# Supplementary material for: Contraceptive use and needs among adolescent women aged 15–19: Regional and global estimates and projections from 1990 to 2030 from a Bayesian hierarchical modelling study
Source: PLoS One. 2021 Mar 4;16(3):e0247479. doi: 10.1371/journal.pone.0247479 (PMC7932081; doi:10.1371/journal.pone.0247479)
Supplement: S1 Data — (CSV) [file pone.0247479.s004.csv]

iso_code	country_or_area	region	subregion	sdg_level_1_region	sdg_level_2_region	sub_saharan_africa	sexual_activity_group
4	Afghanistan	Asia	Southern Asia	Central Asia and Southern Asia	Southern Asia	No	0
8	Albania	Europe	Southern Europe	Northern America and Europe	Europe	No	1
12	Algeria	Africa	Northern Africa	Western Asia and Northern Africa	Northern Africa	No	0
24	Angola	Africa	Middle Africa	Sub-Saharan Africa	Sub-Saharan Africa	Yes	1
660	Anguilla	Latin America and the Caribbean	Caribbean	Latin America and the Caribbean	Caribbean	No	1
28	Antigua and Barbuda	Latin America and the Caribbean	Caribbean	Latin America and the Caribbean	Caribbean	No	1
32	Argentina	Latin America and the Caribbean	South America	Latin America and the Caribbean	South America	No	1
51	Armenia	Asia	Western Asia	Western Asia and Northern Africa	Western Asia	No	0
36	Australia	Oceania	Australia and New Zealand	Oceania	Australia and New Zealand	No	1
40	Austria	Europe	Western Europe	Northern America and Europe	Europe	No	1
31	Azerbaijan	Asia	Western Asia	Western Asia and Northern Africa	Western Asia	No	0
44	Bahamas	Latin America and the Caribbean	Caribbean	Latin America and the Caribbean	Caribbean	No	1
48	Bahrain	Asia	Western Asia	Western Asia and Northern Africa	Western Asia	No	0
50	Bangladesh	Asia	Southern Asia	Central Asia and Southern Asia	Southern Asia	No	0
52	Barbados	Latin America and the Caribbean	Caribbean	Latin America and the Caribbean	Caribbean	No	1
112	Belarus	Europe	Eastern Europe	Northern America and Europe	Europe	No	1
56	Belgium	Europe	Western Europe	Northern America and Europe	Europe	No	1
84	Belize	Latin America and the Caribbean	Central America	Latin America and the Caribbean	Central America	No	1
204	Benin	Africa	Western Africa	Sub-Saharan Africa	Sub-Saharan Africa	Yes	1
64	Bhutan	Asia	Southern Asia	Central Asia and Southern Asia	Southern Asia	No	0
68	Bolivia (Plurinational State of)	Latin America and the Caribbean	South America	Latin America and the Caribbean	South America	No	1
70	Bosnia and Herzegovina	Europe	Southern Europe	Northern America and Europe	Europe	No	1
72	Botswana	Africa	Southern Africa	Sub-Saharan Africa	Sub-Saharan Africa	Yes	1
76	Brazil	Latin America and the Caribbean	South America	Latin America and the Caribbean	South America	No	1
100	Bulgaria	Europe	Eastern Europe	Northern America and Europe	Europe	No	1
854	Burkina Faso	Africa	Western Africa	Sub-Saharan Africa	Sub-Saharan Africa	Yes	1
108	Burundi	Africa	Eastern Africa	Sub-Saharan Africa	Sub-Saharan Africa	Yes	1
132	Cabo Verde	Africa	Western Africa	Sub-Saharan Africa	Sub-Saharan Africa	Yes	1
116	Cambodia	Asia	South-eastern Asia	Eastern Asia and South-eastern Asia	South-eastern Asia	No	0
120	Cameroon	Africa	Middle Africa	Sub-Saharan Africa	Sub-Saharan Africa	Yes	1
124	Canada	Northern America	Northern America	Northern America and Europe	Northern America	No	1
140	Central African Republic	Africa	Middle Africa	Sub-Saharan Africa	Sub-Saharan Africa	Yes	1
148	Chad	Africa	Middle Africa	Sub-Saharan Africa	Sub-Saharan Africa	Yes	1
152	Chile	Latin America and the Caribbean	South America	Latin America and the Caribbean	South America	No	1
156	China	Asia	Eastern Asia	Eastern Asia and South-eastern Asia	Eastern Asia	No	1
344	China, Hong Kong Special Administrative Region	Asia	Eastern Asia	Eastern Asia and South-eastern Asia	Eastern Asia	No	1
170	Colombia	Latin America and the Caribbean	South America	Latin America and the Caribbean	South America	No	1
174	Comoros	Africa	Eastern Africa	Sub-Saharan Africa	Sub-Saharan Africa	Yes	1
178	Congo	Africa	Middle Africa	Sub-Saharan Africa	Sub-Saharan Africa	Yes	1
184	Cook Islands	Oceania	Polynesia	Oceania	Oceania excluding Australia and New Zealand	No	1
188	Costa Rica	Latin America and the Caribbean	Central America	Latin America and the Caribbean	Central America	No	1
384	C�te d�Ivoire	Africa	Western Africa	Sub-Saharan Africa	Sub-Saharan Africa	Yes	1
191	Croatia	Europe	Southern Europe	Northern America and Europe	Europe	No	1
192	Cuba	Latin America and the Caribbean	Caribbean	Latin America and the Caribbean	Caribbean	No	1
203	Czechia	Europe	Eastern Europe	Northern America and Europe	Europe	No	1
408	Democratic People's Republic of Korea	Asia	Eastern Asia	Eastern Asia and South-eastern Asia	Eastern Asia	No	1
180	Democratic Republic of the Congo	Africa	Middle Africa	Sub-Saharan Africa	Sub-Saharan Africa	Yes	1
208	Denmark	Europe	Northern Europe	Northern America and Europe	Europe	No	1
262	Djibouti	Africa	Eastern Africa	Sub-Saharan Africa	Sub-Saharan Africa	Yes	0
212	Dominica	Latin America and the Caribbean	Caribbean	Latin America and the Caribbean	Caribbean	No	1
214	Dominican Republic	Latin America and the Caribbean	Caribbean	Latin America and the Caribbean	Caribbean	No	1
218	Ecuador	Latin America and the Caribbean	South America	Latin America and the Caribbean	South America	No	1
818	Egypt	Africa	Northern Africa	Western Asia and Northern Africa	Northern Africa	No	0
222	El Salvador	Latin America and the Caribbean	Central America	Latin America and the Caribbean	Central America	No	1
226	Equatorial Guinea	Africa	Middle Africa	Sub-Saharan Africa	Sub-Saharan Africa	Yes	1
232	Eritrea	Africa	Eastern Africa	Sub-Saharan Africa	Sub-Saharan Africa	Yes	1
233	Estonia	Europe	Northern Europe	Northern America and Europe	Europe	No	1
231	Ethiopia	Africa	Eastern Africa	Sub-Saharan Africa	Sub-Saharan Africa	Yes	1
242	Fiji	Oceania	Melanesia	Oceania	Oceania excluding Australia and New Zealand	No	1
246	Finland	Europe	Northern Europe	Northern America and Europe	Europe	No	1
250	France	Europe	Western Europe	Northern America and Europe	Europe	No	1
266	Gabon	Africa	Middle Africa	Sub-Saharan Africa	Sub-Saharan Africa	Yes	1
270	Gambia	Africa	Western Africa	Sub-Saharan Africa	Sub-Saharan Africa	Yes	1
268	Georgia	Asia	Western Asia	Western Asia and Northern Africa	Western Asia	No	1
276	Germany	Europe	Western Europe	Northern America and Europe	Europe	No	1
288	Ghana	Africa	Western Africa	Sub-Saharan Africa	Sub-Saharan Africa	Yes	1
300	Greece	Europe	Southern Europe	Northern America and Europe	Europe	No	1
308	Grenada	Latin America and the Caribbean	Caribbean	Latin America and the Caribbean	Caribbean	No	1
312	Guadeloupe	Latin America and the Caribbean	Caribbean	Latin America and the Caribbean	Caribbean	No	1
316	Guam	Oceania	Micronesia	Oceania	Oceania excluding Australia and New Zealand	No	1
320	Guatemala	Latin America and the Caribbean	Central America	Latin America and the Caribbean	Central America	No	1
324	Guinea	Africa	Western Africa	Sub-Saharan Africa	Sub-Saharan Africa	Yes	1
624	Guinea-Bissau	Africa	Western Africa	Sub-Saharan Africa	Sub-Saharan Africa	Yes	1
328	Guyana	Latin America and the Caribbean	South America	Latin America and the Caribbean	South America	No	1
332	Haiti	Latin America and the Caribbean	Caribbean	Latin America and the Caribbean	Caribbean	No	1
340	Honduras	Latin America and the Caribbean	Central America	Latin America and the Caribbean	Central America	No	1
348	Hungary	Europe	Eastern Europe	Northern America and Europe	Europe	No	1
356	India	Asia	Southern Asia	Central Asia and Southern Asia	Southern Asia	No	0
360	Indonesia	Asia	South-eastern Asia	Eastern Asia and South-eastern Asia	South-eastern Asia	No	0
364	Iran (Islamic Republic of)	Asia	Southern Asia	Central Asia and Southern Asia	Southern Asia	No	0
368	Iraq	Asia	Western Asia	Western Asia and Northern Africa	Western Asia	No	0
372	Ireland	Europe	Northern Europe	Northern America and Europe	Europe	No	1
376	Israel	Asia	Western Asia	Western Asia and Northern Africa	Western Asia	No	1
380	Italy	Europe	Southern Europe	Northern America and Europe	Europe	No	1
388	Jamaica	Latin America and the Caribbean	Caribbean	Latin America and the Caribbean	Caribbean	No	1
392	Japan	Asia	Eastern Asia	Eastern Asia and South-eastern Asia	Eastern Asia	No	1
400	Jordan	Asia	Western Asia	Western Asia and Northern Africa	Western Asia	No	0
398	Kazakhstan	Asia	Central Asia	Central Asia and Southern Asia	Central Asia	No	1
404	Kenya	Africa	Eastern Africa	Sub-Saharan Africa	Sub-Saharan Africa	Yes	1
296	Kiribati	Oceania	Micronesia	Oceania	Oceania excluding Australia and New Zealand	No	1
414	Kuwait	Asia	Western Asia	Western Asia and Northern Africa	Western Asia	No	0
417	Kyrgyzstan	Asia	Central Asia	Central Asia and Southern Asia	Central Asia	No	1
418	Lao People's Democratic Republic	Asia	South-eastern Asia	Eastern Asia and South-eastern Asia	South-eastern Asia	No	0
428	Latvia	Europe	Northern Europe	Northern America and Europe	Europe	No	1
422	Lebanon	Asia	Western Asia	Western Asia and Northern Africa	Western Asia	No	0
426	Lesotho	Africa	Southern Africa	Sub-Saharan Africa	Sub-Saharan Africa	Yes	1
430	Liberia	Africa	Western Africa	Sub-Saharan Africa	Sub-Saharan Africa	Yes	1
434	Libya	Africa	Northern Africa	Western Asia and Northern Africa	Northern Africa	No	0
440	Lithuania	Europe	Northern Europe	Northern America and Europe	Europe	No	1
450	Madagascar	Africa	Eastern Africa	Sub-Saharan Africa	Sub-Saharan Africa	Yes	1
454	Malawi	Africa	Eastern Africa	Sub-Saharan Africa	Sub-Saharan Africa	Yes	1
458	Malaysia	Asia	South-eastern Asia	Eastern Asia and South-eastern Asia	South-eastern Asia	No	0
462	Maldives	Asia	Southern Asia	Central Asia and Southern Asia	Southern Asia	No	0
466	Mali	Africa	Western Africa	Sub-Saharan Africa	Sub-Saharan Africa	Yes	1
470	Malta	Europe	Southern Europe	Northern America and Europe	Europe	No	1
584	Marshall Islands	Oceania	Micronesia	Oceania	Oceania excluding Australia and New Zealand	No	1
474	Martinique	Latin America and the Caribbean	Caribbean	Latin America and the Caribbean	Caribbean	No	1
478	Mauritania	Africa	Western Africa	Sub-Saharan Africa	Sub-Saharan Africa	Yes	0
480	Mauritius	Africa	Eastern Africa	Sub-Saharan Africa	Sub-Saharan Africa	Yes	1
484	Mexico	Latin America and the Caribbean	Central America	Latin America and the Caribbean	Central America	No	1
496	Mongolia	Asia	Eastern Asia	Eastern Asia and South-eastern Asia	Eastern Asia	No	1
499	Montenegro	Europe	Southern Europe	Northern America and Europe	Europe	No	1
500	Montserrat	Latin America and the Caribbean	Caribbean	Latin America and the Caribbean	Caribbean	No	1
504	Morocco	Africa	Northern Africa	Western Asia and Northern Africa	Northern Africa	No	0
508	Mozambique	Africa	Eastern Africa	Sub-Saharan Africa	Sub-Saharan Africa	Yes	1
104	Myanmar	Asia	South-eastern Asia	Eastern Asia and South-eastern Asia	South-eastern Asia	No	0
516	Namibia	Africa	Southern Africa	Sub-Saharan Africa	Sub-Saharan Africa	Yes	1
520	Nauru	Oceania	Micronesia	Oceania	Oceania excluding Australia and New Zealand	No	1
524	Nepal	Asia	Southern Asia	Central Asia and Southern Asia	Southern Asia	No	0
528	Netherlands	Europe	Western Europe	Northern America and Europe	Europe	No	1
554	New Zealand	Oceania	Australia and New Zealand	Oceania	Australia and New Zealand	No	1
558	Nicaragua	Latin America and the Caribbean	Central America	Latin America and the Caribbean	Central America	No	1
562	Niger	Africa	Western Africa	Sub-Saharan Africa	Sub-Saharan Africa	Yes	0
566	Nigeria	Africa	Western Africa	Sub-Saharan Africa	Sub-Saharan Africa	Yes	1
578	Norway	Europe	Northern Europe	Northern America and Europe	Europe	No	1
512	Oman	Asia	Western Asia	Western Asia and Northern Africa	Western Asia	No	0
586	Pakistan	Asia	Southern Asia	Central Asia and Southern Asia	Southern Asia	No	0
585	Palau	Oceania	Micronesia	Oceania	Oceania excluding Australia and New Zealand	No	1
591	Panama	Latin America and the Caribbean	Central America	Latin America and the Caribbean	Central America	No	1
598	Papua New Guinea	Oceania	Melanesia	Oceania	Oceania excluding Australia and New Zealand	No	1
600	Paraguay	Latin America and the Caribbean	South America	Latin America and the Caribbean	South America	No	1
604	Peru	Latin America and the Caribbean	South America	Latin America and the Caribbean	South America	No	1
608	Philippines	Asia	South-eastern Asia	Eastern Asia and South-eastern Asia	South-eastern Asia	No	1
616	Poland	Europe	Eastern Europe	Northern America and Europe	Europe	No	1
620	Portugal	Europe	Southern Europe	Northern America and Europe	Europe	No	1
630	Puerto Rico	Latin America and the Caribbean	Caribbean	Latin America and the Caribbean	Caribbean	No	1
634	Qatar	Asia	Western Asia	Western Asia and Northern Africa	Western Asia	No	0
410	Republic of Korea	Asia	Eastern Asia	Eastern Asia and South-eastern Asia	Eastern Asia	No	1
498	Republic of Moldova	Europe	Eastern Europe	Northern America and Europe	Europe	No	1
638	R�union	Africa	Eastern Africa	Sub-Saharan Africa	Sub-Saharan Africa	Yes	1
642	Romania	Europe	Eastern Europe	Northern America and Europe	Europe	No	1
643	Russian Federation	Europe	Eastern Europe	Northern America and Europe	Europe	No	1
646	Rwanda	Africa	Eastern Africa	Sub-Saharan Africa	Sub-Saharan Africa	Yes	1
659	Saint Kitts and Nevis	Latin America and the Caribbean	Caribbean	Latin America and the Caribbean	Caribbean	No	1
662	Saint Lucia	Latin America and the Caribbean	Caribbean	Latin America and the Caribbean	Caribbean	No	1
670	Saint Vincent and the Grenadines	Latin America and the Caribbean	Caribbean	Latin America and the Caribbean	Caribbean	No	1
882	Samoa	Oceania	Polynesia	Oceania	Oceania excluding Australia and New Zealand	No	1
678	Sao Tome and Principe	Africa	Middle Africa	Sub-Saharan Africa	Sub-Saharan Africa	Yes	1
682	Saudi Arabia	Asia	Western Asia	Western Asia and Northern Africa	Western Asia	No	0
686	Senegal	Africa	Western Africa	Sub-Saharan Africa	Sub-Saharan Africa	Yes	1
688	Serbia	Europe	Southern Europe	Northern America and Europe	Europe	No	1
694	Sierra Leone	Africa	Western Africa	Sub-Saharan Africa	Sub-Saharan Africa	Yes	1
702	Singapore	Asia	South-eastern Asia	Eastern Asia and South-eastern Asia	South-eastern Asia	No	1
703	Slovakia	Europe	Eastern Europe	Northern America and Europe	Europe	No	1
705	Slovenia	Europe	Southern Europe	Northern America and Europe	Europe	No	1
90	Solomon Islands	Oceania	Melanesia	Oceania	Oceania excluding Australia and New Zealand	No	1
706	Somalia	Africa	Eastern Africa	Sub-Saharan Africa	Sub-Saharan Africa	Yes	0
710	South Africa	Africa	Southern Africa	Sub-Saharan Africa	Sub-Saharan Africa	Yes	1
728	South Sudan	Africa	Eastern Africa	Sub-Saharan Africa	Sub-Saharan Africa	Yes	0
724	Spain	Europe	Southern Europe	Northern America and Europe	Europe	No	1
144	Sri Lanka	Asia	Southern Asia	Central Asia and Southern Asia	Southern Asia	No	0
275	State of Palestine	Asia	Western Asia	Western Asia and Northern Africa	Western Asia	No	0
729	Sudan	Africa	Northern Africa	Western Asia and Northern Africa	Northern Africa	No	0
740	Suriname	Latin America and the Caribbean	South America	Latin America and the Caribbean	South America	No	1
748	Eswatini	Africa	Southern Africa	Sub-Saharan Africa	Sub-Saharan Africa	Yes	1
752	Sweden	Europe	Northern Europe	Northern America and Europe	Europe	No	1
756	Switzerland	Europe	Western Europe	Northern America and Europe	Europe	No	1
760	Syrian Arab Republic	Asia	Western Asia	Western Asia and Northern Africa	Western Asia	No	0
762	Tajikistan	Asia	Central Asia	Central Asia and Southern Asia	Central Asia	No	0
807	The former Yugoslav Republic of Macedonia	Europe	Southern Europe	Northern America and Europe	Europe	No	1
764	Thailand	Asia	South-eastern Asia	Eastern Asia and South-eastern Asia	South-eastern Asia	No	1
626	Timor-Leste	Asia	South-eastern Asia	Eastern Asia and South-eastern Asia	South-eastern Asia	No	0
768	Togo	Africa	Western Africa	Sub-Saharan Africa	Sub-Saharan Africa	Yes	1
776	Tonga	Oceania	Polynesia	Oceania	Oceania excluding Australia and New Zealand	No	1
780	Trinidad and Tobago	Latin America and the Caribbean	Caribbean	Latin America and the Caribbean	Caribbean	No	1
788	Tunisia	Africa	Northern Africa	Western Asia and Northern Africa	Northern Africa	No	0
792	Turkey	Asia	Western Asia	Western Asia and Northern Africa	Western Asia	No	0
795	Turkmenistan	Asia	Central Asia	Central Asia and Southern Asia	Central Asia	No	0
798	Tuvalu	Oceania	Polynesia	Oceania	Oceania excluding Australia and New Zealand	No	1
800	Uganda	Africa	Eastern Africa	Sub-Saharan Africa	Sub-Saharan Africa	Yes	1
804	Ukraine	Europe	Eastern Europe	Northern America and Europe	Europe	No	1
784	United Arab Emirates	Asia	Western Asia	Western Asia and Northern Africa	Western Asia	No	0
826	United Kingdom of Great Britain and Northern Ireland	Europe	Northern Europe	Northern America and Europe	Europe	No	1
834	United Republic of Tanzania	Africa	Eastern Africa	Sub-Saharan Africa	Sub-Saharan Africa	Yes	1
840	United States of America	Northern America	Northern America	Northern America and Europe	Northern America	No	1
850	United States Virgin Islands	Latin America and the Caribbean	Caribbean	Latin America and the Caribbean	Caribbean	No	1
858	Uruguay	Latin America and the Caribbean	South America	Latin America and the Caribbean	South America	No	1
860	Uzbekistan	Asia	Central Asia	Central Asia and Southern Asia	Central Asia	No	0
548	Vanuatu	Oceania	Melanesia	Oceania	Oceania excluding Australia and New Zealand	No	1
862	Venezuela (Bolivarian Republic of)	Latin America and the Caribbean	South America	Latin America and the Caribbean	South America	No	1
704	Viet Nam	Asia	South-eastern Asia	Eastern Asia and South-eastern Asia	South-eastern Asia	No	0
887	Yemen	Asia	Western Asia	Western Asia and Northern Africa	Western Asia	No	0
894	Zambia	Africa	Eastern Africa	Sub-Saharan Africa	Sub-Saharan Africa	Yes	1
716	Zimbabwe	Africa	Eastern Africa	Sub-Saharan Africa	Sub-Saharan Africa	Yes	1
