# Supplementary material for: Contraceptive use and needs among adolescent women aged 15–19: Regional and global estimates and projections from 1990 to 2030 from a Bayesian hierarchical modelling study
Source: PLoS One. 2021 Mar 4;16(3):e0247479. doi: 10.1371/journal.pone.0247479 (PMC7932081; doi:10.1371/journal.pone.0247479)
Supplement: S2 Data — (XLSX) [file pone.0247479.s005.xlsx]

## Sheet: Level 1 regions
Region	1990	2000	2010	2019	2030
World	18.5	17.1	14.2	12.3	9.3
Sub-Saharan Africa	32.1	28.1	24.2	20.5	14.9
Western Asia and Northern Africa	17.9	14.5	11.5	10.2	8
Central Asia and Southern Asia	37.5	29.3	21.1	14.8	10
Eastern Asia and South-eastern Asia	7.2	6.9	6	5.6	4.9
Latin America and the Caribbean	15.3	15	15	14.4	11.7
Oceania	7.8	7.8	7.2	6.8	5.7
Northern America and Europe	8.1	6.6	4.8	4	3.7

## Sheet: Level 2 regions
Region	1990	2000	2010	2019	2030
Sub-Saharan Africa	32.1	28.1	24.2	20.5	14.9
Northern Africa	18.9	15.2	12.4	11.5	8.7
Western Asia	16.9	13.9	10.7	9.1	7.3
Central Asia	9	7.5	6.1	5.7	5.1
Southern Asia	38.6	30.2	21.7	15.1	10.2
Eastern Asia	3.7	3.3	3	2.7	2.9
South-eastern Asia	17.4	14.7	11.9	10.1	8.2
Caribbean	16.8	15.2	15.1	14.8	12.3
Central America	18.8	17.9	17	15.8	12.6
South America	13.5	13.8	14	13.6	11.2
Australia and New Zealand	5.1	4.6	4.1	3.6	3.3
Oceania excluding Australia and New Zealand	14.8	14	13.1	12	9.6
Europe	7.4	6	4.1	3.2	3.2
Northern America	9.9	8	6.1	5.1	4.5

## Sheet: UN Development groups
Development group	1990	2000	2010	2019	2030
More developed regions	7.2	6	4.5	3.6	3.4
Less developed regions	20.7	18.9	15.6	13.4	10
Less developed regions, excluding least developed countries	18.2	16.5	13.3	11.2	8.5
Least developed countries	37.9	32.2	26.5	21.4	15.1

## Sheet: World Bank Income Group
Income group	1990	2000	2010	2019	2030
High-income countries	5.9	4.9	3.7	3.2	3
Middle-income countries	19.5	17.7	14.4	12.1	9
Upper-middle-income countries	8.7	8.7	7.8	7.7	6.4
Lower-middle-income countries	31.6	25.5	19.4	14.8	10.7
Low-income countries	33.3	29.3	24.4	20.4	14.7
