# Supplementary material for: Contraceptive use and needs among adolescent women aged 15–19: Regional and global estimates and projections from 1990 to 2030 from a Bayesian hierarchical modelling study
Source: PLoS One. 2021 Mar 4;16(3):e0247479. doi: 10.1371/journal.pone.0247479 (PMC7932081; doi:10.1371/journal.pone.0247479)
Supplement: S1 Results — (XLSX) [file pone.0247479.s007.xlsx]

## Sheet: percentages
marital_status	region	indicator	year	percentile	value_percentage
Married women	World	Proportion of need for family planning satisfied by modern methods	1990	Lower 2.5th percentile	20.2
Married women	World	Proportion of need for family planning satisfied by modern methods	1990	Median (50th percentile)	23.1
Married women	World	Proportion of need for family planning satisfied by modern methods	1990	Upper 97.5th percentile	26.5
Married women	World	Proportion of need for family planning satisfied by modern methods	2000	Lower 2.5th percentile	32.4
Married women	World	Proportion of need for family planning satisfied by modern methods	2000	Median (50th percentile)	35
Married women	World	Proportion of need for family planning satisfied by modern methods	2000	Upper 97.5th percentile	37.7
Married women	World	Proportion of need for family planning satisfied by modern methods	2010	Lower 2.5th percentile	40.7
Married women	World	Proportion of need for family planning satisfied by modern methods	2010	Median (50th percentile)	43.7
Married women	World	Proportion of need for family planning satisfied by modern methods	2010	Upper 97.5th percentile	46.6
Married women	World	Proportion of need for family planning satisfied by modern methods	2019	Lower 2.5th percentile	47.3
Married women	World	Proportion of need for family planning satisfied by modern methods	2019	Median (50th percentile)	50.8
Married women	World	Proportion of need for family planning satisfied by modern methods	2019	Upper 97.5th percentile	54.2
Married women	World	Proportion of need for family planning satisfied by modern methods	2030	Lower 2.5th percentile	51.5
Married women	World	Proportion of need for family planning satisfied by modern methods	2030	Median (50th percentile)	56.8
Married women	World	Proportion of need for family planning satisfied by modern methods	2030	Upper 97.5th percentile	62.1
Married women	World	Contraceptive use (modern methods)	1990	Lower 2.5th percentile	8.9
Married women	World	Contraceptive use (modern methods)	1990	Median (50th percentile)	10.2
Married women	World	Contraceptive use (modern methods)	1990	Upper 97.5th percentile	11.7
Married women	World	Contraceptive use (modern methods)	2000	Lower 2.5th percentile	14.8
Married women	World	Contraceptive use (modern methods)	2000	Median (50th percentile)	15.9
Married women	World	Contraceptive use (modern methods)	2000	Upper 97.5th percentile	17.2
Married women	World	Contraceptive use (modern methods)	2010	Lower 2.5th percentile	19.7
Married women	World	Contraceptive use (modern methods)	2010	Median (50th percentile)	21
Married women	World	Contraceptive use (modern methods)	2010	Upper 97.5th percentile	22.5
Married women	World	Contraceptive use (modern methods)	2019	Lower 2.5th percentile	24.2
Married women	World	Contraceptive use (modern methods)	2019	Median (50th percentile)	26.2
Married women	World	Contraceptive use (modern methods)	2019	Upper 97.5th percentile	28.4
Married women	World	Contraceptive use (modern methods)	2030	Lower 2.5th percentile	28.2
Married women	World	Contraceptive use (modern methods)	2030	Median (50th percentile)	32.2
Married women	World	Contraceptive use (modern methods)	2030	Upper 97.5th percentile	36.9
Married women	World	Contraceptive use (any method)	1990	Lower 2.5th percentile	13.9
Married women	World	Contraceptive use (any method)	1990	Median (50th percentile)	15.2
Married women	World	Contraceptive use (any method)	1990	Upper 97.5th percentile	16.9
Married women	World	Contraceptive use (any method)	2000	Lower 2.5th percentile	20
Married women	World	Contraceptive use (any method)	2000	Median (50th percentile)	21.1
Married women	World	Contraceptive use (any method)	2000	Upper 97.5th percentile	22.4
Married women	World	Contraceptive use (any method)	2010	Lower 2.5th percentile	24.5
Married women	World	Contraceptive use (any method)	2010	Median (50th percentile)	25.9
Married women	World	Contraceptive use (any method)	2010	Upper 97.5th percentile	27.4
Married women	World	Contraceptive use (any method)	2019	Lower 2.5th percentile	28.7
Married women	World	Contraceptive use (any method)	2019	Median (50th percentile)	30.9
Married women	World	Contraceptive use (any method)	2019	Upper 97.5th percentile	33.3
Married women	World	Contraceptive use (any method)	2030	Lower 2.5th percentile	32.5
Married women	World	Contraceptive use (any method)	2030	Median (50th percentile)	37.2
Married women	World	Contraceptive use (any method)	2030	Upper 97.5th percentile	42.6
Married women	World	Need for family planning	1990	Lower 2.5th percentile	40.8
Married women	World	Need for family planning	1990	Median (50th percentile)	44
Married women	World	Need for family planning	1990	Upper 97.5th percentile	47.5
Married women	World	Need for family planning	2000	Lower 2.5th percentile	43.5
Married women	World	Need for family planning	2000	Median (50th percentile)	45.5
Married women	World	Need for family planning	2000	Upper 97.5th percentile	47.6
Married women	World	Need for family planning	2010	Lower 2.5th percentile	46
Married women	World	Need for family planning	2010	Median (50th percentile)	48.2
Married women	World	Need for family planning	2010	Upper 97.5th percentile	50.6
Married women	World	Need for family planning	2019	Lower 2.5th percentile	49.1
Married women	World	Need for family planning	2019	Median (50th percentile)	51.6
Married women	World	Need for family planning	2019	Upper 97.5th percentile	54.3
Married women	World	Need for family planning	2030	Lower 2.5th percentile	52.4
Married women	World	Need for family planning	2030	Median (50th percentile)	56.7
Married women	World	Need for family planning	2030	Upper 97.5th percentile	61.4
Married women	World	Unmet need for family planning	1990	Lower 2.5th percentile	25.7
Married women	World	Unmet need for family planning	1990	Median (50th percentile)	28.8
Married women	World	Unmet need for family planning	1990	Upper 97.5th percentile	32.2
Married women	World	Unmet need for family planning	2000	Lower 2.5th percentile	22.6
Married women	World	Unmet need for family planning	2000	Median (50th percentile)	24.4
Married women	World	Unmet need for family planning	2000	Upper 97.5th percentile	26.4
Married women	World	Unmet need for family planning	2010	Lower 2.5th percentile	20.3
Married women	World	Unmet need for family planning	2010	Median (50th percentile)	22.3
Married women	World	Unmet need for family planning	2010	Upper 97.5th percentile	24.6
Married women	World	Unmet need for family planning	2019	Lower 2.5th percentile	18.7
Married women	World	Unmet need for family planning	2019	Median (50th percentile)	20.7
Married women	World	Unmet need for family planning	2019	Upper 97.5th percentile	23
Married women	World	Unmet need for family planning	2030	Lower 2.5th percentile	16.6
Married women	World	Unmet need for family planning	2030	Median (50th percentile)	19.5
Married women	World	Unmet need for family planning	2030	Upper 97.5th percentile	22.8
Unmarried women	World	Proportion of need for family planning satisfied by modern methods	1990	Lower 2.5th percentile	15.3
Unmarried women	World	Proportion of need for family planning satisfied by modern methods	1990	Median (50th percentile)	42
Unmarried women	World	Proportion of need for family planning satisfied by modern methods	1990	Upper 97.5th percentile	62
Unmarried women	World	Proportion of need for family planning satisfied by modern methods	2000	Lower 2.5th percentile	25.3
Unmarried women	World	Proportion of need for family planning satisfied by modern methods	2000	Median (50th percentile)	51.8
Unmarried women	World	Proportion of need for family planning satisfied by modern methods	2000	Upper 97.5th percentile	66.7
Unmarried women	World	Proportion of need for family planning satisfied by modern methods	2010	Lower 2.5th percentile	33.8
Unmarried women	World	Proportion of need for family planning satisfied by modern methods	2010	Median (50th percentile)	60.6
Unmarried women	World	Proportion of need for family planning satisfied by modern methods	2010	Upper 97.5th percentile	73.5
Unmarried women	World	Proportion of need for family planning satisfied by modern methods	2019	Lower 2.5th percentile	42
Unmarried women	World	Proportion of need for family planning satisfied by modern methods	2019	Median (50th percentile)	65.1
Unmarried women	World	Proportion of need for family planning satisfied by modern methods	2019	Upper 97.5th percentile	76.3
Unmarried women	World	Proportion of need for family planning satisfied by modern methods	2030	Lower 2.5th percentile	45.5
Unmarried women	World	Proportion of need for family planning satisfied by modern methods	2030	Median (50th percentile)	67.4
Unmarried women	World	Proportion of need for family planning satisfied by modern methods	2030	Upper 97.5th percentile	78.9
Unmarried women	World	Contraceptive use (modern methods)	1990	Lower 2.5th percentile	1.4
Unmarried women	World	Contraceptive use (modern methods)	1990	Median (50th percentile)	2.6
Unmarried women	World	Contraceptive use (modern methods)	1990	Upper 97.5th percentile	6
Unmarried women	World	Contraceptive use (modern methods)	2000	Lower 2.5th percentile	2.7
Unmarried women	World	Contraceptive use (modern methods)	2000	Median (50th percentile)	4
Unmarried women	World	Contraceptive use (modern methods)	2000	Upper 97.5th percentile	7.5
Unmarried women	World	Contraceptive use (modern methods)	2010	Lower 2.5th percentile	3.9
Unmarried women	World	Contraceptive use (modern methods)	2010	Median (50th percentile)	5.5
Unmarried women	World	Contraceptive use (modern methods)	2010	Upper 97.5th percentile	9.7
Unmarried women	World	Contraceptive use (modern methods)	2019	Lower 2.5th percentile	4.9
Unmarried women	World	Contraceptive use (modern methods)	2019	Median (50th percentile)	6.7
Unmarried women	World	Contraceptive use (modern methods)	2019	Upper 97.5th percentile	10.9
Unmarried women	World	Contraceptive use (modern methods)	2030	Lower 2.5th percentile	5.6
Unmarried women	World	Contraceptive use (modern methods)	2030	Median (50th percentile)	8
Unmarried women	World	Contraceptive use (modern methods)	2030	Upper 97.5th percentile	13.3
Unmarried women	World	Contraceptive use (any method)	1990	Lower 2.5th percentile	2.2
Unmarried women	World	Contraceptive use (any method)	1990	Median (50th percentile)	3.8
Unmarried women	World	Contraceptive use (any method)	1990	Upper 97.5th percentile	8.6
Unmarried women	World	Contraceptive use (any method)	2000	Lower 2.5th percentile	3.4
Unmarried women	World	Contraceptive use (any method)	2000	Median (50th percentile)	5
Unmarried women	World	Contraceptive use (any method)	2000	Upper 97.5th percentile	9.3
Unmarried women	World	Contraceptive use (any method)	2010	Lower 2.5th percentile	4.5
Unmarried women	World	Contraceptive use (any method)	2010	Median (50th percentile)	6.3
Unmarried women	World	Contraceptive use (any method)	2010	Upper 97.5th percentile	11.3
Unmarried women	World	Contraceptive use (any method)	2019	Lower 2.5th percentile	5.3
Unmarried women	World	Contraceptive use (any method)	2019	Median (50th percentile)	7.4
Unmarried women	World	Contraceptive use (any method)	2019	Upper 97.5th percentile	12
Unmarried women	World	Contraceptive use (any method)	2030	Lower 2.5th percentile	6
Unmarried women	World	Contraceptive use (any method)	2030	Median (50th percentile)	8.6
Unmarried women	World	Contraceptive use (any method)	2030	Upper 97.5th percentile	14.3
Unmarried women	World	Need for family planning	1990	Lower 2.5th percentile	3.9
Unmarried women	World	Need for family planning	1990	Median (50th percentile)	6.2
Unmarried women	World	Need for family planning	1990	Upper 97.5th percentile	18
Unmarried women	World	Need for family planning	2000	Lower 2.5th percentile	5.6
Unmarried women	World	Need for family planning	2000	Median (50th percentile)	7.7
Unmarried women	World	Need for family planning	2000	Upper 97.5th percentile	17.3
Unmarried women	World	Need for family planning	2010	Lower 2.5th percentile	6.9
Unmarried women	World	Need for family planning	2010	Median (50th percentile)	9.1
Unmarried women	World	Need for family planning	2010	Upper 97.5th percentile	18.2
Unmarried women	World	Need for family planning	2019	Lower 2.5th percentile	8.1
Unmarried women	World	Need for family planning	2019	Median (50th percentile)	10.3
Unmarried women	World	Need for family planning	2019	Upper 97.5th percentile	17.6
Unmarried women	World	Need for family planning	2030	Lower 2.5th percentile	9.1
Unmarried women	World	Need for family planning	2030	Median (50th percentile)	11.9
Unmarried women	World	Need for family planning	2030	Upper 97.5th percentile	19.3
Unmarried women	World	Unmet need for family planning	1990	Lower 2.5th percentile	1.2
Unmarried women	World	Unmet need for family planning	1990	Median (50th percentile)	2.4
Unmarried women	World	Unmet need for family planning	1990	Upper 97.5th percentile	12.6
Unmarried women	World	Unmet need for family planning	2000	Lower 2.5th percentile	1.5
Unmarried women	World	Unmet need for family planning	2000	Median (50th percentile)	2.7
Unmarried women	World	Unmet need for family planning	2000	Upper 97.5th percentile	10.6
Unmarried women	World	Unmet need for family planning	2010	Lower 2.5th percentile	1.7
Unmarried women	World	Unmet need for family planning	2010	Median (50th percentile)	2.8
Unmarried women	World	Unmet need for family planning	2010	Upper 97.5th percentile	10.1
Unmarried women	World	Unmet need for family planning	2019	Lower 2.5th percentile	1.9
Unmarried women	World	Unmet need for family planning	2019	Median (50th percentile)	3
Unmarried women	World	Unmet need for family planning	2019	Upper 97.5th percentile	8.5
Unmarried women	World	Unmet need for family planning	2030	Lower 2.5th percentile	2.1
Unmarried women	World	Unmet need for family planning	2030	Median (50th percentile)	3.3
Unmarried women	World	Unmet need for family planning	2030	Upper 97.5th percentile	8.7
All women	World	Proportion of need for family planning satisfied by modern methods	1990	Lower 2.5th percentile	18.5
All women	World	Proportion of need for family planning satisfied by modern methods	1990	Median (50th percentile)	30.4
All women	World	Proportion of need for family planning satisfied by modern methods	1990	Upper 97.5th percentile	40.6
All women	World	Proportion of need for family planning satisfied by modern methods	2000	Lower 2.5th percentile	29.1
All women	World	Proportion of need for family planning satisfied by modern methods	2000	Median (50th percentile)	42.6
All women	World	Proportion of need for family planning satisfied by modern methods	2000	Upper 97.5th percentile	51.1
All women	World	Proportion of need for family planning satisfied by modern methods	2010	Lower 2.5th percentile	37.3
All women	World	Proportion of need for family planning satisfied by modern methods	2010	Median (50th percentile)	52.7
All women	World	Proportion of need for family planning satisfied by modern methods	2010	Upper 97.5th percentile	61.2
All women	World	Proportion of need for family planning satisfied by modern methods	2019	Lower 2.5th percentile	44.8
All women	World	Proportion of need for family planning satisfied by modern methods	2019	Median (50th percentile)	59.2
All women	World	Proportion of need for family planning satisfied by modern methods	2019	Upper 97.5th percentile	67.2
All women	World	Proportion of need for family planning satisfied by modern methods	2030	Lower 2.5th percentile	48.3
All women	World	Proportion of need for family planning satisfied by modern methods	2030	Median (50th percentile)	63.9
All women	World	Proportion of need for family planning satisfied by modern methods	2030	Upper 97.5th percentile	73
All women	World	Contraceptive use (modern methods)	1990	Lower 2.5th percentile	3
All women	World	Contraceptive use (modern methods)	1990	Median (50th percentile)	4
All women	World	Contraceptive use (modern methods)	1990	Upper 97.5th percentile	6.8
All women	World	Contraceptive use (modern methods)	2000	Lower 2.5th percentile	4.9
All women	World	Contraceptive use (modern methods)	2000	Median (50th percentile)	6
All women	World	Contraceptive use (modern methods)	2000	Upper 97.5th percentile	9
All women	World	Contraceptive use (modern methods)	2010	Lower 2.5th percentile	6.4
All women	World	Contraceptive use (modern methods)	2010	Median (50th percentile)	7.7
All women	World	Contraceptive use (modern methods)	2010	Upper 97.5th percentile	11.4
All women	World	Contraceptive use (modern methods)	2019	Lower 2.5th percentile	7.4
All women	World	Contraceptive use (modern methods)	2019	Median (50th percentile)	9.1
All women	World	Contraceptive use (modern methods)	2019	Upper 97.5th percentile	12.8
All women	World	Contraceptive use (modern methods)	2030	Lower 2.5th percentile	8
All women	World	Contraceptive use (modern methods)	2030	Median (50th percentile)	10.2
All women	World	Contraceptive use (modern methods)	2030	Upper 97.5th percentile	15.1
All women	World	Contraceptive use (any method)	1990	Lower 2.5th percentile	4.6
All women	World	Contraceptive use (any method)	1990	Median (50th percentile)	5.9
All women	World	Contraceptive use (any method)	1990	Upper 97.5th percentile	9.9
All women	World	Contraceptive use (any method)	2000	Lower 2.5th percentile	6.4
All women	World	Contraceptive use (any method)	2000	Median (50th percentile)	7.7
All women	World	Contraceptive use (any method)	2000	Upper 97.5th percentile	11.4
All women	World	Contraceptive use (any method)	2010	Lower 2.5th percentile	7.5
All women	World	Contraceptive use (any method)	2010	Median (50th percentile)	9.1
All women	World	Contraceptive use (any method)	2010	Upper 97.5th percentile	13.3
All women	World	Contraceptive use (any method)	2019	Lower 2.5th percentile	8.4
All women	World	Contraceptive use (any method)	2019	Median (50th percentile)	10.2
All women	World	Contraceptive use (any method)	2019	Upper 97.5th percentile	14.3
All women	World	Contraceptive use (any method)	2030	Lower 2.5th percentile	8.9
All women	World	Contraceptive use (any method)	2030	Median (50th percentile)	11.2
All women	World	Contraceptive use (any method)	2030	Upper 97.5th percentile	16.6
All women	World	Need for family planning	1990	Lower 2.5th percentile	11.3
All women	World	Need for family planning	1990	Median (50th percentile)	13.2
All women	World	Need for family planning	1990	Upper 97.5th percentile	23
All women	World	Need for family planning	2000	Lower 2.5th percentile	12.4
All women	World	Need for family planning	2000	Median (50th percentile)	14.2
All women	World	Need for family planning	2000	Upper 97.5th percentile	22.1
All women	World	Need for family planning	2010	Lower 2.5th percentile	12.8
All women	World	Need for family planning	2010	Median (50th percentile)	14.7
All women	World	Need for family planning	2010	Upper 97.5th percentile	22.4
All women	World	Need for family planning	2019	Lower 2.5th percentile	13.4
All women	World	Need for family planning	2019	Median (50th percentile)	15.4
All women	World	Need for family planning	2019	Upper 97.5th percentile	21.8
All women	World	Need for family planning	2030	Lower 2.5th percentile	13.5
All women	World	Need for family planning	2030	Median (50th percentile)	16
All women	World	Need for family planning	2030	Upper 97.5th percentile	22.8
All women	World	Unmet need for family planning	1990	Lower 2.5th percentile	6
All women	World	Unmet need for family planning	1990	Median (50th percentile)	7.3
All women	World	Unmet need for family planning	1990	Upper 97.5th percentile	15.5
All women	World	Unmet need for family planning	2000	Lower 2.5th percentile	5.4
All women	World	Unmet need for family planning	2000	Median (50th percentile)	6.4
All women	World	Unmet need for family planning	2000	Upper 97.5th percentile	12.9
All women	World	Unmet need for family planning	2010	Lower 2.5th percentile	4.6
All women	World	Unmet need for family planning	2010	Median (50th percentile)	5.6
All women	World	Unmet need for family planning	2010	Upper 97.5th percentile	11.8
All women	World	Unmet need for family planning	2019	Lower 2.5th percentile	4.2
All women	World	Unmet need for family planning	2019	Median (50th percentile)	5.1
All women	World	Unmet need for family planning	2019	Upper 97.5th percentile	10
All women	World	Unmet need for family planning	2030	Lower 2.5th percentile	3.7
All women	World	Unmet need for family planning	2030	Median (50th percentile)	4.8
All women	World	Unmet need for family planning	2030	Upper 97.5th percentile	9.7
Married women	Central Asia and Southern Asia	Proportion of need for family planning satisfied by modern methods	1990	Lower 2.5th percentile	9.7
Married women	Central Asia and Southern Asia	Proportion of need for family planning satisfied by modern methods	1990	Median (50th percentile)	12.7
Married women	Central Asia and Southern Asia	Proportion of need for family planning satisfied by modern methods	1990	Upper 97.5th percentile	16.3
Married women	Central Asia and Southern Asia	Proportion of need for family planning satisfied by modern methods	2000	Lower 2.5th percentile	21.8
Married women	Central Asia and Southern Asia	Proportion of need for family planning satisfied by modern methods	2000	Median (50th percentile)	24.9
Married women	Central Asia and Southern Asia	Proportion of need for family planning satisfied by modern methods	2000	Upper 97.5th percentile	28.1
Married women	Central Asia and Southern Asia	Proportion of need for family planning satisfied by modern methods	2010	Lower 2.5th percentile	28.9
Married women	Central Asia and Southern Asia	Proportion of need for family planning satisfied by modern methods	2010	Median (50th percentile)	33.8
Married women	Central Asia and Southern Asia	Proportion of need for family planning satisfied by modern methods	2010	Upper 97.5th percentile	39.2
Married women	Central Asia and Southern Asia	Proportion of need for family planning satisfied by modern methods	2019	Lower 2.5th percentile	35.7
Married women	Central Asia and Southern Asia	Proportion of need for family planning satisfied by modern methods	2019	Median (50th percentile)	43
Married women	Central Asia and Southern Asia	Proportion of need for family planning satisfied by modern methods	2019	Upper 97.5th percentile	50.4
Married women	Central Asia and Southern Asia	Proportion of need for family planning satisfied by modern methods	2030	Lower 2.5th percentile	37.4
Married women	Central Asia and Southern Asia	Proportion of need for family planning satisfied by modern methods	2030	Median (50th percentile)	50
Married women	Central Asia and Southern Asia	Proportion of need for family planning satisfied by modern methods	2030	Upper 97.5th percentile	62.9
Married women	Central Asia and Southern Asia	Contraceptive use (modern methods)	1990	Lower 2.5th percentile	4
Married women	Central Asia and Southern Asia	Contraceptive use (modern methods)	1990	Median (50th percentile)	5.1
Married women	Central Asia and Southern Asia	Contraceptive use (modern methods)	1990	Upper 97.5th percentile	6.4
Married women	Central Asia and Southern Asia	Contraceptive use (modern methods)	2000	Lower 2.5th percentile	9
Married women	Central Asia and Southern Asia	Contraceptive use (modern methods)	2000	Median (50th percentile)	10.1
Married women	Central Asia and Southern Asia	Contraceptive use (modern methods)	2000	Upper 97.5th percentile	11.2
Married women	Central Asia and Southern Asia	Contraceptive use (modern methods)	2010	Lower 2.5th percentile	12.6
Married women	Central Asia and Southern Asia	Contraceptive use (modern methods)	2010	Median (50th percentile)	14.4
Married women	Central Asia and Southern Asia	Contraceptive use (modern methods)	2010	Upper 97.5th percentile	16.5
Married women	Central Asia and Southern Asia	Contraceptive use (modern methods)	2019	Lower 2.5th percentile	16.2
Married women	Central Asia and Southern Asia	Contraceptive use (modern methods)	2019	Median (50th percentile)	19.8
Married women	Central Asia and Southern Asia	Contraceptive use (modern methods)	2019	Upper 97.5th percentile	23.9
Married women	Central Asia and Southern Asia	Contraceptive use (modern methods)	2030	Lower 2.5th percentile	18.1
Married women	Central Asia and Southern Asia	Contraceptive use (modern methods)	2030	Median (50th percentile)	26.3
Married women	Central Asia and Southern Asia	Contraceptive use (modern methods)	2030	Upper 97.5th percentile	38.4
Married women	Central Asia and Southern Asia	Contraceptive use (any method)	1990	Lower 2.5th percentile	7
Married women	Central Asia and Southern Asia	Contraceptive use (any method)	1990	Median (50th percentile)	8.5
Married women	Central Asia and Southern Asia	Contraceptive use (any method)	1990	Upper 97.5th percentile	10.2
Married women	Central Asia and Southern Asia	Contraceptive use (any method)	2000	Lower 2.5th percentile	13.4
Married women	Central Asia and Southern Asia	Contraceptive use (any method)	2000	Median (50th percentile)	14.6
Married women	Central Asia and Southern Asia	Contraceptive use (any method)	2000	Upper 97.5th percentile	15.7
Married women	Central Asia and Southern Asia	Contraceptive use (any method)	2010	Lower 2.5th percentile	17.3
Married women	Central Asia and Southern Asia	Contraceptive use (any method)	2010	Median (50th percentile)	19.3
Married women	Central Asia and Southern Asia	Contraceptive use (any method)	2010	Upper 97.5th percentile	21.5
Married women	Central Asia and Southern Asia	Contraceptive use (any method)	2019	Lower 2.5th percentile	21
Married women	Central Asia and Southern Asia	Contraceptive use (any method)	2019	Median (50th percentile)	25.1
Married women	Central Asia and Southern Asia	Contraceptive use (any method)	2019	Upper 97.5th percentile	29.9
Married women	Central Asia and Southern Asia	Contraceptive use (any method)	2030	Lower 2.5th percentile	22.6
Married women	Central Asia and Southern Asia	Contraceptive use (any method)	2030	Median (50th percentile)	32.7
Married women	Central Asia and Southern Asia	Contraceptive use (any method)	2030	Upper 97.5th percentile	47.6
Married women	Central Asia and Southern Asia	Need for family planning	1990	Lower 2.5th percentile	34.4
Married women	Central Asia and Southern Asia	Need for family planning	1990	Median (50th percentile)	40
Married women	Central Asia and Southern Asia	Need for family planning	1990	Upper 97.5th percentile	46.1
Married women	Central Asia and Southern Asia	Need for family planning	2000	Lower 2.5th percentile	37.2
Married women	Central Asia and Southern Asia	Need for family planning	2000	Median (50th percentile)	40.5
Married women	Central Asia and Southern Asia	Need for family planning	2000	Upper 97.5th percentile	44.1
Married women	Central Asia and Southern Asia	Need for family planning	2010	Lower 2.5th percentile	38.3
Married women	Central Asia and Southern Asia	Need for family planning	2010	Median (50th percentile)	42.6
Married women	Central Asia and Southern Asia	Need for family planning	2010	Upper 97.5th percentile	47.7
Married women	Central Asia and Southern Asia	Need for family planning	2019	Lower 2.5th percentile	40.8
Married women	Central Asia and Southern Asia	Need for family planning	2019	Median (50th percentile)	46
Married women	Central Asia and Southern Asia	Need for family planning	2019	Upper 97.5th percentile	52.1
Married women	Central Asia and Southern Asia	Need for family planning	2030	Lower 2.5th percentile	42.1
Married women	Central Asia and Southern Asia	Need for family planning	2030	Median (50th percentile)	52.5
Married women	Central Asia and Southern Asia	Need for family planning	2030	Upper 97.5th percentile	65.6
Married women	Central Asia and Southern Asia	Unmet need for family planning	1990	Lower 2.5th percentile	26
Married women	Central Asia and Southern Asia	Unmet need for family planning	1990	Median (50th percentile)	31.6
Married women	Central Asia and Southern Asia	Unmet need for family planning	1990	Upper 97.5th percentile	37.6
Married women	Central Asia and Southern Asia	Unmet need for family planning	2000	Lower 2.5th percentile	22.8
Married women	Central Asia and Southern Asia	Unmet need for family planning	2000	Median (50th percentile)	26
Married women	Central Asia and Southern Asia	Unmet need for family planning	2000	Upper 97.5th percentile	29.4
Married women	Central Asia and Southern Asia	Unmet need for family planning	2010	Lower 2.5th percentile	19.2
Married women	Central Asia and Southern Asia	Unmet need for family planning	2010	Median (50th percentile)	23.3
Married women	Central Asia and Southern Asia	Unmet need for family planning	2010	Upper 97.5th percentile	28.2
Married women	Central Asia and Southern Asia	Unmet need for family planning	2019	Lower 2.5th percentile	16.7
Married women	Central Asia and Southern Asia	Unmet need for family planning	2019	Median (50th percentile)	20.9
Married women	Central Asia and Southern Asia	Unmet need for family planning	2019	Upper 97.5th percentile	26
Married women	Central Asia and Southern Asia	Unmet need for family planning	2030	Lower 2.5th percentile	13.1
Married women	Central Asia and Southern Asia	Unmet need for family planning	2030	Median (50th percentile)	19.8
Married women	Central Asia and Southern Asia	Unmet need for family planning	2030	Upper 97.5th percentile	28.5
Married women	Eastern Asia and South-eastern Asia	Proportion of need for family planning satisfied by modern methods	1990	Lower 2.5th percentile	29.9
Married women	Eastern Asia and South-eastern Asia	Proportion of need for family planning satisfied by modern methods	1990	Median (50th percentile)	40
Married women	Eastern Asia and South-eastern Asia	Proportion of need for family planning satisfied by modern methods	1990	Upper 97.5th percentile	52.5
Married women	Eastern Asia and South-eastern Asia	Proportion of need for family planning satisfied by modern methods	2000	Lower 2.5th percentile	44.7
Married women	Eastern Asia and South-eastern Asia	Proportion of need for family planning satisfied by modern methods	2000	Median (50th percentile)	54.9
Married women	Eastern Asia and South-eastern Asia	Proportion of need for family planning satisfied by modern methods	2000	Upper 97.5th percentile	65.1
Married women	Eastern Asia and South-eastern Asia	Proportion of need for family planning satisfied by modern methods	2010	Lower 2.5th percentile	50.2
Married women	Eastern Asia and South-eastern Asia	Proportion of need for family planning satisfied by modern methods	2010	Median (50th percentile)	60.5
Married women	Eastern Asia and South-eastern Asia	Proportion of need for family planning satisfied by modern methods	2010	Upper 97.5th percentile	70.3
Married women	Eastern Asia and South-eastern Asia	Proportion of need for family planning satisfied by modern methods	2019	Lower 2.5th percentile	56.5
Married women	Eastern Asia and South-eastern Asia	Proportion of need for family planning satisfied by modern methods	2019	Median (50th percentile)	66.7
Married women	Eastern Asia and South-eastern Asia	Proportion of need for family planning satisfied by modern methods	2019	Upper 97.5th percentile	75.8
Married women	Eastern Asia and South-eastern Asia	Proportion of need for family planning satisfied by modern methods	2030	Lower 2.5th percentile	57.2
Married women	Eastern Asia and South-eastern Asia	Proportion of need for family planning satisfied by modern methods	2030	Median (50th percentile)	70.8
Married women	Eastern Asia and South-eastern Asia	Proportion of need for family planning satisfied by modern methods	2030	Upper 97.5th percentile	81.5
Married women	Eastern Asia and South-eastern Asia	Contraceptive use (modern methods)	1990	Lower 2.5th percentile	14.7
Married women	Eastern Asia and South-eastern Asia	Contraceptive use (modern methods)	1990	Median (50th percentile)	19.1
Married women	Eastern Asia and South-eastern Asia	Contraceptive use (modern methods)	1990	Upper 97.5th percentile	27
Married women	Eastern Asia and South-eastern Asia	Contraceptive use (modern methods)	2000	Lower 2.5th percentile	24.1
Married women	Eastern Asia and South-eastern Asia	Contraceptive use (modern methods)	2000	Median (50th percentile)	29.5
Married women	Eastern Asia and South-eastern Asia	Contraceptive use (modern methods)	2000	Upper 97.5th percentile	36.9
Married women	Eastern Asia and South-eastern Asia	Contraceptive use (modern methods)	2010	Lower 2.5th percentile	29.5
Married women	Eastern Asia and South-eastern Asia	Contraceptive use (modern methods)	2010	Median (50th percentile)	36
Married women	Eastern Asia and South-eastern Asia	Contraceptive use (modern methods)	2010	Upper 97.5th percentile	44.6
Married women	Eastern Asia and South-eastern Asia	Contraceptive use (modern methods)	2019	Lower 2.5th percentile	35.2
Married women	Eastern Asia and South-eastern Asia	Contraceptive use (modern methods)	2019	Median (50th percentile)	43.9
Married women	Eastern Asia and South-eastern Asia	Contraceptive use (modern methods)	2019	Upper 97.5th percentile	53.5
Married women	Eastern Asia and South-eastern Asia	Contraceptive use (modern methods)	2030	Lower 2.5th percentile	36.8
Married women	Eastern Asia and South-eastern Asia	Contraceptive use (modern methods)	2030	Median (50th percentile)	50.2
Married women	Eastern Asia and South-eastern Asia	Contraceptive use (modern methods)	2030	Upper 97.5th percentile	64.2
Married women	Eastern Asia and South-eastern Asia	Contraceptive use (any method)	1990	Lower 2.5th percentile	17.8
Married women	Eastern Asia and South-eastern Asia	Contraceptive use (any method)	1990	Median (50th percentile)	23
Married women	Eastern Asia and South-eastern Asia	Contraceptive use (any method)	1990	Upper 97.5th percentile	32.3
Married women	Eastern Asia and South-eastern Asia	Contraceptive use (any method)	2000	Lower 2.5th percentile	27.8
Married women	Eastern Asia and South-eastern Asia	Contraceptive use (any method)	2000	Median (50th percentile)	33.6
Married women	Eastern Asia and South-eastern Asia	Contraceptive use (any method)	2000	Upper 97.5th percentile	41.6
Married women	Eastern Asia and South-eastern Asia	Contraceptive use (any method)	2010	Lower 2.5th percentile	33.7
Married women	Eastern Asia and South-eastern Asia	Contraceptive use (any method)	2010	Median (50th percentile)	40.9
Married women	Eastern Asia and South-eastern Asia	Contraceptive use (any method)	2010	Upper 97.5th percentile	49.7
Married women	Eastern Asia and South-eastern Asia	Contraceptive use (any method)	2019	Lower 2.5th percentile	39.7
Married women	Eastern Asia and South-eastern Asia	Contraceptive use (any method)	2019	Median (50th percentile)	49
Married women	Eastern Asia and South-eastern Asia	Contraceptive use (any method)	2019	Upper 97.5th percentile	58.8
Married women	Eastern Asia and South-eastern Asia	Contraceptive use (any method)	2030	Lower 2.5th percentile	41.3
Married women	Eastern Asia and South-eastern Asia	Contraceptive use (any method)	2030	Median (50th percentile)	56
Married women	Eastern Asia and South-eastern Asia	Contraceptive use (any method)	2030	Upper 97.5th percentile	70.5
Married women	Eastern Asia and South-eastern Asia	Need for family planning	1990	Lower 2.5th percentile	38.9
Married women	Eastern Asia and South-eastern Asia	Need for family planning	1990	Median (50th percentile)	47.7
Married women	Eastern Asia and South-eastern Asia	Need for family planning	1990	Upper 97.5th percentile	58.8
Married women	Eastern Asia and South-eastern Asia	Need for family planning	2000	Lower 2.5th percentile	46.1
Married women	Eastern Asia and South-eastern Asia	Need for family planning	2000	Median (50th percentile)	53.8
Married women	Eastern Asia and South-eastern Asia	Need for family planning	2000	Upper 97.5th percentile	62.5
Married women	Eastern Asia and South-eastern Asia	Need for family planning	2010	Lower 2.5th percentile	51.7
Married women	Eastern Asia and South-eastern Asia	Need for family planning	2010	Median (50th percentile)	59.6
Married women	Eastern Asia and South-eastern Asia	Need for family planning	2010	Upper 97.5th percentile	67.8
Married women	Eastern Asia and South-eastern Asia	Need for family planning	2019	Lower 2.5th percentile	57.5
Married women	Eastern Asia and South-eastern Asia	Need for family planning	2019	Median (50th percentile)	65.8
Married women	Eastern Asia and South-eastern Asia	Need for family planning	2019	Upper 97.5th percentile	73.8
Married women	Eastern Asia and South-eastern Asia	Need for family planning	2030	Lower 2.5th percentile	59.4
Married women	Eastern Asia and South-eastern Asia	Need for family planning	2030	Median (50th percentile)	70.9
Married women	Eastern Asia and South-eastern Asia	Need for family planning	2030	Upper 97.5th percentile	81.4
Married women	Eastern Asia and South-eastern Asia	Unmet need for family planning	1990	Lower 2.5th percentile	17.3
Married women	Eastern Asia and South-eastern Asia	Unmet need for family planning	1990	Median (50th percentile)	24.7
Married women	Eastern Asia and South-eastern Asia	Unmet need for family planning	1990	Upper 97.5th percentile	34.8
Married women	Eastern Asia and South-eastern Asia	Unmet need for family planning	2000	Lower 2.5th percentile	14.3
Married women	Eastern Asia and South-eastern Asia	Unmet need for family planning	2000	Median (50th percentile)	20.2
Married women	Eastern Asia and South-eastern Asia	Unmet need for family planning	2000	Upper 97.5th percentile	28.2
Married women	Eastern Asia and South-eastern Asia	Unmet need for family planning	2010	Lower 2.5th percentile	13.2
Married women	Eastern Asia and South-eastern Asia	Unmet need for family planning	2010	Median (50th percentile)	18.6
Married women	Eastern Asia and South-eastern Asia	Unmet need for family planning	2010	Upper 97.5th percentile	26.5
Married women	Eastern Asia and South-eastern Asia	Unmet need for family planning	2019	Lower 2.5th percentile	11.8
Married women	Eastern Asia and South-eastern Asia	Unmet need for family planning	2019	Median (50th percentile)	16.8
Married women	Eastern Asia and South-eastern Asia	Unmet need for family planning	2019	Upper 97.5th percentile	23.9
Married women	Eastern Asia and South-eastern Asia	Unmet need for family planning	2030	Lower 2.5th percentile	8.7
Married women	Eastern Asia and South-eastern Asia	Unmet need for family planning	2030	Median (50th percentile)	14.9
Married women	Eastern Asia and South-eastern Asia	Unmet need for family planning	2030	Upper 97.5th percentile	24.2
Married women	Latin America and the Caribbean	Proportion of need for family planning satisfied by modern methods	1990	Lower 2.5th percentile	39.1
Married women	Latin America and the Caribbean	Proportion of need for family planning satisfied by modern methods	1990	Median (50th percentile)	44.5
Married women	Latin America and the Caribbean	Proportion of need for family planning satisfied by modern methods	1990	Upper 97.5th percentile	49.8
Married women	Latin America and the Caribbean	Proportion of need for family planning satisfied by modern methods	2000	Lower 2.5th percentile	50.8
Married women	Latin America and the Caribbean	Proportion of need for family planning satisfied by modern methods	2000	Median (50th percentile)	56.1
Married women	Latin America and the Caribbean	Proportion of need for family planning satisfied by modern methods	2000	Upper 97.5th percentile	61
Married women	Latin America and the Caribbean	Proportion of need for family planning satisfied by modern methods	2010	Lower 2.5th percentile	59.8
Married women	Latin America and the Caribbean	Proportion of need for family planning satisfied by modern methods	2010	Median (50th percentile)	64.9
Married women	Latin America and the Caribbean	Proportion of need for family planning satisfied by modern methods	2010	Upper 97.5th percentile	69.6
Married women	Latin America and the Caribbean	Proportion of need for family planning satisfied by modern methods	2019	Lower 2.5th percentile	63.1
Married women	Latin America and the Caribbean	Proportion of need for family planning satisfied by modern methods	2019	Median (50th percentile)	70.3
Married women	Latin America and the Caribbean	Proportion of need for family planning satisfied by modern methods	2019	Upper 97.5th percentile	76.4
Married women	Latin America and the Caribbean	Proportion of need for family planning satisfied by modern methods	2030	Lower 2.5th percentile	64.9
Married women	Latin America and the Caribbean	Proportion of need for family planning satisfied by modern methods	2030	Median (50th percentile)	74.5
Married women	Latin America and the Caribbean	Proportion of need for family planning satisfied by modern methods	2030	Upper 97.5th percentile	82.1
Married women	Latin America and the Caribbean	Contraceptive use (modern methods)	1990	Lower 2.5th percentile	26.3
Married women	Latin America and the Caribbean	Contraceptive use (modern methods)	1990	Median (50th percentile)	30
Married women	Latin America and the Caribbean	Contraceptive use (modern methods)	1990	Upper 97.5th percentile	34
Married women	Latin America and the Caribbean	Contraceptive use (modern methods)	2000	Lower 2.5th percentile	37.4
Married women	Latin America and the Caribbean	Contraceptive use (modern methods)	2000	Median (50th percentile)	41.8
Married women	Latin America and the Caribbean	Contraceptive use (modern methods)	2000	Upper 97.5th percentile	46.3
Married women	Latin America and the Caribbean	Contraceptive use (modern methods)	2010	Lower 2.5th percentile	46.4
Married women	Latin America and the Caribbean	Contraceptive use (modern methods)	2010	Median (50th percentile)	51.3
Married women	Latin America and the Caribbean	Contraceptive use (modern methods)	2010	Upper 97.5th percentile	55.9
Married women	Latin America and the Caribbean	Contraceptive use (modern methods)	2019	Lower 2.5th percentile	49.7
Married women	Latin America and the Caribbean	Contraceptive use (modern methods)	2019	Median (50th percentile)	57.3
Married women	Latin America and the Caribbean	Contraceptive use (modern methods)	2019	Upper 97.5th percentile	64.2
Married women	Latin America and the Caribbean	Contraceptive use (modern methods)	2030	Lower 2.5th percentile	51.3
Married women	Latin America and the Caribbean	Contraceptive use (modern methods)	2030	Median (50th percentile)	62.5
Married women	Latin America and the Caribbean	Contraceptive use (modern methods)	2030	Upper 97.5th percentile	72.7
Married women	Latin America and the Caribbean	Contraceptive use (any method)	1990	Lower 2.5th percentile	32.6
Married women	Latin America and the Caribbean	Contraceptive use (any method)	1990	Median (50th percentile)	36.6
Married women	Latin America and the Caribbean	Contraceptive use (any method)	1990	Upper 97.5th percentile	40.7
Married women	Latin America and the Caribbean	Contraceptive use (any method)	2000	Lower 2.5th percentile	44
Married women	Latin America and the Caribbean	Contraceptive use (any method)	2000	Median (50th percentile)	48.4
Married women	Latin America and the Caribbean	Contraceptive use (any method)	2000	Upper 97.5th percentile	53
Married women	Latin America and the Caribbean	Contraceptive use (any method)	2010	Lower 2.5th percentile	52.4
Married women	Latin America and the Caribbean	Contraceptive use (any method)	2010	Median (50th percentile)	57.2
Married women	Latin America and the Caribbean	Contraceptive use (any method)	2010	Upper 97.5th percentile	61.7
Married women	Latin America and the Caribbean	Contraceptive use (any method)	2019	Lower 2.5th percentile	55.2
Married women	Latin America and the Caribbean	Contraceptive use (any method)	2019	Median (50th percentile)	63
Married women	Latin America and the Caribbean	Contraceptive use (any method)	2019	Upper 97.5th percentile	70
Married women	Latin America and the Caribbean	Contraceptive use (any method)	2030	Lower 2.5th percentile	56.6
Married women	Latin America and the Caribbean	Contraceptive use (any method)	2030	Median (50th percentile)	68.4
Married women	Latin America and the Caribbean	Contraceptive use (any method)	2030	Upper 97.5th percentile	78.7
Married women	Latin America and the Caribbean	Need for family planning	1990	Lower 2.5th percentile	62.6
Married women	Latin America and the Caribbean	Need for family planning	1990	Median (50th percentile)	67.5
Married women	Latin America and the Caribbean	Need for family planning	1990	Upper 97.5th percentile	72.4
Married women	Latin America and the Caribbean	Need for family planning	2000	Lower 2.5th percentile	70.6
Married women	Latin America and the Caribbean	Need for family planning	2000	Median (50th percentile)	74.4
Married women	Latin America and the Caribbean	Need for family planning	2000	Upper 97.5th percentile	78.1
Married women	Latin America and the Caribbean	Need for family planning	2010	Lower 2.5th percentile	75.3
Married women	Latin America and the Caribbean	Need for family planning	2010	Median (50th percentile)	79.1
Married women	Latin America and the Caribbean	Need for family planning	2010	Upper 97.5th percentile	82.5
Married women	Latin America and the Caribbean	Need for family planning	2019	Lower 2.5th percentile	76.4
Married women	Latin America and the Caribbean	Need for family planning	2019	Median (50th percentile)	81.4
Married women	Latin America and the Caribbean	Need for family planning	2019	Upper 97.5th percentile	85.7
Married women	Latin America and the Caribbean	Need for family planning	2030	Lower 2.5th percentile	77.2
Married women	Latin America and the Caribbean	Need for family planning	2030	Median (50th percentile)	84
Married women	Latin America and the Caribbean	Need for family planning	2030	Upper 97.5th percentile	89.7
Married women	Latin America and the Caribbean	Unmet need for family planning	1990	Lower 2.5th percentile	26.3
Married women	Latin America and the Caribbean	Unmet need for family planning	1990	Median (50th percentile)	31
Married women	Latin America and the Caribbean	Unmet need for family planning	1990	Upper 97.5th percentile	35.9
Married women	Latin America and the Caribbean	Unmet need for family planning	2000	Lower 2.5th percentile	22.4
Married women	Latin America and the Caribbean	Unmet need for family planning	2000	Median (50th percentile)	26
Married women	Latin America and the Caribbean	Unmet need for family planning	2000	Upper 97.5th percentile	30
Married women	Latin America and the Caribbean	Unmet need for family planning	2010	Lower 2.5th percentile	18.3
Married women	Latin America and the Caribbean	Unmet need for family planning	2010	Median (50th percentile)	21.8
Married women	Latin America and the Caribbean	Unmet need for family planning	2010	Upper 97.5th percentile	25.8
Married women	Latin America and the Caribbean	Unmet need for family planning	2019	Lower 2.5th percentile	14
Married women	Latin America and the Caribbean	Unmet need for family planning	2019	Median (50th percentile)	18.4
Married women	Latin America and the Caribbean	Unmet need for family planning	2019	Upper 97.5th percentile	23.8
Married women	Latin America and the Caribbean	Unmet need for family planning	2030	Lower 2.5th percentile	9.8
Married women	Latin America and the Caribbean	Unmet need for family planning	2030	Median (50th percentile)	15.5
Married women	Latin America and the Caribbean	Unmet need for family planning	2030	Upper 97.5th percentile	22.7
Married women	Northern America and Europe	Proportion of need for family planning satisfied by modern methods	1990	Lower 2.5th percentile	24
Married women	Northern America and Europe	Proportion of need for family planning satisfied by modern methods	1990	Median (50th percentile)	41.5
Married women	Northern America and Europe	Proportion of need for family planning satisfied by modern methods	1990	Upper 97.5th percentile	55.6
Married women	Northern America and Europe	Proportion of need for family planning satisfied by modern methods	2000	Lower 2.5th percentile	36.9
Married women	Northern America and Europe	Proportion of need for family planning satisfied by modern methods	2000	Median (50th percentile)	54.8
Married women	Northern America and Europe	Proportion of need for family planning satisfied by modern methods	2000	Upper 97.5th percentile	65.8
Married women	Northern America and Europe	Proportion of need for family planning satisfied by modern methods	2010	Lower 2.5th percentile	54.9
Married women	Northern America and Europe	Proportion of need for family planning satisfied by modern methods	2010	Median (50th percentile)	66.5
Married women	Northern America and Europe	Proportion of need for family planning satisfied by modern methods	2010	Upper 97.5th percentile	74.7
Married women	Northern America and Europe	Proportion of need for family planning satisfied by modern methods	2019	Lower 2.5th percentile	63.8
Married women	Northern America and Europe	Proportion of need for family planning satisfied by modern methods	2019	Median (50th percentile)	74
Married women	Northern America and Europe	Proportion of need for family planning satisfied by modern methods	2019	Upper 97.5th percentile	81.6
Married women	Northern America and Europe	Proportion of need for family planning satisfied by modern methods	2030	Lower 2.5th percentile	65.4
Married women	Northern America and Europe	Proportion of need for family planning satisfied by modern methods	2030	Median (50th percentile)	77.1
Married women	Northern America and Europe	Proportion of need for family planning satisfied by modern methods	2030	Upper 97.5th percentile	85.4
Married women	Northern America and Europe	Contraceptive use (modern methods)	1990	Lower 2.5th percentile	16.6
Married women	Northern America and Europe	Contraceptive use (modern methods)	1990	Median (50th percentile)	29.2
Married women	Northern America and Europe	Contraceptive use (modern methods)	1990	Upper 97.5th percentile	40.6
Married women	Northern America and Europe	Contraceptive use (modern methods)	2000	Lower 2.5th percentile	27.4
Married women	Northern America and Europe	Contraceptive use (modern methods)	2000	Median (50th percentile)	40.6
Married women	Northern America and Europe	Contraceptive use (modern methods)	2000	Upper 97.5th percentile	49.7
Married women	Northern America and Europe	Contraceptive use (modern methods)	2010	Lower 2.5th percentile	43.1
Married women	Northern America and Europe	Contraceptive use (modern methods)	2010	Median (50th percentile)	52.4
Married women	Northern America and Europe	Contraceptive use (modern methods)	2010	Upper 97.5th percentile	59.5
Married women	Northern America and Europe	Contraceptive use (modern methods)	2019	Lower 2.5th percentile	51.7
Married women	Northern America and Europe	Contraceptive use (modern methods)	2019	Median (50th percentile)	61.2
Married women	Northern America and Europe	Contraceptive use (modern methods)	2019	Upper 97.5th percentile	69.3
Married women	Northern America and Europe	Contraceptive use (modern methods)	2030	Lower 2.5th percentile	52.1
Married women	Northern America and Europe	Contraceptive use (modern methods)	2030	Median (50th percentile)	64.5
Married women	Northern America and Europe	Contraceptive use (modern methods)	2030	Upper 97.5th percentile	75.4
Married women	Northern America and Europe	Contraceptive use (any method)	1990	Lower 2.5th percentile	38.6
Married women	Northern America and Europe	Contraceptive use (any method)	1990	Median (50th percentile)	50.3
Married women	Northern America and Europe	Contraceptive use (any method)	1990	Upper 97.5th percentile	60.6
Married women	Northern America and Europe	Contraceptive use (any method)	2000	Lower 2.5th percentile	47.6
Married women	Northern America and Europe	Contraceptive use (any method)	2000	Median (50th percentile)	56.2
Married women	Northern America and Europe	Contraceptive use (any method)	2000	Upper 97.5th percentile	63.5
Married women	Northern America and Europe	Contraceptive use (any method)	2010	Lower 2.5th percentile	58.4
Married women	Northern America and Europe	Contraceptive use (any method)	2010	Median (50th percentile)	64.5
Married women	Northern America and Europe	Contraceptive use (any method)	2010	Upper 97.5th percentile	69.9
Married women	Northern America and Europe	Contraceptive use (any method)	2019	Lower 2.5th percentile	63.6
Married women	Northern America and Europe	Contraceptive use (any method)	2019	Median (50th percentile)	71.4
Married women	Northern America and Europe	Contraceptive use (any method)	2019	Upper 97.5th percentile	78.2
Married women	Northern America and Europe	Contraceptive use (any method)	2030	Lower 2.5th percentile	61.3
Married women	Northern America and Europe	Contraceptive use (any method)	2030	Median (50th percentile)	73.2
Married women	Northern America and Europe	Contraceptive use (any method)	2030	Upper 97.5th percentile	83.5
Married women	Northern America and Europe	Need for family planning	1990	Lower 2.5th percentile	60.3
Married women	Northern America and Europe	Need for family planning	1990	Median (50th percentile)	70.4
Married women	Northern America and Europe	Need for family planning	1990	Upper 97.5th percentile	79.4
Married women	Northern America and Europe	Need for family planning	2000	Lower 2.5th percentile	65.9
Married women	Northern America and Europe	Need for family planning	2000	Median (50th percentile)	74.1
Married women	Northern America and Europe	Need for family planning	2000	Upper 97.5th percentile	81.8
Married women	Northern America and Europe	Need for family planning	2010	Lower 2.5th percentile	72.4
Married women	Northern America and Europe	Need for family planning	2010	Median (50th percentile)	78.8
Married women	Northern America and Europe	Need for family planning	2010	Upper 97.5th percentile	85.1
Married women	Northern America and Europe	Need for family planning	2019	Lower 2.5th percentile	76.1
Married women	Northern America and Europe	Need for family planning	2019	Median (50th percentile)	82.7
Married women	Northern America and Europe	Need for family planning	2019	Upper 97.5th percentile	88.6
Married women	Northern America and Europe	Need for family planning	2030	Lower 2.5th percentile	75.2
Married women	Northern America and Europe	Need for family planning	2030	Median (50th percentile)	83.6
Married women	Northern America and Europe	Need for family planning	2030	Upper 97.5th percentile	90.8
Married women	Northern America and Europe	Unmet need for family planning	1990	Lower 2.5th percentile	13.4
Married women	Northern America and Europe	Unmet need for family planning	1990	Median (50th percentile)	20.1
Married women	Northern America and Europe	Unmet need for family planning	1990	Upper 97.5th percentile	29.4
Married women	Northern America and Europe	Unmet need for family planning	2000	Lower 2.5th percentile	11.8
Married women	Northern America and Europe	Unmet need for family planning	2000	Median (50th percentile)	17.9
Married women	Northern America and Europe	Unmet need for family planning	2000	Upper 97.5th percentile	26
Married women	Northern America and Europe	Unmet need for family planning	2010	Lower 2.5th percentile	9.3
Married women	Northern America and Europe	Unmet need for family planning	2010	Median (50th percentile)	14.3
Married women	Northern America and Europe	Unmet need for family planning	2010	Upper 97.5th percentile	20.9
Married women	Northern America and Europe	Unmet need for family planning	2019	Lower 2.5th percentile	6.9
Married women	Northern America and Europe	Unmet need for family planning	2019	Median (50th percentile)	11.2
Married women	Northern America and Europe	Unmet need for family planning	2019	Upper 97.5th percentile	17.4
Married women	Northern America and Europe	Unmet need for family planning	2030	Lower 2.5th percentile	5.6
Married women	Northern America and Europe	Unmet need for family planning	2030	Median (50th percentile)	10.5
Married women	Northern America and Europe	Unmet need for family planning	2030	Upper 97.5th percentile	17.9
Married women	Oceania	Proportion of need for family planning satisfied by modern methods	1990	Lower 2.5th percentile	6.3
Married women	Oceania	Proportion of need for family planning satisfied by modern methods	1990	Median (50th percentile)	32.2
Married women	Oceania	Proportion of need for family planning satisfied by modern methods	1990	Upper 97.5th percentile	57.6
Married women	Oceania	Proportion of need for family planning satisfied by modern methods	2000	Lower 2.5th percentile	13.3
Married women	Oceania	Proportion of need for family planning satisfied by modern methods	2000	Median (50th percentile)	39.6
Married women	Oceania	Proportion of need for family planning satisfied by modern methods	2000	Upper 97.5th percentile	59.1
Married women	Oceania	Proportion of need for family planning satisfied by modern methods	2010	Lower 2.5th percentile	22.7
Married women	Oceania	Proportion of need for family planning satisfied by modern methods	2010	Median (50th percentile)	46.8
Married women	Oceania	Proportion of need for family planning satisfied by modern methods	2010	Upper 97.5th percentile	64.4
Married women	Oceania	Proportion of need for family planning satisfied by modern methods	2019	Lower 2.5th percentile	29.5
Married women	Oceania	Proportion of need for family planning satisfied by modern methods	2019	Median (50th percentile)	50.4
Married women	Oceania	Proportion of need for family planning satisfied by modern methods	2019	Upper 97.5th percentile	68.4
Married women	Oceania	Proportion of need for family planning satisfied by modern methods	2030	Lower 2.5th percentile	35.8
Married women	Oceania	Proportion of need for family planning satisfied by modern methods	2030	Median (50th percentile)	57.2
Married women	Oceania	Proportion of need for family planning satisfied by modern methods	2030	Upper 97.5th percentile	75.5
Married women	Oceania	Contraceptive use (modern methods)	1990	Lower 2.5th percentile	3.4
Married women	Oceania	Contraceptive use (modern methods)	1990	Median (50th percentile)	17.2
Married women	Oceania	Contraceptive use (modern methods)	1990	Upper 97.5th percentile	31.1
Married women	Oceania	Contraceptive use (modern methods)	2000	Lower 2.5th percentile	7.2
Married women	Oceania	Contraceptive use (modern methods)	2000	Median (50th percentile)	21.1
Married women	Oceania	Contraceptive use (modern methods)	2000	Upper 97.5th percentile	30.8
Married women	Oceania	Contraceptive use (modern methods)	2010	Lower 2.5th percentile	12.9
Married women	Oceania	Contraceptive use (modern methods)	2010	Median (50th percentile)	26.3
Married women	Oceania	Contraceptive use (modern methods)	2010	Upper 97.5th percentile	36.2
Married women	Oceania	Contraceptive use (modern methods)	2019	Lower 2.5th percentile	16.3
Married women	Oceania	Contraceptive use (modern methods)	2019	Median (50th percentile)	28.7
Married women	Oceania	Contraceptive use (modern methods)	2019	Upper 97.5th percentile	42.6
Married women	Oceania	Contraceptive use (modern methods)	2030	Lower 2.5th percentile	20.3
Married women	Oceania	Contraceptive use (modern methods)	2030	Median (50th percentile)	34.6
Married women	Oceania	Contraceptive use (modern methods)	2030	Upper 97.5th percentile	54.1
Married women	Oceania	Contraceptive use (any method)	1990	Lower 2.5th percentile	21.3
Married women	Oceania	Contraceptive use (any method)	1990	Median (50th percentile)	30.6
Married women	Oceania	Contraceptive use (any method)	1990	Upper 97.5th percentile	40.1
Married women	Oceania	Contraceptive use (any method)	2000	Lower 2.5th percentile	23.4
Married women	Oceania	Contraceptive use (any method)	2000	Median (50th percentile)	30.9
Married women	Oceania	Contraceptive use (any method)	2000	Upper 97.5th percentile	38
Married women	Oceania	Contraceptive use (any method)	2010	Lower 2.5th percentile	25.7
Married women	Oceania	Contraceptive use (any method)	2010	Median (50th percentile)	34.7
Married women	Oceania	Contraceptive use (any method)	2010	Upper 97.5th percentile	43.6
Married women	Oceania	Contraceptive use (any method)	2019	Lower 2.5th percentile	24.4
Married women	Oceania	Contraceptive use (any method)	2019	Median (50th percentile)	35.8
Married women	Oceania	Contraceptive use (any method)	2019	Upper 97.5th percentile	51.3
Married women	Oceania	Contraceptive use (any method)	2030	Lower 2.5th percentile	26.1
Married women	Oceania	Contraceptive use (any method)	2030	Median (50th percentile)	41.3
Married women	Oceania	Contraceptive use (any method)	2030	Upper 97.5th percentile	63
Married women	Oceania	Need for family planning	1990	Lower 2.5th percentile	41.2
Married women	Oceania	Need for family planning	1990	Median (50th percentile)	53.6
Married women	Oceania	Need for family planning	1990	Upper 97.5th percentile	67.6
Married women	Oceania	Need for family planning	2000	Lower 2.5th percentile	41.9
Married women	Oceania	Need for family planning	2000	Median (50th percentile)	53.4
Married women	Oceania	Need for family planning	2000	Upper 97.5th percentile	68.1
Married women	Oceania	Need for family planning	2010	Lower 2.5th percentile	44.3
Married women	Oceania	Need for family planning	2010	Median (50th percentile)	56.3
Married women	Oceania	Need for family planning	2010	Upper 97.5th percentile	71.1
Married women	Oceania	Need for family planning	2019	Lower 2.5th percentile	43.3
Married women	Oceania	Need for family planning	2019	Median (50th percentile)	57
Married women	Oceania	Need for family planning	2019	Upper 97.5th percentile	73.9
Married women	Oceania	Need for family planning	2030	Lower 2.5th percentile	45.9
Married women	Oceania	Need for family planning	2030	Median (50th percentile)	60.6
Married women	Oceania	Need for family planning	2030	Upper 97.5th percentile	78.9
Married women	Oceania	Unmet need for family planning	1990	Lower 2.5th percentile	12.6
Married women	Oceania	Unmet need for family planning	1990	Median (50th percentile)	23
Married women	Oceania	Unmet need for family planning	1990	Upper 97.5th percentile	36.7
Married women	Oceania	Unmet need for family planning	2000	Lower 2.5th percentile	12.3
Married women	Oceania	Unmet need for family planning	2000	Median (50th percentile)	22.6
Married women	Oceania	Unmet need for family planning	2000	Upper 97.5th percentile	37
Married women	Oceania	Unmet need for family planning	2010	Lower 2.5th percentile	11.5
Married women	Oceania	Unmet need for family planning	2010	Median (50th percentile)	21.6
Married women	Oceania	Unmet need for family planning	2010	Upper 97.5th percentile	35.9
Married women	Oceania	Unmet need for family planning	2019	Lower 2.5th percentile	10.7
Married women	Oceania	Unmet need for family planning	2019	Median (50th percentile)	21.2
Married women	Oceania	Unmet need for family planning	2019	Upper 97.5th percentile	36.5
Married women	Oceania	Unmet need for family planning	2030	Lower 2.5th percentile	9.3
Married women	Oceania	Unmet need for family planning	2030	Median (50th percentile)	19.3
Married women	Oceania	Unmet need for family planning	2030	Upper 97.5th percentile	34.3
Married women	Sub-Saharan Africa	Proportion of need for family planning satisfied by modern methods	1990	Lower 2.5th percentile	5.4
Married women	Sub-Saharan Africa	Proportion of need for family planning satisfied by modern methods	1990	Median (50th percentile)	6.7
Married women	Sub-Saharan Africa	Proportion of need for family planning satisfied by modern methods	1990	Upper 97.5th percentile	8.5
Married women	Sub-Saharan Africa	Proportion of need for family planning satisfied by modern methods	2000	Lower 2.5th percentile	14.4
Married women	Sub-Saharan Africa	Proportion of need for family planning satisfied by modern methods	2000	Median (50th percentile)	16
Married women	Sub-Saharan Africa	Proportion of need for family planning satisfied by modern methods	2000	Upper 97.5th percentile	17.7
Married women	Sub-Saharan Africa	Proportion of need for family planning satisfied by modern methods	2010	Lower 2.5th percentile	25.5
Married women	Sub-Saharan Africa	Proportion of need for family planning satisfied by modern methods	2010	Median (50th percentile)	27.5
Married women	Sub-Saharan Africa	Proportion of need for family planning satisfied by modern methods	2010	Upper 97.5th percentile	29.7
Married women	Sub-Saharan Africa	Proportion of need for family planning satisfied by modern methods	2019	Lower 2.5th percentile	33.4
Married women	Sub-Saharan Africa	Proportion of need for family planning satisfied by modern methods	2019	Median (50th percentile)	37
Married women	Sub-Saharan Africa	Proportion of need for family planning satisfied by modern methods	2019	Upper 97.5th percentile	40.7
Married women	Sub-Saharan Africa	Proportion of need for family planning satisfied by modern methods	2030	Lower 2.5th percentile	38.9
Married women	Sub-Saharan Africa	Proportion of need for family planning satisfied by modern methods	2030	Median (50th percentile)	45.4
Married women	Sub-Saharan Africa	Proportion of need for family planning satisfied by modern methods	2030	Upper 97.5th percentile	52
Married women	Sub-Saharan Africa	Contraceptive use (modern methods)	1990	Lower 2.5th percentile	1.9
Married women	Sub-Saharan Africa	Contraceptive use (modern methods)	1990	Median (50th percentile)	2.3
Married women	Sub-Saharan Africa	Contraceptive use (modern methods)	1990	Upper 97.5th percentile	2.9
Married women	Sub-Saharan Africa	Contraceptive use (modern methods)	2000	Lower 2.5th percentile	5
Married women	Sub-Saharan Africa	Contraceptive use (modern methods)	2000	Median (50th percentile)	5.5
Married women	Sub-Saharan Africa	Contraceptive use (modern methods)	2000	Upper 97.5th percentile	6.2
Married women	Sub-Saharan Africa	Contraceptive use (modern methods)	2010	Lower 2.5th percentile	9.5
Married women	Sub-Saharan Africa	Contraceptive use (modern methods)	2010	Median (50th percentile)	10.3
Married women	Sub-Saharan Africa	Contraceptive use (modern methods)	2010	Upper 97.5th percentile	11.1
Married women	Sub-Saharan Africa	Contraceptive use (modern methods)	2019	Lower 2.5th percentile	13.7
Married women	Sub-Saharan Africa	Contraceptive use (modern methods)	2019	Median (50th percentile)	15.4
Married women	Sub-Saharan Africa	Contraceptive use (modern methods)	2019	Upper 97.5th percentile	17.2
Married women	Sub-Saharan Africa	Contraceptive use (modern methods)	2030	Lower 2.5th percentile	17.4
Married women	Sub-Saharan Africa	Contraceptive use (modern methods)	2030	Median (50th percentile)	21
Married women	Sub-Saharan Africa	Contraceptive use (modern methods)	2030	Upper 97.5th percentile	25.2
Married women	Sub-Saharan Africa	Contraceptive use (any method)	1990	Lower 2.5th percentile	5.5
Married women	Sub-Saharan Africa	Contraceptive use (any method)	1990	Median (50th percentile)	6.4
Married women	Sub-Saharan Africa	Contraceptive use (any method)	1990	Upper 97.5th percentile	7.5
Married women	Sub-Saharan Africa	Contraceptive use (any method)	2000	Lower 2.5th percentile	8.6
Married women	Sub-Saharan Africa	Contraceptive use (any method)	2000	Median (50th percentile)	9.4
Married women	Sub-Saharan Africa	Contraceptive use (any method)	2000	Upper 97.5th percentile	10.4
Married women	Sub-Saharan Africa	Contraceptive use (any method)	2010	Lower 2.5th percentile	12.3
Married women	Sub-Saharan Africa	Contraceptive use (any method)	2010	Median (50th percentile)	13.2
Married women	Sub-Saharan Africa	Contraceptive use (any method)	2010	Upper 97.5th percentile	14.2
Married women	Sub-Saharan Africa	Contraceptive use (any method)	2019	Lower 2.5th percentile	16.1
Married women	Sub-Saharan Africa	Contraceptive use (any method)	2019	Median (50th percentile)	17.9
Married women	Sub-Saharan Africa	Contraceptive use (any method)	2019	Upper 97.5th percentile	19.8
Married women	Sub-Saharan Africa	Contraceptive use (any method)	2030	Lower 2.5th percentile	19.6
Married women	Sub-Saharan Africa	Contraceptive use (any method)	2030	Median (50th percentile)	23.6
Married women	Sub-Saharan Africa	Contraceptive use (any method)	2030	Upper 97.5th percentile	28.3
Married women	Sub-Saharan Africa	Need for family planning	1990	Lower 2.5th percentile	31.2
Married women	Sub-Saharan Africa	Need for family planning	1990	Median (50th percentile)	33.9
Married women	Sub-Saharan Africa	Need for family planning	1990	Upper 97.5th percentile	36.8
Married women	Sub-Saharan Africa	Need for family planning	2000	Lower 2.5th percentile	33.1
Married women	Sub-Saharan Africa	Need for family planning	2000	Median (50th percentile)	34.7
Married women	Sub-Saharan Africa	Need for family planning	2000	Upper 97.5th percentile	36.4
Married women	Sub-Saharan Africa	Need for family planning	2010	Lower 2.5th percentile	35.9
Married women	Sub-Saharan Africa	Need for family planning	2010	Median (50th percentile)	37.4
Married women	Sub-Saharan Africa	Need for family planning	2010	Upper 97.5th percentile	39
Married women	Sub-Saharan Africa	Need for family planning	2019	Lower 2.5th percentile	38.9
Married women	Sub-Saharan Africa	Need for family planning	2019	Median (50th percentile)	41.6
Married women	Sub-Saharan Africa	Need for family planning	2019	Upper 97.5th percentile	44.6
Married women	Sub-Saharan Africa	Need for family planning	2030	Lower 2.5th percentile	41.7
Married women	Sub-Saharan Africa	Need for family planning	2030	Median (50th percentile)	46.3
Married women	Sub-Saharan Africa	Need for family planning	2030	Upper 97.5th percentile	51.7
Married women	Sub-Saharan Africa	Unmet need for family planning	1990	Lower 2.5th percentile	24.9
Married women	Sub-Saharan Africa	Unmet need for family planning	1990	Median (50th percentile)	27.5
Married women	Sub-Saharan Africa	Unmet need for family planning	1990	Upper 97.5th percentile	30.3
Married women	Sub-Saharan Africa	Unmet need for family planning	2000	Lower 2.5th percentile	23.7
Married women	Sub-Saharan Africa	Unmet need for family planning	2000	Median (50th percentile)	25.3
Married women	Sub-Saharan Africa	Unmet need for family planning	2000	Upper 97.5th percentile	26.9
Married women	Sub-Saharan Africa	Unmet need for family planning	2010	Lower 2.5th percentile	22.8
Married women	Sub-Saharan Africa	Unmet need for family planning	2010	Median (50th percentile)	24.2
Married women	Sub-Saharan Africa	Unmet need for family planning	2010	Upper 97.5th percentile	25.7
Married women	Sub-Saharan Africa	Unmet need for family planning	2019	Lower 2.5th percentile	21.4
Married women	Sub-Saharan Africa	Unmet need for family planning	2019	Median (50th percentile)	23.7
Married women	Sub-Saharan Africa	Unmet need for family planning	2019	Upper 97.5th percentile	26.4
Married women	Sub-Saharan Africa	Unmet need for family planning	2030	Lower 2.5th percentile	19.1
Married women	Sub-Saharan Africa	Unmet need for family planning	2030	Median (50th percentile)	22.7
Married women	Sub-Saharan Africa	Unmet need for family planning	2030	Upper 97.5th percentile	27.1
Married women	Western Asia and Northern Africa	Proportion of need for family planning satisfied by modern methods	1990	Lower 2.5th percentile	18.9
Married women	Western Asia and Northern Africa	Proportion of need for family planning satisfied by modern methods	1990	Median (50th percentile)	22.7
Married women	Western Asia and Northern Africa	Proportion of need for family planning satisfied by modern methods	1990	Upper 97.5th percentile	27.1
Married women	Western Asia and Northern Africa	Proportion of need for family planning satisfied by modern methods	2000	Lower 2.5th percentile	31.3
Married women	Western Asia and Northern Africa	Proportion of need for family planning satisfied by modern methods	2000	Median (50th percentile)	35.4
Married women	Western Asia and Northern Africa	Proportion of need for family planning satisfied by modern methods	2000	Upper 97.5th percentile	39.8
Married women	Western Asia and Northern Africa	Proportion of need for family planning satisfied by modern methods	2010	Lower 2.5th percentile	33.1
Married women	Western Asia and Northern Africa	Proportion of need for family planning satisfied by modern methods	2010	Median (50th percentile)	37.9
Married women	Western Asia and Northern Africa	Proportion of need for family planning satisfied by modern methods	2010	Upper 97.5th percentile	42.9
Married women	Western Asia and Northern Africa	Proportion of need for family planning satisfied by modern methods	2019	Lower 2.5th percentile	33.9
Married women	Western Asia and Northern Africa	Proportion of need for family planning satisfied by modern methods	2019	Median (50th percentile)	41.2
Married women	Western Asia and Northern Africa	Proportion of need for family planning satisfied by modern methods	2019	Upper 97.5th percentile	48.8
Married women	Western Asia and Northern Africa	Proportion of need for family planning satisfied by modern methods	2030	Lower 2.5th percentile	37.6
Married women	Western Asia and Northern Africa	Proportion of need for family planning satisfied by modern methods	2030	Median (50th percentile)	48.6
Married women	Western Asia and Northern Africa	Proportion of need for family planning satisfied by modern methods	2030	Upper 97.5th percentile	59.7
Married women	Western Asia and Northern Africa	Contraceptive use (modern methods)	1990	Lower 2.5th percentile	7.4
Married women	Western Asia and Northern Africa	Contraceptive use (modern methods)	1990	Median (50th percentile)	8.7
Married women	Western Asia and Northern Africa	Contraceptive use (modern methods)	1990	Upper 97.5th percentile	10.3
Married women	Western Asia and Northern Africa	Contraceptive use (modern methods)	2000	Lower 2.5th percentile	12.9
Married women	Western Asia and Northern Africa	Contraceptive use (modern methods)	2000	Median (50th percentile)	14.3
Married women	Western Asia and Northern Africa	Contraceptive use (modern methods)	2000	Upper 97.5th percentile	15.8
Married women	Western Asia and Northern Africa	Contraceptive use (modern methods)	2010	Lower 2.5th percentile	13.4
Married women	Western Asia and Northern Africa	Contraceptive use (modern methods)	2010	Median (50th percentile)	15.1
Married women	Western Asia and Northern Africa	Contraceptive use (modern methods)	2010	Upper 97.5th percentile	16.9
Married women	Western Asia and Northern Africa	Contraceptive use (modern methods)	2019	Lower 2.5th percentile	13.9
Married women	Western Asia and Northern Africa	Contraceptive use (modern methods)	2019	Median (50th percentile)	17.4
Married women	Western Asia and Northern Africa	Contraceptive use (modern methods)	2019	Upper 97.5th percentile	21.7
Married women	Western Asia and Northern Africa	Contraceptive use (modern methods)	2030	Lower 2.5th percentile	15.7
Married women	Western Asia and Northern Africa	Contraceptive use (modern methods)	2030	Median (50th percentile)	22.7
Married women	Western Asia and Northern Africa	Contraceptive use (modern methods)	2030	Upper 97.5th percentile	31.9
Married women	Western Asia and Northern Africa	Contraceptive use (any method)	1990	Lower 2.5th percentile	12.3
Married women	Western Asia and Northern Africa	Contraceptive use (any method)	1990	Median (50th percentile)	14.3
Married women	Western Asia and Northern Africa	Contraceptive use (any method)	1990	Upper 97.5th percentile	16.6
Married women	Western Asia and Northern Africa	Contraceptive use (any method)	2000	Lower 2.5th percentile	19
Married women	Western Asia and Northern Africa	Contraceptive use (any method)	2000	Median (50th percentile)	20.7
Married women	Western Asia and Northern Africa	Contraceptive use (any method)	2000	Upper 97.5th percentile	22.5
Married women	Western Asia and Northern Africa	Contraceptive use (any method)	2010	Lower 2.5th percentile	19.8
Married women	Western Asia and Northern Africa	Contraceptive use (any method)	2010	Median (50th percentile)	21.8
Married women	Western Asia and Northern Africa	Contraceptive use (any method)	2010	Upper 97.5th percentile	24.1
Married women	Western Asia and Northern Africa	Contraceptive use (any method)	2019	Lower 2.5th percentile	19.5
Married women	Western Asia and Northern Africa	Contraceptive use (any method)	2019	Median (50th percentile)	24
Married women	Western Asia and Northern Africa	Contraceptive use (any method)	2019	Upper 97.5th percentile	29.4
Married women	Western Asia and Northern Africa	Contraceptive use (any method)	2030	Lower 2.5th percentile	20.9
Married women	Western Asia and Northern Africa	Contraceptive use (any method)	2030	Median (50th percentile)	29.4
Married women	Western Asia and Northern Africa	Contraceptive use (any method)	2030	Upper 97.5th percentile	40.1
Married women	Western Asia and Northern Africa	Need for family planning	1990	Lower 2.5th percentile	34
Married women	Western Asia and Northern Africa	Need for family planning	1990	Median (50th percentile)	38.3
Married women	Western Asia and Northern Africa	Need for family planning	1990	Upper 97.5th percentile	43.2
Married women	Western Asia and Northern Africa	Need for family planning	2000	Lower 2.5th percentile	36.8
Married women	Western Asia and Northern Africa	Need for family planning	2000	Median (50th percentile)	40.4
Married women	Western Asia and Northern Africa	Need for family planning	2000	Upper 97.5th percentile	44.6
Married women	Western Asia and Northern Africa	Need for family planning	2010	Lower 2.5th percentile	36.1
Married women	Western Asia and Northern Africa	Need for family planning	2010	Median (50th percentile)	39.9
Married women	Western Asia and Northern Africa	Need for family planning	2010	Upper 97.5th percentile	44.3
Married women	Western Asia and Northern Africa	Need for family planning	2019	Lower 2.5th percentile	36.5
Married women	Western Asia and Northern Africa	Need for family planning	2019	Median (50th percentile)	42.1
Married women	Western Asia and Northern Africa	Need for family planning	2019	Upper 97.5th percentile	48.4
Married women	Western Asia and Northern Africa	Need for family planning	2030	Lower 2.5th percentile	38.1
Married women	Western Asia and Northern Africa	Need for family planning	2030	Median (50th percentile)	46.7
Married women	Western Asia and Northern Africa	Need for family planning	2030	Upper 97.5th percentile	56.9
Married women	Western Asia and Northern Africa	Unmet need for family planning	1990	Lower 2.5th percentile	20.1
Married women	Western Asia and Northern Africa	Unmet need for family planning	1990	Median (50th percentile)	24
Married women	Western Asia and Northern Africa	Unmet need for family planning	1990	Upper 97.5th percentile	28.6
Married women	Western Asia and Northern Africa	Unmet need for family planning	2000	Lower 2.5th percentile	16.4
Married women	Western Asia and Northern Africa	Unmet need for family planning	2000	Median (50th percentile)	19.8
Married women	Western Asia and Northern Africa	Unmet need for family planning	2000	Upper 97.5th percentile	23.8
Married women	Western Asia and Northern Africa	Unmet need for family planning	2010	Lower 2.5th percentile	14.6
Married women	Western Asia and Northern Africa	Unmet need for family planning	2010	Median (50th percentile)	18.1
Married women	Western Asia and Northern Africa	Unmet need for family planning	2010	Upper 97.5th percentile	22.2
Married women	Western Asia and Northern Africa	Unmet need for family planning	2019	Lower 2.5th percentile	14
Married women	Western Asia and Northern Africa	Unmet need for family planning	2019	Median (50th percentile)	18.1
Married women	Western Asia and Northern Africa	Unmet need for family planning	2019	Upper 97.5th percentile	23
Married women	Western Asia and Northern Africa	Unmet need for family planning	2030	Lower 2.5th percentile	12.6
Married women	Western Asia and Northern Africa	Unmet need for family planning	2030	Median (50th percentile)	17.3
Married women	Western Asia and Northern Africa	Unmet need for family planning	2030	Upper 97.5th percentile	23.1
Unmarried women	Central Asia and Southern Asia		1990	Lower 2.5th percentile
Unmarried women	Central Asia and Southern Asia		1990	Median (50th percentile)
Unmarried women	Central Asia and Southern Asia		1990	Upper 97.5th percentile
Unmarried women	Central Asia and Southern Asia		2000	Lower 2.5th percentile
Unmarried women	Central Asia and Southern Asia		2000	Median (50th percentile)
Unmarried women	Central Asia and Southern Asia		2000	Upper 97.5th percentile
Unmarried women	Central Asia and Southern Asia		2010	Lower 2.5th percentile
Unmarried women	Central Asia and Southern Asia		2010	Median (50th percentile)
Unmarried women	Central Asia and Southern Asia		2010	Upper 97.5th percentile
Unmarried women	Central Asia and Southern Asia		2019	Lower 2.5th percentile
Unmarried women	Central Asia and Southern Asia		2019	Median (50th percentile)
Unmarried women	Central Asia and Southern Asia		2019	Upper 97.5th percentile
Unmarried women	Central Asia and Southern Asia		2030	Lower 2.5th percentile
Unmarried women	Central Asia and Southern Asia		2030	Median (50th percentile)
Unmarried women	Central Asia and Southern Asia		2030	Upper 97.5th percentile
Unmarried women	Central Asia and Southern Asia		1990	Lower 2.5th percentile
Unmarried women	Central Asia and Southern Asia		1990	Median (50th percentile)
Unmarried women	Central Asia and Southern Asia		1990	Upper 97.5th percentile
Unmarried women	Central Asia and Southern Asia		2000	Lower 2.5th percentile
Unmarried women	Central Asia and Southern Asia		2000	Median (50th percentile)
Unmarried women	Central Asia and Southern Asia		2000	Upper 97.5th percentile
Unmarried women	Central Asia and Southern Asia		2010	Lower 2.5th percentile
Unmarried women	Central Asia and Southern Asia		2010	Median (50th percentile)
Unmarried women	Central Asia and Southern Asia		2010	Upper 97.5th percentile
Unmarried women	Central Asia and Southern Asia		2019	Lower 2.5th percentile
Unmarried women	Central Asia and Southern Asia		2019	Median (50th percentile)
Unmarried women	Central Asia and Southern Asia		2019	Upper 97.5th percentile
Unmarried women	Central Asia and Southern Asia		2030	Lower 2.5th percentile
Unmarried women	Central Asia and Southern Asia		2030	Median (50th percentile)
Unmarried women	Central Asia and Southern Asia		2030	Upper 97.5th percentile
Unmarried women	Central Asia and Southern Asia		1990	Lower 2.5th percentile
Unmarried women	Central Asia and Southern Asia		1990	Median (50th percentile)
Unmarried women	Central Asia and Southern Asia		1990	Upper 97.5th percentile
Unmarried women	Central Asia and Southern Asia		2000	Lower 2.5th percentile
Unmarried women	Central Asia and Southern Asia		2000	Median (50th percentile)
Unmarried women	Central Asia and Southern Asia		2000	Upper 97.5th percentile
Unmarried women	Central Asia and Southern Asia		2010	Lower 2.5th percentile
Unmarried women	Central Asia and Southern Asia		2010	Median (50th percentile)
Unmarried women	Central Asia and Southern Asia		2010	Upper 97.5th percentile
Unmarried women	Central Asia and Southern Asia		2019	Lower 2.5th percentile
Unmarried women	Central Asia and Southern Asia		2019	Median (50th percentile)
Unmarried women	Central Asia and Southern Asia		2019	Upper 97.5th percentile
Unmarried women	Central Asia and Southern Asia		2030	Lower 2.5th percentile
Unmarried women	Central Asia and Southern Asia		2030	Median (50th percentile)
Unmarried women	Central Asia and Southern Asia		2030	Upper 97.5th percentile
Unmarried women	Central Asia and Southern Asia		1990	Lower 2.5th percentile
Unmarried women	Central Asia and Southern Asia		1990	Median (50th percentile)
Unmarried women	Central Asia and Southern Asia		1990	Upper 97.5th percentile
Unmarried women	Central Asia and Southern Asia		2000	Lower 2.5th percentile
Unmarried women	Central Asia and Southern Asia		2000	Median (50th percentile)
Unmarried women	Central Asia and Southern Asia		2000	Upper 97.5th percentile
Unmarried women	Central Asia and Southern Asia		2010	Lower 2.5th percentile
Unmarried women	Central Asia and Southern Asia		2010	Median (50th percentile)
Unmarried women	Central Asia and Southern Asia		2010	Upper 97.5th percentile
Unmarried women	Central Asia and Southern Asia		2019	Lower 2.5th percentile
Unmarried women	Central Asia and Southern Asia		2019	Median (50th percentile)
Unmarried women	Central Asia and Southern Asia		2019	Upper 97.5th percentile
Unmarried women	Central Asia and Southern Asia		2030	Lower 2.5th percentile
Unmarried women	Central Asia and Southern Asia		2030	Median (50th percentile)
Unmarried women	Central Asia and Southern Asia		2030	Upper 97.5th percentile
Unmarried women	Central Asia and Southern Asia		1990	Lower 2.5th percentile
Unmarried women	Central Asia and Southern Asia		1990	Median (50th percentile)
Unmarried women	Central Asia and Southern Asia		1990	Upper 97.5th percentile
Unmarried women	Central Asia and Southern Asia		2000	Lower 2.5th percentile
Unmarried women	Central Asia and Southern Asia		2000	Median (50th percentile)
Unmarried women	Central Asia and Southern Asia		2000	Upper 97.5th percentile
Unmarried women	Central Asia and Southern Asia		2010	Lower 2.5th percentile
Unmarried women	Central Asia and Southern Asia		2010	Median (50th percentile)
Unmarried women	Central Asia and Southern Asia		2010	Upper 97.5th percentile
Unmarried women	Central Asia and Southern Asia		2019	Lower 2.5th percentile
Unmarried women	Central Asia and Southern Asia		2019	Median (50th percentile)
Unmarried women	Central Asia and Southern Asia		2019	Upper 97.5th percentile
Unmarried women	Central Asia and Southern Asia		2030	Lower 2.5th percentile
Unmarried women	Central Asia and Southern Asia		2030	Median (50th percentile)
Unmarried women	Central Asia and Southern Asia		2030	Upper 97.5th percentile
Unmarried women	Eastern Asia and South-eastern Asia	Proportion of need for family planning satisfied by modern methods	1990	Lower 2.5th percentile	2
Unmarried women	Eastern Asia and South-eastern Asia	Proportion of need for family planning satisfied by modern methods	1990	Median (50th percentile)	30.6
Unmarried women	Eastern Asia and South-eastern Asia	Proportion of need for family planning satisfied by modern methods	1990	Upper 97.5th percentile	79.3
Unmarried women	Eastern Asia and South-eastern Asia	Proportion of need for family planning satisfied by modern methods	2000	Lower 2.5th percentile	4
Unmarried women	Eastern Asia and South-eastern Asia	Proportion of need for family planning satisfied by modern methods	2000	Median (50th percentile)	43.3
Unmarried women	Eastern Asia and South-eastern Asia	Proportion of need for family planning satisfied by modern methods	2000	Upper 97.5th percentile	85.4
Unmarried women	Eastern Asia and South-eastern Asia	Proportion of need for family planning satisfied by modern methods	2010	Lower 2.5th percentile	5.9
Unmarried women	Eastern Asia and South-eastern Asia	Proportion of need for family planning satisfied by modern methods	2010	Median (50th percentile)	52.9
Unmarried women	Eastern Asia and South-eastern Asia	Proportion of need for family planning satisfied by modern methods	2010	Upper 97.5th percentile	89.7
Unmarried women	Eastern Asia and South-eastern Asia	Proportion of need for family planning satisfied by modern methods	2019	Lower 2.5th percentile	8.2
Unmarried women	Eastern Asia and South-eastern Asia	Proportion of need for family planning satisfied by modern methods	2019	Median (50th percentile)	59
Unmarried women	Eastern Asia and South-eastern Asia	Proportion of need for family planning satisfied by modern methods	2019	Upper 97.5th percentile	91.6
Unmarried women	Eastern Asia and South-eastern Asia	Proportion of need for family planning satisfied by modern methods	2030	Lower 2.5th percentile	10.2
Unmarried women	Eastern Asia and South-eastern Asia	Proportion of need for family planning satisfied by modern methods	2030	Median (50th percentile)	65.6
Unmarried women	Eastern Asia and South-eastern Asia	Proportion of need for family planning satisfied by modern methods	2030	Upper 97.5th percentile	93.6
Unmarried women	Eastern Asia and South-eastern Asia	Contraceptive use (modern methods)	1990	Lower 2.5th percentile	0.1
Unmarried women	Eastern Asia and South-eastern Asia	Contraceptive use (modern methods)	1990	Median (50th percentile)	1.1
Unmarried women	Eastern Asia and South-eastern Asia	Contraceptive use (modern methods)	1990	Upper 97.5th percentile	9.1
Unmarried women	Eastern Asia and South-eastern Asia	Contraceptive use (modern methods)	2000	Lower 2.5th percentile	0.2
Unmarried women	Eastern Asia and South-eastern Asia	Contraceptive use (modern methods)	2000	Median (50th percentile)	1.7
Unmarried women	Eastern Asia and South-eastern Asia	Contraceptive use (modern methods)	2000	Upper 97.5th percentile	12.1
Unmarried women	Eastern Asia and South-eastern Asia	Contraceptive use (modern methods)	2010	Lower 2.5th percentile	0.3
Unmarried women	Eastern Asia and South-eastern Asia	Contraceptive use (modern methods)	2010	Median (50th percentile)	2.5
Unmarried women	Eastern Asia and South-eastern Asia	Contraceptive use (modern methods)	2010	Upper 97.5th percentile	16.1
Unmarried women	Eastern Asia and South-eastern Asia	Contraceptive use (modern methods)	2019	Lower 2.5th percentile	0.5
Unmarried women	Eastern Asia and South-eastern Asia	Contraceptive use (modern methods)	2019	Median (50th percentile)	3.1
Unmarried women	Eastern Asia and South-eastern Asia	Contraceptive use (modern methods)	2019	Upper 97.5th percentile	18.6
Unmarried women	Eastern Asia and South-eastern Asia	Contraceptive use (modern methods)	2030	Lower 2.5th percentile	0.6
Unmarried women	Eastern Asia and South-eastern Asia	Contraceptive use (modern methods)	2030	Median (50th percentile)	4.1
Unmarried women	Eastern Asia and South-eastern Asia	Contraceptive use (modern methods)	2030	Upper 97.5th percentile	24.4
Unmarried women	Eastern Asia and South-eastern Asia	Contraceptive use (any method)	1990	Lower 2.5th percentile	0.3
Unmarried women	Eastern Asia and South-eastern Asia	Contraceptive use (any method)	1990	Median (50th percentile)	1.8
Unmarried women	Eastern Asia and South-eastern Asia	Contraceptive use (any method)	1990	Upper 97.5th percentile	13
Unmarried women	Eastern Asia and South-eastern Asia	Contraceptive use (any method)	2000	Lower 2.5th percentile	0.4
Unmarried women	Eastern Asia and South-eastern Asia	Contraceptive use (any method)	2000	Median (50th percentile)	2.4
Unmarried women	Eastern Asia and South-eastern Asia	Contraceptive use (any method)	2000	Upper 97.5th percentile	15
Unmarried women	Eastern Asia and South-eastern Asia	Contraceptive use (any method)	2010	Lower 2.5th percentile	0.5
Unmarried women	Eastern Asia and South-eastern Asia	Contraceptive use (any method)	2010	Median (50th percentile)	3
Unmarried women	Eastern Asia and South-eastern Asia	Contraceptive use (any method)	2010	Upper 97.5th percentile	18.7
Unmarried women	Eastern Asia and South-eastern Asia	Contraceptive use (any method)	2019	Lower 2.5th percentile	0.6
Unmarried women	Eastern Asia and South-eastern Asia	Contraceptive use (any method)	2019	Median (50th percentile)	3.6
Unmarried women	Eastern Asia and South-eastern Asia	Contraceptive use (any method)	2019	Upper 97.5th percentile	20.3
Unmarried women	Eastern Asia and South-eastern Asia	Contraceptive use (any method)	2030	Lower 2.5th percentile	0.7
Unmarried women	Eastern Asia and South-eastern Asia	Contraceptive use (any method)	2030	Median (50th percentile)	4.5
Unmarried women	Eastern Asia and South-eastern Asia	Contraceptive use (any method)	2030	Upper 97.5th percentile	26.4
Unmarried women	Eastern Asia and South-eastern Asia	Need for family planning	1990	Lower 2.5th percentile	0.8
Unmarried women	Eastern Asia and South-eastern Asia	Need for family planning	1990	Median (50th percentile)	3.4
Unmarried women	Eastern Asia and South-eastern Asia	Need for family planning	1990	Upper 97.5th percentile	32
Unmarried women	Eastern Asia and South-eastern Asia	Need for family planning	2000	Lower 2.5th percentile	0.9
Unmarried women	Eastern Asia and South-eastern Asia	Need for family planning	2000	Median (50th percentile)	4
Unmarried women	Eastern Asia and South-eastern Asia	Need for family planning	2000	Upper 97.5th percentile	31.7
Unmarried women	Eastern Asia and South-eastern Asia	Need for family planning	2010	Lower 2.5th percentile	1.1
Unmarried women	Eastern Asia and South-eastern Asia	Need for family planning	2010	Median (50th percentile)	4.7
Unmarried women	Eastern Asia and South-eastern Asia	Need for family planning	2010	Upper 97.5th percentile	34
Unmarried women	Eastern Asia and South-eastern Asia	Need for family planning	2019	Lower 2.5th percentile	1.3
Unmarried women	Eastern Asia and South-eastern Asia	Need for family planning	2019	Median (50th percentile)	5.2
Unmarried women	Eastern Asia and South-eastern Asia	Need for family planning	2019	Upper 97.5th percentile	33
Unmarried women	Eastern Asia and South-eastern Asia	Need for family planning	2030	Lower 2.5th percentile	1.5
Unmarried women	Eastern Asia and South-eastern Asia	Need for family planning	2030	Median (50th percentile)	6.2
Unmarried women	Eastern Asia and South-eastern Asia	Need for family planning	2030	Upper 97.5th percentile	36.8
Unmarried women	Eastern Asia and South-eastern Asia	Unmet need for family planning	1990	Lower 2.5th percentile	0.1
Unmarried women	Eastern Asia and South-eastern Asia	Unmet need for family planning	1990	Median (50th percentile)	1.6
Unmarried women	Eastern Asia and South-eastern Asia	Unmet need for family planning	1990	Upper 97.5th percentile	25.5
Unmarried women	Eastern Asia and South-eastern Asia	Unmet need for family planning	2000	Lower 2.5th percentile	0.1
Unmarried women	Eastern Asia and South-eastern Asia	Unmet need for family planning	2000	Median (50th percentile)	1.6
Unmarried women	Eastern Asia and South-eastern Asia	Unmet need for family planning	2000	Upper 97.5th percentile	24.6
Unmarried women	Eastern Asia and South-eastern Asia	Unmet need for family planning	2010	Lower 2.5th percentile	0.2
Unmarried women	Eastern Asia and South-eastern Asia	Unmet need for family planning	2010	Median (50th percentile)	1.7
Unmarried women	Eastern Asia and South-eastern Asia	Unmet need for family planning	2010	Upper 97.5th percentile	24.5
Unmarried women	Eastern Asia and South-eastern Asia	Unmet need for family planning	2019	Lower 2.5th percentile	0.2
Unmarried women	Eastern Asia and South-eastern Asia	Unmet need for family planning	2019	Median (50th percentile)	1.7
Unmarried women	Eastern Asia and South-eastern Asia	Unmet need for family planning	2019	Upper 97.5th percentile	22.7
Unmarried women	Eastern Asia and South-eastern Asia	Unmet need for family planning	2030	Lower 2.5th percentile	0.2
Unmarried women	Eastern Asia and South-eastern Asia	Unmet need for family planning	2030	Median (50th percentile)	1.7
Unmarried women	Eastern Asia and South-eastern Asia	Unmet need for family planning	2030	Upper 97.5th percentile	23.9
Unmarried women	Latin America and the Caribbean	Proportion of need for family planning satisfied by modern methods	1990	Lower 2.5th percentile	17.6
Unmarried women	Latin America and the Caribbean	Proportion of need for family planning satisfied by modern methods	1990	Median (50th percentile)	31.8
Unmarried women	Latin America and the Caribbean	Proportion of need for family planning satisfied by modern methods	1990	Upper 97.5th percentile	45
Unmarried women	Latin America and the Caribbean	Proportion of need for family planning satisfied by modern methods	2000	Lower 2.5th percentile	40.9
Unmarried women	Latin America and the Caribbean	Proportion of need for family planning satisfied by modern methods	2000	Median (50th percentile)	55.2
Unmarried women	Latin America and the Caribbean	Proportion of need for family planning satisfied by modern methods	2000	Upper 97.5th percentile	66.1
Unmarried women	Latin America and the Caribbean	Proportion of need for family planning satisfied by modern methods	2010	Lower 2.5th percentile	51.4
Unmarried women	Latin America and the Caribbean	Proportion of need for family planning satisfied by modern methods	2010	Median (50th percentile)	69
Unmarried women	Latin America and the Caribbean	Proportion of need for family planning satisfied by modern methods	2010	Upper 97.5th percentile	82.1
Unmarried women	Latin America and the Caribbean	Proportion of need for family planning satisfied by modern methods	2019	Lower 2.5th percentile	55.2
Unmarried women	Latin America and the Caribbean	Proportion of need for family planning satisfied by modern methods	2019	Median (50th percentile)	74.7
Unmarried women	Latin America and the Caribbean	Proportion of need for family planning satisfied by modern methods	2019	Upper 97.5th percentile	88.4
Unmarried women	Latin America and the Caribbean	Proportion of need for family planning satisfied by modern methods	2030	Lower 2.5th percentile	57.7
Unmarried women	Latin America and the Caribbean	Proportion of need for family planning satisfied by modern methods	2030	Median (50th percentile)	78.5
Unmarried women	Latin America and the Caribbean	Proportion of need for family planning satisfied by modern methods	2030	Upper 97.5th percentile	91.2
Unmarried women	Latin America and the Caribbean	Contraceptive use (modern methods)	1990	Lower 2.5th percentile	1.1
Unmarried women	Latin America and the Caribbean	Contraceptive use (modern methods)	1990	Median (50th percentile)	1.7
Unmarried women	Latin America and the Caribbean	Contraceptive use (modern methods)	1990	Upper 97.5th percentile	2.7
Unmarried women	Latin America and the Caribbean	Contraceptive use (modern methods)	2000	Lower 2.5th percentile	4.9
Unmarried women	Latin America and the Caribbean	Contraceptive use (modern methods)	2000	Median (50th percentile)	6.9
Unmarried women	Latin America and the Caribbean	Contraceptive use (modern methods)	2000	Upper 97.5th percentile	9.9
Unmarried women	Latin America and the Caribbean	Contraceptive use (modern methods)	2010	Lower 2.5th percentile	9
Unmarried women	Latin America and the Caribbean	Contraceptive use (modern methods)	2010	Median (50th percentile)	14
Unmarried women	Latin America and the Caribbean	Contraceptive use (modern methods)	2010	Upper 97.5th percentile	20.2
Unmarried women	Latin America and the Caribbean	Contraceptive use (modern methods)	2019	Lower 2.5th percentile	10.8
Unmarried women	Latin America and the Caribbean	Contraceptive use (modern methods)	2019	Median (50th percentile)	18.1
Unmarried women	Latin America and the Caribbean	Contraceptive use (modern methods)	2019	Upper 97.5th percentile	30
Unmarried women	Latin America and the Caribbean	Contraceptive use (modern methods)	2030	Lower 2.5th percentile	12.2
Unmarried women	Latin America and the Caribbean	Contraceptive use (modern methods)	2030	Median (50th percentile)	22
Unmarried women	Latin America and the Caribbean	Contraceptive use (modern methods)	2030	Upper 97.5th percentile	38.7
Unmarried women	Latin America and the Caribbean	Contraceptive use (any method)	1990	Lower 2.5th percentile	1.6
Unmarried women	Latin America and the Caribbean	Contraceptive use (any method)	1990	Median (50th percentile)	2.3
Unmarried women	Latin America and the Caribbean	Contraceptive use (any method)	1990	Upper 97.5th percentile	3.6
Unmarried women	Latin America and the Caribbean	Contraceptive use (any method)	2000	Lower 2.5th percentile	5.7
Unmarried women	Latin America and the Caribbean	Contraceptive use (any method)	2000	Median (50th percentile)	7.9
Unmarried women	Latin America and the Caribbean	Contraceptive use (any method)	2000	Upper 97.5th percentile	11
Unmarried women	Latin America and the Caribbean	Contraceptive use (any method)	2010	Lower 2.5th percentile	9.7
Unmarried women	Latin America and the Caribbean	Contraceptive use (any method)	2010	Median (50th percentile)	14.9
Unmarried women	Latin America and the Caribbean	Contraceptive use (any method)	2010	Upper 97.5th percentile	21.3
Unmarried women	Latin America and the Caribbean	Contraceptive use (any method)	2019	Lower 2.5th percentile	11.4
Unmarried women	Latin America and the Caribbean	Contraceptive use (any method)	2019	Median (50th percentile)	18.9
Unmarried women	Latin America and the Caribbean	Contraceptive use (any method)	2019	Upper 97.5th percentile	31.1
Unmarried women	Latin America and the Caribbean	Contraceptive use (any method)	2030	Lower 2.5th percentile	12.8
Unmarried women	Latin America and the Caribbean	Contraceptive use (any method)	2030	Median (50th percentile)	22.7
Unmarried women	Latin America and the Caribbean	Contraceptive use (any method)	2030	Upper 97.5th percentile	39.7
Unmarried women	Latin America and the Caribbean	Need for family planning	1990	Lower 2.5th percentile	3.7
Unmarried women	Latin America and the Caribbean	Need for family planning	1990	Median (50th percentile)	5.2
Unmarried women	Latin America and the Caribbean	Need for family planning	1990	Upper 97.5th percentile	9.2
Unmarried women	Latin America and the Caribbean	Need for family planning	2000	Lower 2.5th percentile	9.4
Unmarried women	Latin America and the Caribbean	Need for family planning	2000	Median (50th percentile)	12.5
Unmarried women	Latin America and the Caribbean	Need for family planning	2000	Upper 97.5th percentile	17.7
Unmarried women	Latin America and the Caribbean	Need for family planning	2010	Lower 2.5th percentile	14.5
Unmarried women	Latin America and the Caribbean	Need for family planning	2010	Median (50th percentile)	20.2
Unmarried women	Latin America and the Caribbean	Need for family planning	2010	Upper 97.5th percentile	27.8
Unmarried women	Latin America and the Caribbean	Need for family planning	2019	Lower 2.5th percentile	16.5
Unmarried women	Latin America and the Caribbean	Need for family planning	2019	Median (50th percentile)	24.2
Unmarried women	Latin America and the Caribbean	Need for family planning	2019	Upper 97.5th percentile	36.2
Unmarried women	Latin America and the Caribbean	Need for family planning	2030	Lower 2.5th percentile	17.9
Unmarried women	Latin America and the Caribbean	Need for family planning	2030	Median (50th percentile)	28
Unmarried women	Latin America and the Caribbean	Need for family planning	2030	Upper 97.5th percentile	44.7
Unmarried women	Latin America and the Caribbean	Unmet need for family planning	1990	Lower 2.5th percentile	1.7
Unmarried women	Latin America and the Caribbean	Unmet need for family planning	1990	Median (50th percentile)	3
Unmarried women	Latin America and the Caribbean	Unmet need for family planning	1990	Upper 97.5th percentile	6.6
Unmarried women	Latin America and the Caribbean	Unmet need for family planning	2000	Lower 2.5th percentile	2.9
Unmarried women	Latin America and the Caribbean	Unmet need for family planning	2000	Median (50th percentile)	4.6
Unmarried women	Latin America and the Caribbean	Unmet need for family planning	2000	Upper 97.5th percentile	8.6
Unmarried women	Latin America and the Caribbean	Unmet need for family planning	2010	Lower 2.5th percentile	3
Unmarried women	Latin America and the Caribbean	Unmet need for family planning	2010	Median (50th percentile)	5.4
Unmarried women	Latin America and the Caribbean	Unmet need for family planning	2010	Upper 97.5th percentile	10.8
Unmarried women	Latin America and the Caribbean	Unmet need for family planning	2019	Lower 2.5th percentile	2.5
Unmarried women	Latin America and the Caribbean	Unmet need for family planning	2019	Median (50th percentile)	5.3
Unmarried women	Latin America and the Caribbean	Unmet need for family planning	2019	Upper 97.5th percentile	11.6
Unmarried women	Latin America and the Caribbean	Unmet need for family planning	2030	Lower 2.5th percentile	2.3
Unmarried women	Latin America and the Caribbean	Unmet need for family planning	2030	Median (50th percentile)	5.3
Unmarried women	Latin America and the Caribbean	Unmet need for family planning	2030	Upper 97.5th percentile	12.5
Unmarried women	Northern America and Europe	Proportion of need for family planning satisfied by modern methods	1990	Lower 2.5th percentile	26.2
Unmarried women	Northern America and Europe	Proportion of need for family planning satisfied by modern methods	1990	Median (50th percentile)	60.7
Unmarried women	Northern America and Europe	Proportion of need for family planning satisfied by modern methods	1990	Upper 97.5th percentile	82.7
Unmarried women	Northern America and Europe	Proportion of need for family planning satisfied by modern methods	2000	Lower 2.5th percentile	34.1
Unmarried women	Northern America and Europe	Proportion of need for family planning satisfied by modern methods	2000	Median (50th percentile)	69.5
Unmarried women	Northern America and Europe	Proportion of need for family planning satisfied by modern methods	2000	Upper 97.5th percentile	87.5
Unmarried women	Northern America and Europe	Proportion of need for family planning satisfied by modern methods	2010	Lower 2.5th percentile	41.5
Unmarried women	Northern America and Europe	Proportion of need for family planning satisfied by modern methods	2010	Median (50th percentile)	77.6
Unmarried women	Northern America and Europe	Proportion of need for family planning satisfied by modern methods	2010	Upper 97.5th percentile	91.4
Unmarried women	Northern America and Europe	Proportion of need for family planning satisfied by modern methods	2019	Lower 2.5th percentile	45.3
Unmarried women	Northern America and Europe	Proportion of need for family planning satisfied by modern methods	2019	Median (50th percentile)	82
Unmarried women	Northern America and Europe	Proportion of need for family planning satisfied by modern methods	2019	Upper 97.5th percentile	93.7
Unmarried women	Northern America and Europe	Proportion of need for family planning satisfied by modern methods	2030	Lower 2.5th percentile	47.4
Unmarried women	Northern America and Europe	Proportion of need for family planning satisfied by modern methods	2030	Median (50th percentile)	84
Unmarried women	Northern America and Europe	Proportion of need for family planning satisfied by modern methods	2030	Upper 97.5th percentile	94.9
Unmarried women	Northern America and Europe	Contraceptive use (modern methods)	1990	Lower 2.5th percentile	3.4
Unmarried women	Northern America and Europe	Contraceptive use (modern methods)	1990	Median (50th percentile)	8.5
Unmarried women	Northern America and Europe	Contraceptive use (modern methods)	1990	Upper 97.5th percentile	17.9
Unmarried women	Northern America and Europe	Contraceptive use (modern methods)	2000	Lower 2.5th percentile	6
Unmarried women	Northern America and Europe	Contraceptive use (modern methods)	2000	Median (50th percentile)	11.6
Unmarried women	Northern America and Europe	Contraceptive use (modern methods)	2000	Upper 97.5th percentile	20.5
Unmarried women	Northern America and Europe	Contraceptive use (modern methods)	2010	Lower 2.5th percentile	10.1
Unmarried women	Northern America and Europe	Contraceptive use (modern methods)	2010	Median (50th percentile)	16.8
Unmarried women	Northern America and Europe	Contraceptive use (modern methods)	2010	Upper 97.5th percentile	24.7
Unmarried women	Northern America and Europe	Contraceptive use (modern methods)	2019	Lower 2.5th percentile	12.5
Unmarried women	Northern America and Europe	Contraceptive use (modern methods)	2019	Median (50th percentile)	20.6
Unmarried women	Northern America and Europe	Contraceptive use (modern methods)	2019	Upper 97.5th percentile	30.1
Unmarried women	Northern America and Europe	Contraceptive use (modern methods)	2030	Lower 2.5th percentile	12.3
Unmarried women	Northern America and Europe	Contraceptive use (modern methods)	2030	Median (50th percentile)	21.7
Unmarried women	Northern America and Europe	Contraceptive use (modern methods)	2030	Upper 97.5th percentile	35.1
Unmarried women	Northern America and Europe	Contraceptive use (any method)	1990	Lower 2.5th percentile	4.5
Unmarried women	Northern America and Europe	Contraceptive use (any method)	1990	Median (50th percentile)	10.6
Unmarried women	Northern America and Europe	Contraceptive use (any method)	1990	Upper 97.5th percentile	21.3
Unmarried women	Northern America and Europe	Contraceptive use (any method)	2000	Lower 2.5th percentile	6.9
Unmarried women	Northern America and Europe	Contraceptive use (any method)	2000	Median (50th percentile)	13
Unmarried women	Northern America and Europe	Contraceptive use (any method)	2000	Upper 97.5th percentile	22.6
Unmarried women	Northern America and Europe	Contraceptive use (any method)	2010	Lower 2.5th percentile	10.9
Unmarried women	Northern America and Europe	Contraceptive use (any method)	2010	Median (50th percentile)	17.9
Unmarried women	Northern America and Europe	Contraceptive use (any method)	2010	Upper 97.5th percentile	26.1
Unmarried women	Northern America and Europe	Contraceptive use (any method)	2019	Lower 2.5th percentile	13.1
Unmarried women	Northern America and Europe	Contraceptive use (any method)	2019	Median (50th percentile)	21.5
Unmarried women	Northern America and Europe	Contraceptive use (any method)	2019	Upper 97.5th percentile	31.3
Unmarried women	Northern America and Europe	Contraceptive use (any method)	2030	Lower 2.5th percentile	12.8
Unmarried women	Northern America and Europe	Contraceptive use (any method)	2030	Median (50th percentile)	22.5
Unmarried women	Northern America and Europe	Contraceptive use (any method)	2030	Upper 97.5th percentile	36.2
Unmarried women	Northern America and Europe	Need for family planning	1990	Lower 2.5th percentile	6.8
Unmarried women	Northern America and Europe	Need for family planning	1990	Median (50th percentile)	13.9
Unmarried women	Northern America and Europe	Need for family planning	1990	Upper 97.5th percentile	30.3
Unmarried women	Northern America and Europe	Need for family planning	2000	Lower 2.5th percentile	9.4
Unmarried women	Northern America and Europe	Need for family planning	2000	Median (50th percentile)	16.6
Unmarried women	Northern America and Europe	Need for family planning	2000	Upper 97.5th percentile	32.8
Unmarried women	Northern America and Europe	Need for family planning	2010	Lower 2.5th percentile	14
Unmarried women	Northern America and Europe	Need for family planning	2010	Median (50th percentile)	21.7
Unmarried women	Northern America and Europe	Need for family planning	2010	Upper 97.5th percentile	39.2
Unmarried women	Northern America and Europe	Need for family planning	2019	Lower 2.5th percentile	16.4
Unmarried women	Northern America and Europe	Need for family planning	2019	Median (50th percentile)	25.1
Unmarried women	Northern America and Europe	Need for family planning	2019	Upper 97.5th percentile	42.4
Unmarried women	Northern America and Europe	Need for family planning	2030	Lower 2.5th percentile	16.2
Unmarried women	Northern America and Europe	Need for family planning	2030	Median (50th percentile)	25.9
Unmarried women	Northern America and Europe	Need for family planning	2030	Upper 97.5th percentile	42.9
Unmarried women	Northern America and Europe	Unmet need for family planning	1990	Lower 2.5th percentile	0.8
Unmarried women	Northern America and Europe	Unmet need for family planning	1990	Median (50th percentile)	3.3
Unmarried women	Northern America and Europe	Unmet need for family planning	1990	Upper 97.5th percentile	17.1
Unmarried women	Northern America and Europe	Unmet need for family planning	2000	Lower 2.5th percentile	0.9
Unmarried women	Northern America and Europe	Unmet need for family planning	2000	Median (50th percentile)	3.6
Unmarried women	Northern America and Europe	Unmet need for family planning	2000	Upper 97.5th percentile	18.4
Unmarried women	Northern America and Europe	Unmet need for family planning	2010	Lower 2.5th percentile	0.8
Unmarried women	Northern America and Europe	Unmet need for family planning	2010	Median (50th percentile)	3.8
Unmarried women	Northern America and Europe	Unmet need for family planning	2010	Upper 97.5th percentile	20.7
Unmarried women	Northern America and Europe	Unmet need for family planning	2019	Lower 2.5th percentile	0.8
Unmarried women	Northern America and Europe	Unmet need for family planning	2019	Median (50th percentile)	3.6
Unmarried women	Northern America and Europe	Unmet need for family planning	2019	Upper 97.5th percentile	20.8
Unmarried women	Northern America and Europe	Unmet need for family planning	2030	Lower 2.5th percentile	0.7
Unmarried women	Northern America and Europe	Unmet need for family planning	2030	Median (50th percentile)	3.4
Unmarried women	Northern America and Europe	Unmet need for family planning	2030	Upper 97.5th percentile	19.4
Unmarried women	Oceania	Proportion of need for family planning satisfied by modern methods	1990	Lower 2.5th percentile	8
Unmarried women	Oceania	Proportion of need for family planning satisfied by modern methods	1990	Median (50th percentile)	65.2
Unmarried women	Oceania	Proportion of need for family planning satisfied by modern methods	1990	Upper 97.5th percentile	94.4
Unmarried women	Oceania	Proportion of need for family planning satisfied by modern methods	2000	Lower 2.5th percentile	16.5
Unmarried women	Oceania	Proportion of need for family planning satisfied by modern methods	2000	Median (50th percentile)	74.5
Unmarried women	Oceania	Proportion of need for family planning satisfied by modern methods	2000	Upper 97.5th percentile	95.6
Unmarried women	Oceania	Proportion of need for family planning satisfied by modern methods	2010	Lower 2.5th percentile	21.8
Unmarried women	Oceania	Proportion of need for family planning satisfied by modern methods	2010	Median (50th percentile)	80.1
Unmarried women	Oceania	Proportion of need for family planning satisfied by modern methods	2010	Upper 97.5th percentile	96.6
Unmarried women	Oceania	Proportion of need for family planning satisfied by modern methods	2019	Lower 2.5th percentile	24.2
Unmarried women	Oceania	Proportion of need for family planning satisfied by modern methods	2019	Median (50th percentile)	80.9
Unmarried women	Oceania	Proportion of need for family planning satisfied by modern methods	2019	Upper 97.5th percentile	97.1
Unmarried women	Oceania	Proportion of need for family planning satisfied by modern methods	2030	Lower 2.5th percentile	26.6
Unmarried women	Oceania	Proportion of need for family planning satisfied by modern methods	2030	Median (50th percentile)	82.4
Unmarried women	Oceania	Proportion of need for family planning satisfied by modern methods	2030	Upper 97.5th percentile	97.8
Unmarried women	Oceania	Contraceptive use (modern methods)	1990	Lower 2.5th percentile	0.6
Unmarried women	Oceania	Contraceptive use (modern methods)	1990	Median (50th percentile)	8.1
Unmarried women	Oceania	Contraceptive use (modern methods)	1990	Upper 97.5th percentile	34.8
Unmarried women	Oceania	Contraceptive use (modern methods)	2000	Lower 2.5th percentile	1.9
Unmarried women	Oceania	Contraceptive use (modern methods)	2000	Median (50th percentile)	12.5
Unmarried women	Oceania	Contraceptive use (modern methods)	2000	Upper 97.5th percentile	32.9
Unmarried women	Oceania	Contraceptive use (modern methods)	2010	Lower 2.5th percentile	3.1
Unmarried women	Oceania	Contraceptive use (modern methods)	2010	Median (50th percentile)	16.8
Unmarried women	Oceania	Contraceptive use (modern methods)	2010	Upper 97.5th percentile	33.7
Unmarried women	Oceania	Contraceptive use (modern methods)	2019	Lower 2.5th percentile	3.8
Unmarried women	Oceania	Contraceptive use (modern methods)	2019	Median (50th percentile)	17.4
Unmarried women	Oceania	Contraceptive use (modern methods)	2019	Upper 97.5th percentile	36.7
Unmarried women	Oceania	Contraceptive use (modern methods)	2030	Lower 2.5th percentile	4.4
Unmarried women	Oceania	Contraceptive use (modern methods)	2030	Median (50th percentile)	19
Unmarried women	Oceania	Contraceptive use (modern methods)	2030	Upper 97.5th percentile	44
Unmarried women	Oceania	Contraceptive use (any method)	1990	Lower 2.5th percentile	1
Unmarried women	Oceania	Contraceptive use (any method)	1990	Median (50th percentile)	9.2
Unmarried women	Oceania	Contraceptive use (any method)	1990	Upper 97.5th percentile	36.7
Unmarried women	Oceania	Contraceptive use (any method)	2000	Lower 2.5th percentile	2.5
Unmarried women	Oceania	Contraceptive use (any method)	2000	Median (50th percentile)	13.2
Unmarried women	Oceania	Contraceptive use (any method)	2000	Upper 97.5th percentile	33.9
Unmarried women	Oceania	Contraceptive use (any method)	2010	Lower 2.5th percentile	3.6
Unmarried women	Oceania	Contraceptive use (any method)	2010	Median (50th percentile)	17.4
Unmarried women	Oceania	Contraceptive use (any method)	2010	Upper 97.5th percentile	34.5
Unmarried women	Oceania	Contraceptive use (any method)	2019	Lower 2.5th percentile	4.2
Unmarried women	Oceania	Contraceptive use (any method)	2019	Median (50th percentile)	17.9
Unmarried women	Oceania	Contraceptive use (any method)	2019	Upper 97.5th percentile	37.3
Unmarried women	Oceania	Contraceptive use (any method)	2030	Lower 2.5th percentile	4.7
Unmarried women	Oceania	Contraceptive use (any method)	2030	Median (50th percentile)	19.5
Unmarried women	Oceania	Contraceptive use (any method)	2030	Upper 97.5th percentile	44.6
Unmarried women	Oceania	Need for family planning	1990	Lower 2.5th percentile	2.4
Unmarried women	Oceania	Need for family planning	1990	Median (50th percentile)	12.4
Unmarried women	Oceania	Need for family planning	1990	Upper 97.5th percentile	51.8
Unmarried women	Oceania	Need for family planning	2000	Lower 2.5th percentile	4.4
Unmarried women	Oceania	Need for family planning	2000	Median (50th percentile)	16.7
Unmarried women	Oceania	Need for family planning	2000	Upper 97.5th percentile	50.4
Unmarried women	Oceania	Need for family planning	2010	Lower 2.5th percentile	6
Unmarried women	Oceania	Need for family planning	2010	Median (50th percentile)	21
Unmarried women	Oceania	Need for family planning	2010	Upper 97.5th percentile	51.8
Unmarried women	Oceania	Need for family planning	2019	Lower 2.5th percentile	6.7
Unmarried women	Oceania	Need for family planning	2019	Median (50th percentile)	21.5
Unmarried women	Oceania	Need for family planning	2019	Upper 97.5th percentile	51.1
Unmarried women	Oceania	Need for family planning	2030	Lower 2.5th percentile	7.6
Unmarried women	Oceania	Need for family planning	2030	Median (50th percentile)	23.1
Unmarried women	Oceania	Need for family planning	2030	Upper 97.5th percentile	54.5
Unmarried women	Oceania	Unmet need for family planning	1990	Lower 2.5th percentile	0.3
Unmarried women	Oceania	Unmet need for family planning	1990	Median (50th percentile)	3.2
Unmarried women	Oceania	Unmet need for family planning	1990	Upper 97.5th percentile	36.1
Unmarried women	Oceania	Unmet need for family planning	2000	Lower 2.5th percentile	0.3
Unmarried women	Oceania	Unmet need for family planning	2000	Median (50th percentile)	3.5
Unmarried women	Oceania	Unmet need for family planning	2000	Upper 97.5th percentile	34.3
Unmarried women	Oceania	Unmet need for family planning	2010	Lower 2.5th percentile	0.3
Unmarried women	Oceania	Unmet need for family planning	2010	Median (50th percentile)	3.6
Unmarried women	Oceania	Unmet need for family planning	2010	Upper 97.5th percentile	33.3
Unmarried women	Oceania	Unmet need for family planning	2019	Lower 2.5th percentile	0.3
Unmarried women	Oceania	Unmet need for family planning	2019	Median (50th percentile)	3.6
Unmarried women	Oceania	Unmet need for family planning	2019	Upper 97.5th percentile	31.6
Unmarried women	Oceania	Unmet need for family planning	2030	Lower 2.5th percentile	0.3
Unmarried women	Oceania	Unmet need for family planning	2030	Median (50th percentile)	3.5
Unmarried women	Oceania	Unmet need for family planning	2030	Upper 97.5th percentile	31.2
Unmarried women	Sub-Saharan Africa	Proportion of need for family planning satisfied by modern methods	1990	Lower 2.5th percentile	21
Unmarried women	Sub-Saharan Africa	Proportion of need for family planning satisfied by modern methods	1990	Median (50th percentile)	29.9
Unmarried women	Sub-Saharan Africa	Proportion of need for family planning satisfied by modern methods	1990	Upper 97.5th percentile	40.7
Unmarried women	Sub-Saharan Africa	Proportion of need for family planning satisfied by modern methods	2000	Lower 2.5th percentile	34.4
Unmarried women	Sub-Saharan Africa	Proportion of need for family planning satisfied by modern methods	2000	Median (50th percentile)	38.7
Unmarried women	Sub-Saharan Africa	Proportion of need for family planning satisfied by modern methods	2000	Upper 97.5th percentile	43.3
Unmarried women	Sub-Saharan Africa	Proportion of need for family planning satisfied by modern methods	2010	Lower 2.5th percentile	41.9
Unmarried women	Sub-Saharan Africa	Proportion of need for family planning satisfied by modern methods	2010	Median (50th percentile)	45.8
Unmarried women	Sub-Saharan Africa	Proportion of need for family planning satisfied by modern methods	2010	Upper 97.5th percentile	50.1
Unmarried women	Sub-Saharan Africa	Proportion of need for family planning satisfied by modern methods	2019	Lower 2.5th percentile	46.6
Unmarried women	Sub-Saharan Africa	Proportion of need for family planning satisfied by modern methods	2019	Median (50th percentile)	51.3
Unmarried women	Sub-Saharan Africa	Proportion of need for family planning satisfied by modern methods	2019	Upper 97.5th percentile	55.9
Unmarried women	Sub-Saharan Africa	Proportion of need for family planning satisfied by modern methods	2030	Lower 2.5th percentile	48.8
Unmarried women	Sub-Saharan Africa	Proportion of need for family planning satisfied by modern methods	2030	Median (50th percentile)	56.5
Unmarried women	Sub-Saharan Africa	Proportion of need for family planning satisfied by modern methods	2030	Upper 97.5th percentile	64.9
Unmarried women	Sub-Saharan Africa	Contraceptive use (modern methods)	1990	Lower 2.5th percentile	2.5
Unmarried women	Sub-Saharan Africa	Contraceptive use (modern methods)	1990	Median (50th percentile)	4
Unmarried women	Sub-Saharan Africa	Contraceptive use (modern methods)	1990	Upper 97.5th percentile	6
Unmarried women	Sub-Saharan Africa	Contraceptive use (modern methods)	2000	Lower 2.5th percentile	5.4
Unmarried women	Sub-Saharan Africa	Contraceptive use (modern methods)	2000	Median (50th percentile)	6.2
Unmarried women	Sub-Saharan Africa	Contraceptive use (modern methods)	2000	Upper 97.5th percentile	7.1
Unmarried women	Sub-Saharan Africa	Contraceptive use (modern methods)	2010	Lower 2.5th percentile	6.1
Unmarried women	Sub-Saharan Africa	Contraceptive use (modern methods)	2010	Median (50th percentile)	6.9
Unmarried women	Sub-Saharan Africa	Contraceptive use (modern methods)	2010	Upper 97.5th percentile	7.9
Unmarried women	Sub-Saharan Africa	Contraceptive use (modern methods)	2019	Lower 2.5th percentile	7.2
Unmarried women	Sub-Saharan Africa	Contraceptive use (modern methods)	2019	Median (50th percentile)	8.3
Unmarried women	Sub-Saharan Africa	Contraceptive use (modern methods)	2019	Upper 97.5th percentile	9.6
Unmarried women	Sub-Saharan Africa	Contraceptive use (modern methods)	2030	Lower 2.5th percentile	7.9
Unmarried women	Sub-Saharan Africa	Contraceptive use (modern methods)	2030	Median (50th percentile)	10.4
Unmarried women	Sub-Saharan Africa	Contraceptive use (modern methods)	2030	Upper 97.5th percentile	13.9
Unmarried women	Sub-Saharan Africa	Contraceptive use (any method)	1990	Lower 2.5th percentile	6
Unmarried women	Sub-Saharan Africa	Contraceptive use (any method)	1990	Median (50th percentile)	7.9
Unmarried women	Sub-Saharan Africa	Contraceptive use (any method)	1990	Upper 97.5th percentile	10.4
Unmarried women	Sub-Saharan Africa	Contraceptive use (any method)	2000	Lower 2.5th percentile	8.3
Unmarried women	Sub-Saharan Africa	Contraceptive use (any method)	2000	Median (50th percentile)	9.3
Unmarried women	Sub-Saharan Africa	Contraceptive use (any method)	2000	Upper 97.5th percentile	10.5
Unmarried women	Sub-Saharan Africa	Contraceptive use (any method)	2010	Lower 2.5th percentile	7.8
Unmarried women	Sub-Saharan Africa	Contraceptive use (any method)	2010	Median (50th percentile)	8.7
Unmarried women	Sub-Saharan Africa	Contraceptive use (any method)	2010	Upper 97.5th percentile	9.8
Unmarried women	Sub-Saharan Africa	Contraceptive use (any method)	2019	Lower 2.5th percentile	8.2
Unmarried women	Sub-Saharan Africa	Contraceptive use (any method)	2019	Median (50th percentile)	9.4
Unmarried women	Sub-Saharan Africa	Contraceptive use (any method)	2019	Upper 97.5th percentile	11
Unmarried women	Sub-Saharan Africa	Contraceptive use (any method)	2030	Lower 2.5th percentile	8.6
Unmarried women	Sub-Saharan Africa	Contraceptive use (any method)	2030	Median (50th percentile)	11.2
Unmarried women	Sub-Saharan Africa	Contraceptive use (any method)	2030	Upper 97.5th percentile	15.1
Unmarried women	Sub-Saharan Africa	Need for family planning	1990	Lower 2.5th percentile	11.1
Unmarried women	Sub-Saharan Africa	Need for family planning	1990	Median (50th percentile)	13.4
Unmarried women	Sub-Saharan Africa	Need for family planning	1990	Upper 97.5th percentile	16.1
Unmarried women	Sub-Saharan Africa	Need for family planning	2000	Lower 2.5th percentile	14.6
Unmarried women	Sub-Saharan Africa	Need for family planning	2000	Median (50th percentile)	15.9
Unmarried women	Sub-Saharan Africa	Need for family planning	2000	Upper 97.5th percentile	17.5
Unmarried women	Sub-Saharan Africa	Need for family planning	2010	Lower 2.5th percentile	13.9
Unmarried women	Sub-Saharan Africa	Need for family planning	2010	Median (50th percentile)	15.1
Unmarried women	Sub-Saharan Africa	Need for family planning	2010	Upper 97.5th percentile	16.5
Unmarried women	Sub-Saharan Africa	Need for family planning	2019	Lower 2.5th percentile	14.4
Unmarried women	Sub-Saharan Africa	Need for family planning	2019	Median (50th percentile)	16.1
Unmarried women	Sub-Saharan Africa	Need for family planning	2019	Upper 97.5th percentile	18.2
Unmarried women	Sub-Saharan Africa	Need for family planning	2030	Lower 2.5th percentile	14.9
Unmarried women	Sub-Saharan Africa	Need for family planning	2030	Median (50th percentile)	18.4
Unmarried women	Sub-Saharan Africa	Need for family planning	2030	Upper 97.5th percentile	23
Unmarried women	Sub-Saharan Africa	Unmet need for family planning	1990	Lower 2.5th percentile	4.4
Unmarried women	Sub-Saharan Africa	Unmet need for family planning	1990	Median (50th percentile)	5.5
Unmarried women	Sub-Saharan Africa	Unmet need for family planning	1990	Upper 97.5th percentile	7
Unmarried women	Sub-Saharan Africa	Unmet need for family planning	2000	Lower 2.5th percentile	5.8
Unmarried women	Sub-Saharan Africa	Unmet need for family planning	2000	Median (50th percentile)	6.6
Unmarried women	Sub-Saharan Africa	Unmet need for family planning	2000	Upper 97.5th percentile	7.7
Unmarried women	Sub-Saharan Africa	Unmet need for family planning	2010	Lower 2.5th percentile	5.8
Unmarried women	Sub-Saharan Africa	Unmet need for family planning	2010	Median (50th percentile)	6.4
Unmarried women	Sub-Saharan Africa	Unmet need for family planning	2010	Upper 97.5th percentile	7.2
Unmarried women	Sub-Saharan Africa	Unmet need for family planning	2019	Lower 2.5th percentile	5.8
Unmarried women	Sub-Saharan Africa	Unmet need for family planning	2019	Median (50th percentile)	6.7
Unmarried women	Sub-Saharan Africa	Unmet need for family planning	2019	Upper 97.5th percentile	8
Unmarried women	Sub-Saharan Africa	Unmet need for family planning	2030	Lower 2.5th percentile	5.5
Unmarried women	Sub-Saharan Africa	Unmet need for family planning	2030	Median (50th percentile)	7.1
Unmarried women	Sub-Saharan Africa	Unmet need for family planning	2030	Upper 97.5th percentile	9.5
Unmarried women	Western Asia and Northern Africa		1990	Lower 2.5th percentile
Unmarried women	Western Asia and Northern Africa		1990	Median (50th percentile)
Unmarried women	Western Asia and Northern Africa		1990	Upper 97.5th percentile
Unmarried women	Western Asia and Northern Africa		2000	Lower 2.5th percentile
Unmarried women	Western Asia and Northern Africa		2000	Median (50th percentile)
Unmarried women	Western Asia and Northern Africa		2000	Upper 97.5th percentile
Unmarried women	Western Asia and Northern Africa		2010	Lower 2.5th percentile
Unmarried women	Western Asia and Northern Africa		2010	Median (50th percentile)
Unmarried women	Western Asia and Northern Africa		2010	Upper 97.5th percentile
Unmarried women	Western Asia and Northern Africa		2019	Lower 2.5th percentile
Unmarried women	Western Asia and Northern Africa		2019	Median (50th percentile)
Unmarried women	Western Asia and Northern Africa		2019	Upper 97.5th percentile
Unmarried women	Western Asia and Northern Africa		2030	Lower 2.5th percentile
Unmarried women	Western Asia and Northern Africa		2030	Median (50th percentile)
Unmarried women	Western Asia and Northern Africa		2030	Upper 97.5th percentile
Unmarried women	Western Asia and Northern Africa		1990	Lower 2.5th percentile
Unmarried women	Western Asia and Northern Africa		1990	Median (50th percentile)
Unmarried women	Western Asia and Northern Africa		1990	Upper 97.5th percentile
Unmarried women	Western Asia and Northern Africa		2000	Lower 2.5th percentile
Unmarried women	Western Asia and Northern Africa		2000	Median (50th percentile)
Unmarried women	Western Asia and Northern Africa		2000	Upper 97.5th percentile
Unmarried women	Western Asia and Northern Africa		2010	Lower 2.5th percentile
Unmarried women	Western Asia and Northern Africa		2010	Median (50th percentile)
Unmarried women	Western Asia and Northern Africa		2010	Upper 97.5th percentile
Unmarried women	Western Asia and Northern Africa		2019	Lower 2.5th percentile
Unmarried women	Western Asia and Northern Africa		2019	Median (50th percentile)
Unmarried women	Western Asia and Northern Africa		2019	Upper 97.5th percentile
Unmarried women	Western Asia and Northern Africa		2030	Lower 2.5th percentile
Unmarried women	Western Asia and Northern Africa		2030	Median (50th percentile)
Unmarried women	Western Asia and Northern Africa		2030	Upper 97.5th percentile
Unmarried women	Western Asia and Northern Africa		1990	Lower 2.5th percentile
Unmarried women	Western Asia and Northern Africa		1990	Median (50th percentile)
Unmarried women	Western Asia and Northern Africa		1990	Upper 97.5th percentile
Unmarried women	Western Asia and Northern Africa		2000	Lower 2.5th percentile
Unmarried women	Western Asia and Northern Africa		2000	Median (50th percentile)
Unmarried women	Western Asia and Northern Africa		2000	Upper 97.5th percentile
Unmarried women	Western Asia and Northern Africa		2010	Lower 2.5th percentile
Unmarried women	Western Asia and Northern Africa		2010	Median (50th percentile)
Unmarried women	Western Asia and Northern Africa		2010	Upper 97.5th percentile
Unmarried women	Western Asia and Northern Africa		2019	Lower 2.5th percentile
Unmarried women	Western Asia and Northern Africa		2019	Median (50th percentile)
Unmarried women	Western Asia and Northern Africa		2019	Upper 97.5th percentile
Unmarried women	Western Asia and Northern Africa		2030	Lower 2.5th percentile
Unmarried women	Western Asia and Northern Africa		2030	Median (50th percentile)
Unmarried women	Western Asia and Northern Africa		2030	Upper 97.5th percentile
Unmarried women	Western Asia and Northern Africa		1990	Lower 2.5th percentile
Unmarried women	Western Asia and Northern Africa		1990	Median (50th percentile)
Unmarried women	Western Asia and Northern Africa		1990	Upper 97.5th percentile
Unmarried women	Western Asia and Northern Africa		2000	Lower 2.5th percentile
Unmarried women	Western Asia and Northern Africa		2000	Median (50th percentile)
Unmarried women	Western Asia and Northern Africa		2000	Upper 97.5th percentile
Unmarried women	Western Asia and Northern Africa		2010	Lower 2.5th percentile
Unmarried women	Western Asia and Northern Africa		2010	Median (50th percentile)
Unmarried women	Western Asia and Northern Africa		2010	Upper 97.5th percentile
Unmarried women	Western Asia and Northern Africa		2019	Lower 2.5th percentile
Unmarried women	Western Asia and Northern Africa		2019	Median (50th percentile)
Unmarried women	Western Asia and Northern Africa		2019	Upper 97.5th percentile
Unmarried women	Western Asia and Northern Africa		2030	Lower 2.5th percentile
Unmarried women	Western Asia and Northern Africa		2030	Median (50th percentile)
Unmarried women	Western Asia and Northern Africa		2030	Upper 97.5th percentile
Unmarried women	Western Asia and Northern Africa		1990	Lower 2.5th percentile
Unmarried women	Western Asia and Northern Africa		1990	Median (50th percentile)
Unmarried women	Western Asia and Northern Africa		1990	Upper 97.5th percentile
Unmarried women	Western Asia and Northern Africa		2000	Lower 2.5th percentile
Unmarried women	Western Asia and Northern Africa		2000	Median (50th percentile)
Unmarried women	Western Asia and Northern Africa		2000	Upper 97.5th percentile
Unmarried women	Western Asia and Northern Africa		2010	Lower 2.5th percentile
Unmarried women	Western Asia and Northern Africa		2010	Median (50th percentile)
Unmarried women	Western Asia and Northern Africa		2010	Upper 97.5th percentile
Unmarried women	Western Asia and Northern Africa		2019	Lower 2.5th percentile
Unmarried women	Western Asia and Northern Africa		2019	Median (50th percentile)
Unmarried women	Western Asia and Northern Africa		2019	Upper 97.5th percentile
Unmarried women	Western Asia and Northern Africa		2030	Lower 2.5th percentile
Unmarried women	Western Asia and Northern Africa		2030	Median (50th percentile)
Unmarried women	Western Asia and Northern Africa		2030	Upper 97.5th percentile
All women	Central Asia and Southern Asia	Proportion of need for family planning satisfied by modern methods	1990	Lower 2.5th percentile	10.2
All women	Central Asia and Southern Asia	Proportion of need for family planning satisfied by modern methods	1990	Median (50th percentile)	13.2
All women	Central Asia and Southern Asia	Proportion of need for family planning satisfied by modern methods	1990	Upper 97.5th percentile	18.4
All women	Central Asia and Southern Asia	Proportion of need for family planning satisfied by modern methods	2000	Lower 2.5th percentile	22.4
All women	Central Asia and Southern Asia	Proportion of need for family planning satisfied by modern methods	2000	Median (50th percentile)	25.4
All women	Central Asia and Southern Asia	Proportion of need for family planning satisfied by modern methods	2000	Upper 97.5th percentile	30.7
All women	Central Asia and Southern Asia	Proportion of need for family planning satisfied by modern methods	2010	Lower 2.5th percentile	29.7
All women	Central Asia and Southern Asia	Proportion of need for family planning satisfied by modern methods	2010	Median (50th percentile)	34.3
All women	Central Asia and Southern Asia	Proportion of need for family planning satisfied by modern methods	2010	Upper 97.5th percentile	41.4
All women	Central Asia and Southern Asia	Proportion of need for family planning satisfied by modern methods	2019	Lower 2.5th percentile	36.6
All women	Central Asia and Southern Asia	Proportion of need for family planning satisfied by modern methods	2019	Median (50th percentile)	43.5
All women	Central Asia and Southern Asia	Proportion of need for family planning satisfied by modern methods	2019	Upper 97.5th percentile	52.3
All women	Central Asia and Southern Asia	Proportion of need for family planning satisfied by modern methods	2030	Lower 2.5th percentile	39
All women	Central Asia and Southern Asia	Proportion of need for family planning satisfied by modern methods	2030	Median (50th percentile)	50.6
All women	Central Asia and Southern Asia	Proportion of need for family planning satisfied by modern methods	2030	Upper 97.5th percentile	63.9
All women	Central Asia and Southern Asia	Contraceptive use (modern methods)	1990	Lower 2.5th percentile	1.6
All women	Central Asia and Southern Asia	Contraceptive use (modern methods)	1990	Median (50th percentile)	2
All women	Central Asia and Southern Asia	Contraceptive use (modern methods)	1990	Upper 97.5th percentile	3
All women	Central Asia and Southern Asia	Contraceptive use (modern methods)	2000	Lower 2.5th percentile	2.8
All women	Central Asia and Southern Asia	Contraceptive use (modern methods)	2000	Median (50th percentile)	3.1
All women	Central Asia and Southern Asia	Contraceptive use (modern methods)	2000	Upper 97.5th percentile	4.5
All women	Central Asia and Southern Asia	Contraceptive use (modern methods)	2010	Lower 2.5th percentile	2.8
All women	Central Asia and Southern Asia	Contraceptive use (modern methods)	2010	Median (50th percentile)	3.2
All women	Central Asia and Southern Asia	Contraceptive use (modern methods)	2010	Upper 97.5th percentile	4.9
All women	Central Asia and Southern Asia	Contraceptive use (modern methods)	2019	Lower 2.5th percentile	2.6
All women	Central Asia and Southern Asia	Contraceptive use (modern methods)	2019	Median (50th percentile)	3.1
All women	Central Asia and Southern Asia	Contraceptive use (modern methods)	2019	Upper 97.5th percentile	5.3
All women	Central Asia and Southern Asia	Contraceptive use (modern methods)	2030	Lower 2.5th percentile	2.1
All women	Central Asia and Southern Asia	Contraceptive use (modern methods)	2030	Median (50th percentile)	2.9
All women	Central Asia and Southern Asia	Contraceptive use (modern methods)	2030	Upper 97.5th percentile	6.3
All women	Central Asia and Southern Asia	Contraceptive use (any method)	1990	Lower 2.5th percentile	2.9
All women	Central Asia and Southern Asia	Contraceptive use (any method)	1990	Median (50th percentile)	3.4
All women	Central Asia and Southern Asia	Contraceptive use (any method)	1990	Upper 97.5th percentile	5.4
All women	Central Asia and Southern Asia	Contraceptive use (any method)	2000	Lower 2.5th percentile	4.2
All women	Central Asia and Southern Asia	Contraceptive use (any method)	2000	Median (50th percentile)	4.5
All women	Central Asia and Southern Asia	Contraceptive use (any method)	2000	Upper 97.5th percentile	7
All women	Central Asia and Southern Asia	Contraceptive use (any method)	2010	Lower 2.5th percentile	3.9
All women	Central Asia and Southern Asia	Contraceptive use (any method)	2010	Median (50th percentile)	4.4
All women	Central Asia and Southern Asia	Contraceptive use (any method)	2010	Upper 97.5th percentile	7.3
All women	Central Asia and Southern Asia	Contraceptive use (any method)	2019	Lower 2.5th percentile	3.4
All women	Central Asia and Southern Asia	Contraceptive use (any method)	2019	Median (50th percentile)	4.1
All women	Central Asia and Southern Asia	Contraceptive use (any method)	2019	Upper 97.5th percentile	7.5
All women	Central Asia and Southern Asia	Contraceptive use (any method)	2030	Lower 2.5th percentile	2.6
All women	Central Asia and Southern Asia	Contraceptive use (any method)	2030	Median (50th percentile)	3.8
All women	Central Asia and Southern Asia	Contraceptive use (any method)	2030	Upper 97.5th percentile	8.9
All women	Central Asia and Southern Asia	Need for family planning	1990	Lower 2.5th percentile	13.2
All women	Central Asia and Southern Asia	Need for family planning	1990	Median (50th percentile)	15.2
All women	Central Asia and Southern Asia	Need for family planning	1990	Upper 97.5th percentile	18.3
All women	Central Asia and Southern Asia	Need for family planning	2000	Lower 2.5th percentile	11.2
All women	Central Asia and Southern Asia	Need for family planning	2000	Median (50th percentile)	12.2
All women	Central Asia and Southern Asia	Need for family planning	2000	Upper 97.5th percentile	14.8
All women	Central Asia and Southern Asia	Need for family planning	2010	Lower 2.5th percentile	8.4
All women	Central Asia and Southern Asia	Need for family planning	2010	Median (50th percentile)	9.3
All women	Central Asia and Southern Asia	Need for family planning	2010	Upper 97.5th percentile	12.5
All women	Central Asia and Southern Asia	Need for family planning	2019	Lower 2.5th percentile	6.4
All women	Central Asia and Southern Asia	Need for family planning	2019	Median (50th percentile)	7.2
All women	Central Asia and Southern Asia	Need for family planning	2019	Upper 97.5th percentile	10.7
All women	Central Asia and Southern Asia	Need for family planning	2030	Lower 2.5th percentile	4.6
All women	Central Asia and Southern Asia	Need for family planning	2030	Median (50th percentile)	5.8
All women	Central Asia and Southern Asia	Need for family planning	2030	Upper 97.5th percentile	11
All women	Central Asia and Southern Asia	Unmet need for family planning	1990	Lower 2.5th percentile	9.8
All women	Central Asia and Southern Asia	Unmet need for family planning	1990	Median (50th percentile)	11.9
All women	Central Asia and Southern Asia	Unmet need for family planning	1990	Upper 97.5th percentile	14.1
All women	Central Asia and Southern Asia	Unmet need for family planning	2000	Lower 2.5th percentile	6.7
All women	Central Asia and Southern Asia	Unmet need for family planning	2000	Median (50th percentile)	7.7
All women	Central Asia and Southern Asia	Unmet need for family planning	2000	Upper 97.5th percentile	8.7
All women	Central Asia and Southern Asia	Unmet need for family planning	2010	Lower 2.5th percentile	4.1
All women	Central Asia and Southern Asia	Unmet need for family planning	2010	Median (50th percentile)	5
All women	Central Asia and Southern Asia	Unmet need for family planning	2010	Upper 97.5th percentile	6
All women	Central Asia and Southern Asia	Unmet need for family planning	2019	Lower 2.5th percentile	2.5
All women	Central Asia and Southern Asia	Unmet need for family planning	2019	Median (50th percentile)	3.1
All women	Central Asia and Southern Asia	Unmet need for family planning	2019	Upper 97.5th percentile	3.9
All women	Central Asia and Southern Asia	Unmet need for family planning	2030	Lower 2.5th percentile	1.4
All women	Central Asia and Southern Asia	Unmet need for family planning	2030	Median (50th percentile)	2
All women	Central Asia and Southern Asia	Unmet need for family planning	2030	Upper 97.5th percentile	2.9
All women	Eastern Asia and South-eastern Asia	Proportion of need for family planning satisfied by modern methods	1990	Lower 2.5th percentile	8.5
All women	Eastern Asia and South-eastern Asia	Proportion of need for family planning satisfied by modern methods	1990	Median (50th percentile)	35.4
All women	Eastern Asia and South-eastern Asia	Proportion of need for family planning satisfied by modern methods	1990	Upper 97.5th percentile	63.9
All women	Eastern Asia and South-eastern Asia	Proportion of need for family planning satisfied by modern methods	2000	Lower 2.5th percentile	13.3
All women	Eastern Asia and South-eastern Asia	Proportion of need for family planning satisfied by modern methods	2000	Median (50th percentile)	49.1
All women	Eastern Asia and South-eastern Asia	Proportion of need for family planning satisfied by modern methods	2000	Upper 97.5th percentile	74.5
All women	Eastern Asia and South-eastern Asia	Proportion of need for family planning satisfied by modern methods	2010	Lower 2.5th percentile	15.4
All women	Eastern Asia and South-eastern Asia	Proportion of need for family planning satisfied by modern methods	2010	Median (50th percentile)	56.3
All women	Eastern Asia and South-eastern Asia	Proportion of need for family planning satisfied by modern methods	2010	Upper 97.5th percentile	81.3
All women	Eastern Asia and South-eastern Asia	Proportion of need for family planning satisfied by modern methods	2019	Lower 2.5th percentile	19.4
All women	Eastern Asia and South-eastern Asia	Proportion of need for family planning satisfied by modern methods	2019	Median (50th percentile)	62.3
All women	Eastern Asia and South-eastern Asia	Proportion of need for family planning satisfied by modern methods	2019	Upper 97.5th percentile	85.1
All women	Eastern Asia and South-eastern Asia	Proportion of need for family planning satisfied by modern methods	2030	Lower 2.5th percentile	20.8
All women	Eastern Asia and South-eastern Asia	Proportion of need for family planning satisfied by modern methods	2030	Median (50th percentile)	67.5
All women	Eastern Asia and South-eastern Asia	Proportion of need for family planning satisfied by modern methods	2030	Upper 97.5th percentile	89.8
All women	Eastern Asia and South-eastern Asia	Contraceptive use (modern methods)	1990	Lower 2.5th percentile	1.4
All women	Eastern Asia and South-eastern Asia	Contraceptive use (modern methods)	1990	Median (50th percentile)	2.4
All women	Eastern Asia and South-eastern Asia	Contraceptive use (modern methods)	1990	Upper 97.5th percentile	9.9
All women	Eastern Asia and South-eastern Asia	Contraceptive use (modern methods)	2000	Lower 2.5th percentile	2.2
All women	Eastern Asia and South-eastern Asia	Contraceptive use (modern methods)	2000	Median (50th percentile)	3.6
All women	Eastern Asia and South-eastern Asia	Contraceptive use (modern methods)	2000	Upper 97.5th percentile	13.3
All women	Eastern Asia and South-eastern Asia	Contraceptive use (modern methods)	2010	Lower 2.5th percentile	2.4
All women	Eastern Asia and South-eastern Asia	Contraceptive use (modern methods)	2010	Median (50th percentile)	4.5
All women	Eastern Asia and South-eastern Asia	Contraceptive use (modern methods)	2010	Upper 97.5th percentile	17.3
All women	Eastern Asia and South-eastern Asia	Contraceptive use (modern methods)	2019	Lower 2.5th percentile	2.8
All women	Eastern Asia and South-eastern Asia	Contraceptive use (modern methods)	2019	Median (50th percentile)	5.4
All women	Eastern Asia and South-eastern Asia	Contraceptive use (modern methods)	2019	Upper 97.5th percentile	20.1
All women	Eastern Asia and South-eastern Asia	Contraceptive use (modern methods)	2030	Lower 2.5th percentile	2.8
All women	Eastern Asia and South-eastern Asia	Contraceptive use (modern methods)	2030	Median (50th percentile)	6.4
All women	Eastern Asia and South-eastern Asia	Contraceptive use (modern methods)	2030	Upper 97.5th percentile	26
All women	Eastern Asia and South-eastern Asia	Contraceptive use (any method)	1990	Lower 2.5th percentile	1.8
All women	Eastern Asia and South-eastern Asia	Contraceptive use (any method)	1990	Median (50th percentile)	3.3
All women	Eastern Asia and South-eastern Asia	Contraceptive use (any method)	1990	Upper 97.5th percentile	13.8
All women	Eastern Asia and South-eastern Asia	Contraceptive use (any method)	2000	Lower 2.5th percentile	2.6
All women	Eastern Asia and South-eastern Asia	Contraceptive use (any method)	2000	Median (50th percentile)	4.5
All women	Eastern Asia and South-eastern Asia	Contraceptive use (any method)	2000	Upper 97.5th percentile	16.4
All women	Eastern Asia and South-eastern Asia	Contraceptive use (any method)	2010	Lower 2.5th percentile	2.8
All women	Eastern Asia and South-eastern Asia	Contraceptive use (any method)	2010	Median (50th percentile)	5.3
All women	Eastern Asia and South-eastern Asia	Contraceptive use (any method)	2010	Upper 97.5th percentile	20
All women	Eastern Asia and South-eastern Asia	Contraceptive use (any method)	2019	Lower 2.5th percentile	3.2
All women	Eastern Asia and South-eastern Asia	Contraceptive use (any method)	2019	Median (50th percentile)	6.1
All women	Eastern Asia and South-eastern Asia	Contraceptive use (any method)	2019	Upper 97.5th percentile	21.8
All women	Eastern Asia and South-eastern Asia	Contraceptive use (any method)	2030	Lower 2.5th percentile	3.2
All women	Eastern Asia and South-eastern Asia	Contraceptive use (any method)	2030	Median (50th percentile)	7.1
All women	Eastern Asia and South-eastern Asia	Contraceptive use (any method)	2030	Upper 97.5th percentile	28
All women	Eastern Asia and South-eastern Asia	Need for family planning	1990	Lower 2.5th percentile	4.1
All women	Eastern Asia and South-eastern Asia	Need for family planning	1990	Median (50th percentile)	6.6
All women	Eastern Asia and South-eastern Asia	Need for family planning	1990	Upper 97.5th percentile	33.2
All women	Eastern Asia and South-eastern Asia	Need for family planning	2000	Lower 2.5th percentile	4.6
All women	Eastern Asia and South-eastern Asia	Need for family planning	2000	Median (50th percentile)	7.4
All women	Eastern Asia and South-eastern Asia	Need for family planning	2000	Upper 97.5th percentile	33.3
All women	Eastern Asia and South-eastern Asia	Need for family planning	2010	Lower 2.5th percentile	4.6
All women	Eastern Asia and South-eastern Asia	Need for family planning	2010	Median (50th percentile)	7.9
All women	Eastern Asia and South-eastern Asia	Need for family planning	2010	Upper 97.5th percentile	35.5
All women	Eastern Asia and South-eastern Asia	Need for family planning	2019	Lower 2.5th percentile	4.9
All women	Eastern Asia and South-eastern Asia	Need for family planning	2019	Median (50th percentile)	8.6
All women	Eastern Asia and South-eastern Asia	Need for family planning	2019	Upper 97.5th percentile	34.9
All women	Eastern Asia and South-eastern Asia	Need for family planning	2030	Lower 2.5th percentile	4.9
All women	Eastern Asia and South-eastern Asia	Need for family planning	2030	Median (50th percentile)	9.4
All women	Eastern Asia and South-eastern Asia	Need for family planning	2030	Upper 97.5th percentile	38.5
All women	Eastern Asia and South-eastern Asia	Unmet need for family planning	1990	Lower 2.5th percentile	1.6
All women	Eastern Asia and South-eastern Asia	Unmet need for family planning	1990	Median (50th percentile)	3.3
All women	Eastern Asia and South-eastern Asia	Unmet need for family planning	1990	Upper 97.5th percentile	25.7
All women	Eastern Asia and South-eastern Asia	Unmet need for family planning	2000	Lower 2.5th percentile	1.4
All women	Eastern Asia and South-eastern Asia	Unmet need for family planning	2000	Median (50th percentile)	2.9
All women	Eastern Asia and South-eastern Asia	Unmet need for family planning	2000	Upper 97.5th percentile	24.4
All women	Eastern Asia and South-eastern Asia	Unmet need for family planning	2010	Lower 2.5th percentile	1.2
All women	Eastern Asia and South-eastern Asia	Unmet need for family planning	2010	Median (50th percentile)	2.7
All women	Eastern Asia and South-eastern Asia	Unmet need for family planning	2010	Upper 97.5th percentile	24.2
All women	Eastern Asia and South-eastern Asia	Unmet need for family planning	2019	Lower 2.5th percentile	1
All women	Eastern Asia and South-eastern Asia	Unmet need for family planning	2019	Median (50th percentile)	2.5
All women	Eastern Asia and South-eastern Asia	Unmet need for family planning	2019	Upper 97.5th percentile	22.4
All women	Eastern Asia and South-eastern Asia	Unmet need for family planning	2030	Lower 2.5th percentile	0.8
All women	Eastern Asia and South-eastern Asia	Unmet need for family planning	2030	Median (50th percentile)	2.4
All women	Eastern Asia and South-eastern Asia	Unmet need for family planning	2030	Upper 97.5th percentile	23.4
All women	Latin America and the Caribbean	Proportion of need for family planning satisfied by modern methods	1990	Lower 2.5th percentile	32.7
All women	Latin America and the Caribbean	Proportion of need for family planning satisfied by modern methods	1990	Median (50th percentile)	40.6
All women	Latin America and the Caribbean	Proportion of need for family planning satisfied by modern methods	1990	Upper 97.5th percentile	46.5
All women	Latin America and the Caribbean	Proportion of need for family planning satisfied by modern methods	2000	Lower 2.5th percentile	47.5
All women	Latin America and the Caribbean	Proportion of need for family planning satisfied by modern methods	2000	Median (50th percentile)	55.7
All women	Latin America and the Caribbean	Proportion of need for family planning satisfied by modern methods	2000	Upper 97.5th percentile	61.9
All women	Latin America and the Caribbean	Proportion of need for family planning satisfied by modern methods	2010	Lower 2.5th percentile	56.3
All women	Latin America and the Caribbean	Proportion of need for family planning satisfied by modern methods	2010	Median (50th percentile)	67.3
All women	Latin America and the Caribbean	Proportion of need for family planning satisfied by modern methods	2010	Upper 97.5th percentile	75.8
All women	Latin America and the Caribbean	Proportion of need for family planning satisfied by modern methods	2019	Lower 2.5th percentile	60
All women	Latin America and the Caribbean	Proportion of need for family planning satisfied by modern methods	2019	Median (50th percentile)	73.1
All women	Latin America and the Caribbean	Proportion of need for family planning satisfied by modern methods	2019	Upper 97.5th percentile	83.3
All women	Latin America and the Caribbean	Proportion of need for family planning satisfied by modern methods	2030	Lower 2.5th percentile	61.9
All women	Latin America and the Caribbean	Proportion of need for family planning satisfied by modern methods	2030	Median (50th percentile)	77.4
All women	Latin America and the Caribbean	Proportion of need for family planning satisfied by modern methods	2030	Upper 97.5th percentile	87.9
All women	Latin America and the Caribbean	Contraceptive use (modern methods)	1990	Lower 2.5th percentile	5.3
All women	Latin America and the Caribbean	Contraceptive use (modern methods)	1990	Median (50th percentile)	6
All women	Latin America and the Caribbean	Contraceptive use (modern methods)	1990	Upper 97.5th percentile	7
All women	Latin America and the Caribbean	Contraceptive use (modern methods)	2000	Lower 2.5th percentile	10.3
All women	Latin America and the Caribbean	Contraceptive use (modern methods)	2000	Median (50th percentile)	12.1
All women	Latin America and the Caribbean	Contraceptive use (modern methods)	2000	Upper 97.5th percentile	14.8
All women	Latin America and the Caribbean	Contraceptive use (modern methods)	2010	Lower 2.5th percentile	15.2
All women	Latin America and the Caribbean	Contraceptive use (modern methods)	2010	Median (50th percentile)	19.6
All women	Latin America and the Caribbean	Contraceptive use (modern methods)	2010	Upper 97.5th percentile	25
All women	Latin America and the Caribbean	Contraceptive use (modern methods)	2019	Lower 2.5th percentile	17.2
All women	Latin America and the Caribbean	Contraceptive use (modern methods)	2019	Median (50th percentile)	23.7
All women	Latin America and the Caribbean	Contraceptive use (modern methods)	2019	Upper 97.5th percentile	34
All women	Latin America and the Caribbean	Contraceptive use (modern methods)	2030	Lower 2.5th percentile	17.6
All women	Latin America and the Caribbean	Contraceptive use (modern methods)	2030	Median (50th percentile)	26.7
All women	Latin America and the Caribbean	Contraceptive use (modern methods)	2030	Upper 97.5th percentile	41.7
All women	Latin America and the Caribbean	Contraceptive use (any method)	1990	Lower 2.5th percentile	6.7
All women	Latin America and the Caribbean	Contraceptive use (any method)	1990	Median (50th percentile)	7.5
All women	Latin America and the Caribbean	Contraceptive use (any method)	1990	Upper 97.5th percentile	8.7
All women	Latin America and the Caribbean	Contraceptive use (any method)	2000	Lower 2.5th percentile	12
All women	Latin America and the Caribbean	Contraceptive use (any method)	2000	Median (50th percentile)	14
All women	Latin America and the Caribbean	Contraceptive use (any method)	2000	Upper 97.5th percentile	16.7
All women	Latin America and the Caribbean	Contraceptive use (any method)	2010	Lower 2.5th percentile	16.8
All women	Latin America and the Caribbean	Contraceptive use (any method)	2010	Median (50th percentile)	21.2
All women	Latin America and the Caribbean	Contraceptive use (any method)	2010	Upper 97.5th percentile	26.7
All women	Latin America and the Caribbean	Contraceptive use (any method)	2019	Lower 2.5th percentile	18.6
All women	Latin America and the Caribbean	Contraceptive use (any method)	2019	Median (50th percentile)	25.3
All women	Latin America and the Caribbean	Contraceptive use (any method)	2019	Upper 97.5th percentile	35.8
All women	Latin America and the Caribbean	Contraceptive use (any method)	2030	Lower 2.5th percentile	18.8
All women	Latin America and the Caribbean	Contraceptive use (any method)	2030	Median (50th percentile)	28.1
All women	Latin America and the Caribbean	Contraceptive use (any method)	2030	Upper 97.5th percentile	43.3
All women	Latin America and the Caribbean	Need for family planning	1990	Lower 2.5th percentile	13.2
All women	Latin America and the Caribbean	Need for family planning	1990	Median (50th percentile)	14.8
All women	Latin America and the Caribbean	Need for family planning	1990	Upper 97.5th percentile	18.2
All women	Latin America and the Caribbean	Need for family planning	2000	Lower 2.5th percentile	19
All women	Latin America and the Caribbean	Need for family planning	2000	Median (50th percentile)	21.8
All women	Latin America and the Caribbean	Need for family planning	2000	Upper 97.5th percentile	26.4
All women	Latin America and the Caribbean	Need for family planning	2010	Lower 2.5th percentile	24.1
All women	Latin America and the Caribbean	Need for family planning	2010	Median (50th percentile)	29
All women	Latin America and the Caribbean	Need for family planning	2010	Upper 97.5th percentile	35.5
All women	Latin America and the Caribbean	Need for family planning	2019	Lower 2.5th percentile	25.7
All women	Latin America and the Caribbean	Need for family planning	2019	Median (50th percentile)	32.4
All women	Latin America and the Caribbean	Need for family planning	2019	Upper 97.5th percentile	42.8
All women	Latin America and the Caribbean	Need for family planning	2030	Lower 2.5th percentile	25.4
All women	Latin America and the Caribbean	Need for family planning	2030	Median (50th percentile)	34.5
All women	Latin America and the Caribbean	Need for family planning	2030	Upper 97.5th percentile	49.4
All women	Latin America and the Caribbean	Unmet need for family planning	1990	Lower 2.5th percentile	5.9
All women	Latin America and the Caribbean	Unmet need for family planning	1990	Median (50th percentile)	7.2
All women	Latin America and the Caribbean	Unmet need for family planning	1990	Upper 97.5th percentile	10.5
All women	Latin America and the Caribbean	Unmet need for family planning	2000	Lower 2.5th percentile	6.2
All women	Latin America and the Caribbean	Unmet need for family planning	2000	Median (50th percentile)	7.8
All women	Latin America and the Caribbean	Unmet need for family planning	2000	Upper 97.5th percentile	11.3
All women	Latin America and the Caribbean	Unmet need for family planning	2010	Lower 2.5th percentile	5.7
All women	Latin America and the Caribbean	Unmet need for family planning	2010	Median (50th percentile)	7.8
All women	Latin America and the Caribbean	Unmet need for family planning	2010	Upper 97.5th percentile	12.5
All women	Latin America and the Caribbean	Unmet need for family planning	2019	Lower 2.5th percentile	4.6
All women	Latin America and the Caribbean	Unmet need for family planning	2019	Median (50th percentile)	7.2
All women	Latin America and the Caribbean	Unmet need for family planning	2019	Upper 97.5th percentile	12.7
All women	Latin America and the Caribbean	Unmet need for family planning	2030	Lower 2.5th percentile	3.7
All women	Latin America and the Caribbean	Unmet need for family planning	2030	Median (50th percentile)	6.5
All women	Latin America and the Caribbean	Unmet need for family planning	2030	Upper 97.5th percentile	12.9
All women	Northern America and Europe	Proportion of need for family planning satisfied by modern methods	1990	Lower 2.5th percentile	29.3
All women	Northern America and Europe	Proportion of need for family planning satisfied by modern methods	1990	Median (50th percentile)	54.8
All women	Northern America and Europe	Proportion of need for family planning satisfied by modern methods	1990	Upper 97.5th percentile	72.5
All women	Northern America and Europe	Proportion of need for family planning satisfied by modern methods	2000	Lower 2.5th percentile	37.2
All women	Northern America and Europe	Proportion of need for family planning satisfied by modern methods	2000	Median (50th percentile)	66
All women	Northern America and Europe	Proportion of need for family planning satisfied by modern methods	2000	Upper 97.5th percentile	80.5
All women	Northern America and Europe	Proportion of need for family planning satisfied by modern methods	2010	Lower 2.5th percentile	44
All women	Northern America and Europe	Proportion of need for family planning satisfied by modern methods	2010	Median (50th percentile)	75.8
All women	Northern America and Europe	Proportion of need for family planning satisfied by modern methods	2010	Upper 97.5th percentile	87.9
All women	Northern America and Europe	Proportion of need for family planning satisfied by modern methods	2019	Lower 2.5th percentile	47.5
All women	Northern America and Europe	Proportion of need for family planning satisfied by modern methods	2019	Median (50th percentile)	81.1
All women	Northern America and Europe	Proportion of need for family planning satisfied by modern methods	2019	Upper 97.5th percentile	91.6
All women	Northern America and Europe	Proportion of need for family planning satisfied by modern methods	2030	Lower 2.5th percentile	49.7
All women	Northern America and Europe	Proportion of need for family planning satisfied by modern methods	2030	Median (50th percentile)	83.2
All women	Northern America and Europe	Proportion of need for family planning satisfied by modern methods	2030	Upper 97.5th percentile	93.3
All women	Northern America and Europe	Contraceptive use (modern methods)	1990	Lower 2.5th percentile	5.4
All women	Northern America and Europe	Contraceptive use (modern methods)	1990	Median (50th percentile)	10.1
All women	Northern America and Europe	Contraceptive use (modern methods)	1990	Upper 97.5th percentile	18.8
All women	Northern America and Europe	Contraceptive use (modern methods)	2000	Lower 2.5th percentile	8.2
All women	Northern America and Europe	Contraceptive use (modern methods)	2000	Median (50th percentile)	13.5
All women	Northern America and Europe	Contraceptive use (modern methods)	2000	Upper 97.5th percentile	21.8
All women	Northern America and Europe	Contraceptive use (modern methods)	2010	Lower 2.5th percentile	12.1
All women	Northern America and Europe	Contraceptive use (modern methods)	2010	Median (50th percentile)	18.5
All women	Northern America and Europe	Contraceptive use (modern methods)	2010	Upper 97.5th percentile	26
All women	Northern America and Europe	Contraceptive use (modern methods)	2019	Lower 2.5th percentile	14.3
All women	Northern America and Europe	Contraceptive use (modern methods)	2019	Median (50th percentile)	22.2
All women	Northern America and Europe	Contraceptive use (modern methods)	2019	Upper 97.5th percentile	31.4
All women	Northern America and Europe	Contraceptive use (modern methods)	2030	Lower 2.5th percentile	14.1
All women	Northern America and Europe	Contraceptive use (modern methods)	2030	Median (50th percentile)	23.3
All women	Northern America and Europe	Contraceptive use (modern methods)	2030	Upper 97.5th percentile	36.3
All women	Northern America and Europe	Contraceptive use (any method)	1990	Lower 2.5th percentile	8.2
All women	Northern America and Europe	Contraceptive use (any method)	1990	Median (50th percentile)	13.8
All women	Northern America and Europe	Contraceptive use (any method)	1990	Upper 97.5th percentile	23.8
All women	Northern America and Europe	Contraceptive use (any method)	2000	Lower 2.5th percentile	10.1
All women	Northern America and Europe	Contraceptive use (any method)	2000	Median (50th percentile)	15.8
All women	Northern America and Europe	Contraceptive use (any method)	2000	Upper 97.5th percentile	24.8
All women	Northern America and Europe	Contraceptive use (any method)	2010	Lower 2.5th percentile	13.5
All women	Northern America and Europe	Contraceptive use (any method)	2010	Median (50th percentile)	20.1
All women	Northern America and Europe	Contraceptive use (any method)	2010	Upper 97.5th percentile	28
All women	Northern America and Europe	Contraceptive use (any method)	2019	Lower 2.5th percentile	15.4
All women	Northern America and Europe	Contraceptive use (any method)	2019	Median (50th percentile)	23.5
All women	Northern America and Europe	Contraceptive use (any method)	2019	Upper 97.5th percentile	32.9
All women	Northern America and Europe	Contraceptive use (any method)	2030	Lower 2.5th percentile	14.9
All women	Northern America and Europe	Contraceptive use (any method)	2030	Median (50th percentile)	24.3
All women	Northern America and Europe	Contraceptive use (any method)	2030	Upper 97.5th percentile	37.7
All women	Northern America and Europe	Need for family planning	1990	Lower 2.5th percentile	11.8
All women	Northern America and Europe	Need for family planning	1990	Median (50th percentile)	18.5
All women	Northern America and Europe	Need for family planning	1990	Upper 97.5th percentile	33.6
All women	Northern America and Europe	Need for family planning	2000	Lower 2.5th percentile	13.6
All women	Northern America and Europe	Need for family planning	2000	Median (50th percentile)	20.4
All women	Northern America and Europe	Need for family planning	2000	Upper 97.5th percentile	35.6
All women	Northern America and Europe	Need for family planning	2010	Lower 2.5th percentile	17.2
All women	Northern America and Europe	Need for family planning	2010	Median (50th percentile)	24.4
All women	Northern America and Europe	Need for family planning	2010	Upper 97.5th percentile	41.2
All women	Northern America and Europe	Need for family planning	2019	Lower 2.5th percentile	19
All women	Northern America and Europe	Need for family planning	2019	Median (50th percentile)	27.4
All women	Northern America and Europe	Need for family planning	2019	Upper 97.5th percentile	44.1
All women	Northern America and Europe	Need for family planning	2030	Lower 2.5th percentile	18.6
All women	Northern America and Europe	Need for family planning	2030	Median (50th percentile)	28
All women	Northern America and Europe	Need for family planning	2030	Upper 97.5th percentile	44.4
All women	Northern America and Europe	Unmet need for family planning	1990	Lower 2.5th percentile	2.2
All women	Northern America and Europe	Unmet need for family planning	1990	Median (50th percentile)	4.7
All women	Northern America and Europe	Unmet need for family planning	1990	Upper 97.5th percentile	17.4
All women	Northern America and Europe	Unmet need for family planning	2000	Lower 2.5th percentile	1.9
All women	Northern America and Europe	Unmet need for family planning	2000	Median (50th percentile)	4.6
All women	Northern America and Europe	Unmet need for family planning	2000	Upper 97.5th percentile	18.4
All women	Northern America and Europe	Unmet need for family planning	2010	Lower 2.5th percentile	1.5
All women	Northern America and Europe	Unmet need for family planning	2010	Median (50th percentile)	4.3
All women	Northern America and Europe	Unmet need for family planning	2010	Upper 97.5th percentile	20.5
All women	Northern America and Europe	Unmet need for family planning	2019	Lower 2.5th percentile	1.2
All women	Northern America and Europe	Unmet need for family planning	2019	Median (50th percentile)	3.9
All women	Northern America and Europe	Unmet need for family planning	2019	Upper 97.5th percentile	20.4
All women	Northern America and Europe	Unmet need for family planning	2030	Lower 2.5th percentile	1.1
All women	Northern America and Europe	Unmet need for family planning	2030	Median (50th percentile)	3.7
All women	Northern America and Europe	Unmet need for family planning	2030	Upper 97.5th percentile	19.1
All women	Oceania	Proportion of need for family planning satisfied by modern methods	1990	Lower 2.5th percentile	11.8
All women	Oceania	Proportion of need for family planning satisfied by modern methods	1990	Median (50th percentile)	56.4
All women	Oceania	Proportion of need for family planning satisfied by modern methods	1990	Upper 97.5th percentile	86.6
All women	Oceania	Proportion of need for family planning satisfied by modern methods	2000	Lower 2.5th percentile	19.9
All women	Oceania	Proportion of need for family planning satisfied by modern methods	2000	Median (50th percentile)	67.1
All women	Oceania	Proportion of need for family planning satisfied by modern methods	2000	Upper 97.5th percentile	88.3
All women	Oceania	Proportion of need for family planning satisfied by modern methods	2010	Lower 2.5th percentile	25
All women	Oceania	Proportion of need for family planning satisfied by modern methods	2010	Median (50th percentile)	74.3
All women	Oceania	Proportion of need for family planning satisfied by modern methods	2010	Upper 97.5th percentile	90.5
All women	Oceania	Proportion of need for family planning satisfied by modern methods	2019	Lower 2.5th percentile	27.5
All women	Oceania	Proportion of need for family planning satisfied by modern methods	2019	Median (50th percentile)	76
All women	Oceania	Proportion of need for family planning satisfied by modern methods	2019	Upper 97.5th percentile	92
All women	Oceania	Proportion of need for family planning satisfied by modern methods	2030	Lower 2.5th percentile	29.6
All women	Oceania	Proportion of need for family planning satisfied by modern methods	2030	Median (50th percentile)	79
All women	Oceania	Proportion of need for family planning satisfied by modern methods	2030	Upper 97.5th percentile	94.4
All women	Oceania	Contraceptive use (modern methods)	1990	Lower 2.5th percentile	1.6
All women	Oceania	Contraceptive use (modern methods)	1990	Median (50th percentile)	8.8
All women	Oceania	Contraceptive use (modern methods)	1990	Upper 97.5th percentile	33.4
All women	Oceania	Contraceptive use (modern methods)	2000	Lower 2.5th percentile	3.3
All women	Oceania	Contraceptive use (modern methods)	2000	Median (50th percentile)	13.1
All women	Oceania	Contraceptive use (modern methods)	2000	Upper 97.5th percentile	31.9
All women	Oceania	Contraceptive use (modern methods)	2010	Lower 2.5th percentile	4.7
All women	Oceania	Contraceptive use (modern methods)	2010	Median (50th percentile)	17.5
All women	Oceania	Contraceptive use (modern methods)	2010	Upper 97.5th percentile	33.2
All women	Oceania	Contraceptive use (modern methods)	2019	Lower 2.5th percentile	5.4
All women	Oceania	Contraceptive use (modern methods)	2019	Median (50th percentile)	18.2
All women	Oceania	Contraceptive use (modern methods)	2019	Upper 97.5th percentile	36.3
All women	Oceania	Contraceptive use (modern methods)	2030	Lower 2.5th percentile	6
All women	Oceania	Contraceptive use (modern methods)	2030	Median (50th percentile)	19.9
All women	Oceania	Contraceptive use (modern methods)	2030	Upper 97.5th percentile	43.7
All women	Oceania	Contraceptive use (any method)	1990	Lower 2.5th percentile	3.3
All women	Oceania	Contraceptive use (any method)	1990	Median (50th percentile)	10.9
All women	Oceania	Contraceptive use (any method)	1990	Upper 97.5th percentile	36.3
All women	Oceania	Contraceptive use (any method)	2000	Lower 2.5th percentile	4.6
All women	Oceania	Contraceptive use (any method)	2000	Median (50th percentile)	14.6
All women	Oceania	Contraceptive use (any method)	2000	Upper 97.5th percentile	33.6
All women	Oceania	Contraceptive use (any method)	2010	Lower 2.5th percentile	5.9
All women	Oceania	Contraceptive use (any method)	2010	Median (50th percentile)	18.7
All women	Oceania	Contraceptive use (any method)	2010	Upper 97.5th percentile	34.6
All women	Oceania	Contraceptive use (any method)	2019	Lower 2.5th percentile	6.3
All women	Oceania	Contraceptive use (any method)	2019	Median (50th percentile)	19.2
All women	Oceania	Contraceptive use (any method)	2019	Upper 97.5th percentile	37.4
All women	Oceania	Contraceptive use (any method)	2030	Lower 2.5th percentile	6.7
All women	Oceania	Contraceptive use (any method)	2030	Median (50th percentile)	20.8
All women	Oceania	Contraceptive use (any method)	2030	Upper 97.5th percentile	44.7
All women	Oceania	Need for family planning	1990	Lower 2.5th percentile	6.4
All women	Oceania	Need for family planning	1990	Median (50th percentile)	15.6
All women	Oceania	Need for family planning	1990	Upper 97.5th percentile	52.1
All women	Oceania	Need for family planning	2000	Lower 2.5th percentile	8.2
All women	Oceania	Need for family planning	2000	Median (50th percentile)	19.6
All women	Oceania	Need for family planning	2000	Upper 97.5th percentile	50.6
All women	Oceania	Need for family planning	2010	Lower 2.5th percentile	9.6
All women	Oceania	Need for family planning	2010	Median (50th percentile)	23.5
All women	Oceania	Need for family planning	2010	Upper 97.5th percentile	52.1
All women	Oceania	Need for family planning	2019	Lower 2.5th percentile	10.1
All women	Oceania	Need for family planning	2019	Median (50th percentile)	24
All women	Oceania	Need for family planning	2019	Upper 97.5th percentile	51.5
All women	Oceania	Need for family planning	2030	Lower 2.5th percentile	10.5
All women	Oceania	Need for family planning	2030	Median (50th percentile)	25.2
All women	Oceania	Need for family planning	2030	Upper 97.5th percentile	55.1
All women	Oceania	Unmet need for family planning	1990	Lower 2.5th percentile	1.7
All women	Oceania	Unmet need for family planning	1990	Median (50th percentile)	4.7
All women	Oceania	Unmet need for family planning	1990	Upper 97.5th percentile	35.3
All women	Oceania	Unmet need for family planning	2000	Lower 2.5th percentile	1.8
All women	Oceania	Unmet need for family planning	2000	Median (50th percentile)	5
All women	Oceania	Unmet need for family planning	2000	Upper 97.5th percentile	33.4
All women	Oceania	Unmet need for family planning	2010	Lower 2.5th percentile	1.7
All women	Oceania	Unmet need for family planning	2010	Median (50th percentile)	4.9
All women	Oceania	Unmet need for family planning	2010	Upper 97.5th percentile	32.7
All women	Oceania	Unmet need for family planning	2019	Lower 2.5th percentile	1.5
All women	Oceania	Unmet need for family planning	2019	Median (50th percentile)	4.8
All women	Oceania	Unmet need for family planning	2019	Upper 97.5th percentile	30.9
All women	Oceania	Unmet need for family planning	2030	Lower 2.5th percentile	1.2
All women	Oceania	Unmet need for family planning	2030	Median (50th percentile)	4.4
All women	Oceania	Unmet need for family planning	2030	Upper 97.5th percentile	30.6
All women	Sub-Saharan Africa	Proportion of need for family planning satisfied by modern methods	1990	Lower 2.5th percentile	12.8
All women	Sub-Saharan Africa	Proportion of need for family planning satisfied by modern methods	1990	Median (50th percentile)	17.3
All women	Sub-Saharan Africa	Proportion of need for family planning satisfied by modern methods	1990	Upper 97.5th percentile	23
All women	Sub-Saharan Africa	Proportion of need for family planning satisfied by modern methods	2000	Lower 2.5th percentile	25.8
All women	Sub-Saharan Africa	Proportion of need for family planning satisfied by modern methods	2000	Median (50th percentile)	28.2
All women	Sub-Saharan Africa	Proportion of need for family planning satisfied by modern methods	2000	Upper 97.5th percentile	31
All women	Sub-Saharan Africa	Proportion of need for family planning satisfied by modern methods	2010	Lower 2.5th percentile	35.3
All women	Sub-Saharan Africa	Proportion of need for family planning satisfied by modern methods	2010	Median (50th percentile)	37.7
All women	Sub-Saharan Africa	Proportion of need for family planning satisfied by modern methods	2010	Upper 97.5th percentile	40.5
All women	Sub-Saharan Africa	Proportion of need for family planning satisfied by modern methods	2019	Lower 2.5th percentile	42.2
All women	Sub-Saharan Africa	Proportion of need for family planning satisfied by modern methods	2019	Median (50th percentile)	45.6
All women	Sub-Saharan Africa	Proportion of need for family planning satisfied by modern methods	2019	Upper 97.5th percentile	49
All women	Sub-Saharan Africa	Proportion of need for family planning satisfied by modern methods	2030	Lower 2.5th percentile	46.7
All women	Sub-Saharan Africa	Proportion of need for family planning satisfied by modern methods	2030	Median (50th percentile)	53.1
All women	Sub-Saharan Africa	Proportion of need for family planning satisfied by modern methods	2030	Upper 97.5th percentile	60.1
All women	Sub-Saharan Africa	Contraceptive use (modern methods)	1990	Lower 2.5th percentile	2.5
All women	Sub-Saharan Africa	Contraceptive use (modern methods)	1990	Median (50th percentile)	3.5
All women	Sub-Saharan Africa	Contraceptive use (modern methods)	1990	Upper 97.5th percentile	4.8
All women	Sub-Saharan Africa	Contraceptive use (modern methods)	2000	Lower 2.5th percentile	5.4
All women	Sub-Saharan Africa	Contraceptive use (modern methods)	2000	Median (50th percentile)	6
All women	Sub-Saharan Africa	Contraceptive use (modern methods)	2000	Upper 97.5th percentile	6.7
All women	Sub-Saharan Africa	Contraceptive use (modern methods)	2010	Lower 2.5th percentile	7.1
All women	Sub-Saharan Africa	Contraceptive use (modern methods)	2010	Median (50th percentile)	7.7
All women	Sub-Saharan Africa	Contraceptive use (modern methods)	2010	Upper 97.5th percentile	8.5
All women	Sub-Saharan Africa	Contraceptive use (modern methods)	2019	Lower 2.5th percentile	8.8
All women	Sub-Saharan Africa	Contraceptive use (modern methods)	2019	Median (50th percentile)	9.7
All women	Sub-Saharan Africa	Contraceptive use (modern methods)	2019	Upper 97.5th percentile	10.9
All women	Sub-Saharan Africa	Contraceptive use (modern methods)	2030	Lower 2.5th percentile	9.6
All women	Sub-Saharan Africa	Contraceptive use (modern methods)	2030	Median (50th percentile)	12
All women	Sub-Saharan Africa	Contraceptive use (modern methods)	2030	Upper 97.5th percentile	15.2
All women	Sub-Saharan Africa	Contraceptive use (any method)	1990	Lower 2.5th percentile	6.1
All women	Sub-Saharan Africa	Contraceptive use (any method)	1990	Median (50th percentile)	7.4
All women	Sub-Saharan Africa	Contraceptive use (any method)	1990	Upper 97.5th percentile	9.1
All women	Sub-Saharan Africa	Contraceptive use (any method)	2000	Lower 2.5th percentile	8.6
All women	Sub-Saharan Africa	Contraceptive use (any method)	2000	Median (50th percentile)	9.3
All women	Sub-Saharan Africa	Contraceptive use (any method)	2000	Upper 97.5th percentile	10.3
All women	Sub-Saharan Africa	Contraceptive use (any method)	2010	Lower 2.5th percentile	9.1
All women	Sub-Saharan Africa	Contraceptive use (any method)	2010	Median (50th percentile)	9.8
All women	Sub-Saharan Africa	Contraceptive use (any method)	2010	Upper 97.5th percentile	10.7
All women	Sub-Saharan Africa	Contraceptive use (any method)	2019	Lower 2.5th percentile	10
All women	Sub-Saharan Africa	Contraceptive use (any method)	2019	Median (50th percentile)	11.1
All women	Sub-Saharan Africa	Contraceptive use (any method)	2019	Upper 97.5th percentile	12.5
All women	Sub-Saharan Africa	Contraceptive use (any method)	2030	Lower 2.5th percentile	10.5
All women	Sub-Saharan Africa	Contraceptive use (any method)	2030	Median (50th percentile)	13.1
All women	Sub-Saharan Africa	Contraceptive use (any method)	2030	Upper 97.5th percentile	16.7
All women	Sub-Saharan Africa	Need for family planning	1990	Lower 2.5th percentile	18.1
All women	Sub-Saharan Africa	Need for family planning	1990	Median (50th percentile)	20
All women	Sub-Saharan Africa	Need for family planning	1990	Upper 97.5th percentile	22.1
All women	Sub-Saharan Africa	Need for family planning	2000	Lower 2.5th percentile	20.1
All women	Sub-Saharan Africa	Need for family planning	2000	Median (50th percentile)	21.2
All women	Sub-Saharan Africa	Need for family planning	2000	Upper 97.5th percentile	22.5
All women	Sub-Saharan Africa	Need for family planning	2010	Lower 2.5th percentile	19.5
All women	Sub-Saharan Africa	Need for family planning	2010	Median (50th percentile)	20.5
All women	Sub-Saharan Africa	Need for family planning	2010	Upper 97.5th percentile	21.6
All women	Sub-Saharan Africa	Need for family planning	2019	Lower 2.5th percentile	19.8
All women	Sub-Saharan Africa	Need for family planning	2019	Median (50th percentile)	21.4
All women	Sub-Saharan Africa	Need for family planning	2019	Upper 97.5th percentile	23.3
All women	Sub-Saharan Africa	Need for family planning	2030	Lower 2.5th percentile	19.3
All women	Sub-Saharan Africa	Need for family planning	2030	Median (50th percentile)	22.5
All women	Sub-Saharan Africa	Need for family planning	2030	Upper 97.5th percentile	26.9
All women	Sub-Saharan Africa	Unmet need for family planning	1990	Lower 2.5th percentile	11.4
All women	Sub-Saharan Africa	Unmet need for family planning	1990	Median (50th percentile)	12.6
All women	Sub-Saharan Africa	Unmet need for family planning	1990	Upper 97.5th percentile	14
All women	Sub-Saharan Africa	Unmet need for family planning	2000	Lower 2.5th percentile	11.1
All women	Sub-Saharan Africa	Unmet need for family planning	2000	Median (50th percentile)	11.9
All women	Sub-Saharan Africa	Unmet need for family planning	2000	Upper 97.5th percentile	12.8
All women	Sub-Saharan Africa	Unmet need for family planning	2010	Lower 2.5th percentile	10.1
All women	Sub-Saharan Africa	Unmet need for family planning	2010	Median (50th percentile)	10.7
All women	Sub-Saharan Africa	Unmet need for family planning	2010	Upper 97.5th percentile	11.5
All women	Sub-Saharan Africa	Unmet need for family planning	2019	Lower 2.5th percentile	9.2
All women	Sub-Saharan Africa	Unmet need for family planning	2019	Median (50th percentile)	10.2
All women	Sub-Saharan Africa	Unmet need for family planning	2019	Upper 97.5th percentile	11.5
All women	Sub-Saharan Africa	Unmet need for family planning	2030	Lower 2.5th percentile	7.8
All women	Sub-Saharan Africa	Unmet need for family planning	2030	Median (50th percentile)	9.5
All women	Sub-Saharan Africa	Unmet need for family planning	2030	Upper 97.5th percentile	11.8
All women	Western Asia and Northern Africa	Proportion of need for family planning satisfied by modern methods	1990	Lower 2.5th percentile	13.7
All women	Western Asia and Northern Africa	Proportion of need for family planning satisfied by modern methods	1990	Median (50th percentile)	22
All women	Western Asia and Northern Africa	Proportion of need for family planning satisfied by modern methods	1990	Upper 97.5th percentile	36.2
All women	Western Asia and Northern Africa	Proportion of need for family planning satisfied by modern methods	2000	Lower 2.5th percentile	19.6
All women	Western Asia and Northern Africa	Proportion of need for family planning satisfied by modern methods	2000	Median (50th percentile)	32.8
All women	Western Asia and Northern Africa	Proportion of need for family planning satisfied by modern methods	2000	Upper 97.5th percentile	46.2
All women	Western Asia and Northern Africa	Proportion of need for family planning satisfied by modern methods	2010	Lower 2.5th percentile	19.4
All women	Western Asia and Northern Africa	Proportion of need for family planning satisfied by modern methods	2010	Median (50th percentile)	35.4
All women	Western Asia and Northern Africa	Proportion of need for family planning satisfied by modern methods	2010	Upper 97.5th percentile	51.9
All women	Western Asia and Northern Africa	Proportion of need for family planning satisfied by modern methods	2019	Lower 2.5th percentile	20.9
All women	Western Asia and Northern Africa	Proportion of need for family planning satisfied by modern methods	2019	Median (50th percentile)	38.7
All women	Western Asia and Northern Africa	Proportion of need for family planning satisfied by modern methods	2019	Upper 97.5th percentile	56.5
All women	Western Asia and Northern Africa	Proportion of need for family planning satisfied by modern methods	2030	Lower 2.5th percentile	22
All women	Western Asia and Northern Africa	Proportion of need for family planning satisfied by modern methods	2030	Median (50th percentile)	44.4
All women	Western Asia and Northern Africa	Proportion of need for family planning satisfied by modern methods	2030	Upper 97.5th percentile	63.8
All women	Western Asia and Northern Africa	Contraceptive use (modern methods)	1990	Lower 2.5th percentile	1.5
All women	Western Asia and Northern Africa	Contraceptive use (modern methods)	1990	Median (50th percentile)	1.8
All women	Western Asia and Northern Africa	Contraceptive use (modern methods)	1990	Upper 97.5th percentile	5.3
All women	Western Asia and Northern Africa	Contraceptive use (modern methods)	2000	Lower 2.5th percentile	2.1
All women	Western Asia and Northern Africa	Contraceptive use (modern methods)	2000	Median (50th percentile)	2.5
All women	Western Asia and Northern Africa	Contraceptive use (modern methods)	2000	Upper 97.5th percentile	6.8
All women	Western Asia and Northern Africa	Contraceptive use (modern methods)	2010	Lower 2.5th percentile	1.8
All women	Western Asia and Northern Africa	Contraceptive use (modern methods)	2010	Median (50th percentile)	2.3
All women	Western Asia and Northern Africa	Contraceptive use (modern methods)	2010	Upper 97.5th percentile	7.5
All women	Western Asia and Northern Africa	Contraceptive use (modern methods)	2019	Lower 2.5th percentile	1.8
All women	Western Asia and Northern Africa	Contraceptive use (modern methods)	2019	Median (50th percentile)	2.4
All women	Western Asia and Northern Africa	Contraceptive use (modern methods)	2019	Upper 97.5th percentile	8.4
All women	Western Asia and Northern Africa	Contraceptive use (modern methods)	2030	Lower 2.5th percentile	1.7
All women	Western Asia and Northern Africa	Contraceptive use (modern methods)	2030	Median (50th percentile)	2.7
All women	Western Asia and Northern Africa	Contraceptive use (modern methods)	2030	Upper 97.5th percentile	9.9
All women	Western Asia and Northern Africa	Contraceptive use (any method)	1990	Lower 2.5th percentile	2.5
All women	Western Asia and Northern Africa	Contraceptive use (any method)	1990	Median (50th percentile)	3
All women	Western Asia and Northern Africa	Contraceptive use (any method)	1990	Upper 97.5th percentile	9.7
All women	Western Asia and Northern Africa	Contraceptive use (any method)	2000	Lower 2.5th percentile	3.1
All women	Western Asia and Northern Africa	Contraceptive use (any method)	2000	Median (50th percentile)	3.6
All women	Western Asia and Northern Africa	Contraceptive use (any method)	2000	Upper 97.5th percentile	11.3
All women	Western Asia and Northern Africa	Contraceptive use (any method)	2010	Lower 2.5th percentile	2.7
All women	Western Asia and Northern Africa	Contraceptive use (any method)	2010	Median (50th percentile)	3.3
All women	Western Asia and Northern Africa	Contraceptive use (any method)	2010	Upper 97.5th percentile	12
All women	Western Asia and Northern Africa	Contraceptive use (any method)	2019	Lower 2.5th percentile	2.5
All women	Western Asia and Northern Africa	Contraceptive use (any method)	2019	Median (50th percentile)	3.4
All women	Western Asia and Northern Africa	Contraceptive use (any method)	2019	Upper 97.5th percentile	12.7
All women	Western Asia and Northern Africa	Contraceptive use (any method)	2030	Lower 2.5th percentile	2.3
All women	Western Asia and Northern Africa	Contraceptive use (any method)	2030	Median (50th percentile)	3.6
All women	Western Asia and Northern Africa	Contraceptive use (any method)	2030	Upper 97.5th percentile	14.4
All women	Western Asia and Northern Africa	Need for family planning	1990	Lower 2.5th percentile	7.1
All women	Western Asia and Northern Africa	Need for family planning	1990	Median (50th percentile)	8.3
All women	Western Asia and Northern Africa	Need for family planning	1990	Upper 97.5th percentile	16.3
All women	Western Asia and Northern Africa	Need for family planning	2000	Lower 2.5th percentile	6.3
All women	Western Asia and Northern Africa	Need for family planning	2000	Median (50th percentile)	7.5
All women	Western Asia and Northern Africa	Need for family planning	2000	Upper 97.5th percentile	16.6
All women	Western Asia and Northern Africa	Need for family planning	2010	Lower 2.5th percentile	5.2
All women	Western Asia and Northern Africa	Need for family planning	2010	Median (50th percentile)	6.4
All women	Western Asia and Northern Africa	Need for family planning	2010	Upper 97.5th percentile	16.2
All women	Western Asia and Northern Africa	Need for family planning	2019	Lower 2.5th percentile	4.8
All women	Western Asia and Northern Africa	Need for family planning	2019	Median (50th percentile)	6.2
All women	Western Asia and Northern Africa	Need for family planning	2019	Upper 97.5th percentile	16.4
All women	Western Asia and Northern Africa	Need for family planning	2030	Lower 2.5th percentile	4.4
All women	Western Asia and Northern Africa	Need for family planning	2030	Median (50th percentile)	6
All women	Western Asia and Northern Africa	Need for family planning	2030	Upper 97.5th percentile	17.8
All women	Western Asia and Northern Africa	Unmet need for family planning	1990	Lower 2.5th percentile	4.1
All women	Western Asia and Northern Africa	Unmet need for family planning	1990	Median (50th percentile)	5.2
All women	Western Asia and Northern Africa	Unmet need for family planning	1990	Upper 97.5th percentile	9.7
All women	Western Asia and Northern Africa	Unmet need for family planning	2000	Lower 2.5th percentile	2.9
All women	Western Asia and Northern Africa	Unmet need for family planning	2000	Median (50th percentile)	3.9
All women	Western Asia and Northern Africa	Unmet need for family planning	2000	Upper 97.5th percentile	8.6
All women	Western Asia and Northern Africa	Unmet need for family planning	2010	Lower 2.5th percentile	2.1
All women	Western Asia and Northern Africa	Unmet need for family planning	2010	Median (50th percentile)	3.1
All women	Western Asia and Northern Africa	Unmet need for family planning	2010	Upper 97.5th percentile	7.8
All women	Western Asia and Northern Africa	Unmet need for family planning	2019	Lower 2.5th percentile	1.9
All women	Western Asia and Northern Africa	Unmet need for family planning	2019	Median (50th percentile)	2.8
All women	Western Asia and Northern Africa	Unmet need for family planning	2019	Upper 97.5th percentile	7.6
All women	Western Asia and Northern Africa	Unmet need for family planning	2030	Lower 2.5th percentile	1.5
All women	Western Asia and Northern Africa	Unmet need for family planning	2030	Median (50th percentile)	2.5
All women	Western Asia and Northern Africa	Unmet need for family planning	2030	Upper 97.5th percentile	7.9

## Sheet: counts
marital_status	region	indicator	year	percentile	value_count
All women	World	Contraceptive use (modern methods)	1990	Lower 2.5th percentile	7538
All women	World	Contraceptive use (modern methods)	1990	Median (50th percentile)	10127
All women	World	Contraceptive use (modern methods)	1990	Upper 97.5th percentile	17237
All women	World	Contraceptive use (modern methods)	2000	Lower 2.5th percentile	13639
All women	World	Contraceptive use (modern methods)	2000	Median (50th percentile)	16765
All women	World	Contraceptive use (modern methods)	2000	Upper 97.5th percentile	24921
All women	World	Contraceptive use (modern methods)	2010	Lower 2.5th percentile	18606
All women	World	Contraceptive use (modern methods)	2010	Median (50th percentile)	22622
All women	World	Contraceptive use (modern methods)	2010	Upper 97.5th percentile	33225
All women	World	Contraceptive use (modern methods)	2019	Lower 2.5th percentile	21673
All women	World	Contraceptive use (modern methods)	2019	Median (50th percentile)	26539
All women	World	Contraceptive use (modern methods)	2019	Upper 97.5th percentile	37189
All women	World	Contraceptive use (modern methods)	2030	Lower 2.5th percentile	25639
All women	World	Contraceptive use (modern methods)	2030	Median (50th percentile)	32672
All women	World	Contraceptive use (modern methods)	2030	Upper 97.5th percentile	48190
All women	World	Contraceptive use (any method)	1990	Lower 2.5th percentile	11502
All women	World	Contraceptive use (any method)	1990	Median (50th percentile)	14941
All women	World	Contraceptive use (any method)	1990	Upper 97.5th percentile	24886
All women	World	Contraceptive use (any method)	2000	Lower 2.5th percentile	17790
All women	World	Contraceptive use (any method)	2000	Median (50th percentile)	21530
All women	World	Contraceptive use (any method)	2000	Upper 97.5th percentile	31619
All women	World	Contraceptive use (any method)	2010	Lower 2.5th percentile	22059
All women	World	Contraceptive use (any method)	2010	Median (50th percentile)	26519
All women	World	Contraceptive use (any method)	2010	Upper 97.5th percentile	39030
All women	World	Contraceptive use (any method)	2019	Lower 2.5th percentile	24579
All women	World	Contraceptive use (any method)	2019	Median (50th percentile)	29839
All women	World	Contraceptive use (any method)	2019	Upper 97.5th percentile	41737
All women	World	Contraceptive use (any method)	2030	Lower 2.5th percentile	28263
All women	World	Contraceptive use (any method)	2030	Median (50th percentile)	35877
All women	World	Contraceptive use (any method)	2030	Upper 97.5th percentile	52835
All women	World	Unmet need for family planning	1990	Lower 2.5th percentile	15249
All women	World	Unmet need for family planning	1990	Median (50th percentile)	18384
All women	World	Unmet need for family planning	1990	Upper 97.5th percentile	39147
All women	World	Unmet need for family planning	2000	Lower 2.5th percentile	14924
All women	World	Unmet need for family planning	2000	Median (50th percentile)	17811
All women	World	Unmet need for family planning	2000	Upper 97.5th percentile	35922
All women	World	Unmet need for family planning	2010	Lower 2.5th percentile	13318
All women	World	Unmet need for family planning	2010	Median (50th percentile)	16393
All women	World	Unmet need for family planning	2010	Upper 97.5th percentile	34572
All women	World	Unmet need for family planning	2019	Lower 2.5th percentile	12098
All women	World	Unmet need for family planning	2019	Median (50th percentile)	14972
All women	World	Unmet need for family planning	2019	Upper 97.5th percentile	29208
All women	World	Unmet need for family planning	2030	Lower 2.5th percentile	11719
All women	World	Unmet need for family planning	2030	Median (50th percentile)	15256
All women	World	Unmet need for family planning	2030	Upper 97.5th percentile	31098
All women	World	Need for family planning	1990	Lower 2.5th percentile	28414
All women	World	Need for family planning	1990	Median (50th percentile)	33325
All women	World	Need for family planning	1990	Upper 97.5th percentile	57861
All women	World	Need for family planning	2000	Lower 2.5th percentile	34327
All women	World	Need for family planning	2000	Median (50th percentile)	39341
All women	World	Need for family planning	2000	Upper 97.5th percentile	61372
All women	World	Need for family planning	2010	Lower 2.5th percentile	37359
All women	World	Need for family planning	2010	Median (50th percentile)	42912
All women	World	Need for family planning	2010	Upper 97.5th percentile	65684
All women	World	Need for family planning	2019	Lower 2.5th percentile	39050
All women	World	Need for family planning	2019	Median (50th percentile)	44811
All women	World	Need for family planning	2019	Upper 97.5th percentile	63350
All women	World	Need for family planning	2030	Lower 2.5th percentile	43032
All women	World	Need for family planning	2030	Median (50th percentile)	51133
All women	World	Need for family planning	2030	Upper 97.5th percentile	72685
All women	Sub-Saharan Africa	Contraceptive use (modern methods)	1990	Lower 2.5th percentile	633
All women	Sub-Saharan Africa	Contraceptive use (modern methods)	1990	Median (50th percentile)	892
All women	Sub-Saharan Africa	Contraceptive use (modern methods)	1990	Upper 97.5th percentile	1249
All women	Sub-Saharan Africa	Contraceptive use (modern methods)	2000	Lower 2.5th percentile	1890
All women	Sub-Saharan Africa	Contraceptive use (modern methods)	2000	Median (50th percentile)	2096
All women	Sub-Saharan Africa	Contraceptive use (modern methods)	2000	Upper 97.5th percentile	2336
All women	Sub-Saharan Africa	Contraceptive use (modern methods)	2010	Lower 2.5th percentile	3162
All women	Sub-Saharan Africa	Contraceptive use (modern methods)	2010	Median (50th percentile)	3448
All women	Sub-Saharan Africa	Contraceptive use (modern methods)	2010	Upper 97.5th percentile	3811
All women	Sub-Saharan Africa	Contraceptive use (modern methods)	2019	Lower 2.5th percentile	5018
All women	Sub-Saharan Africa	Contraceptive use (modern methods)	2019	Median (50th percentile)	5570
All women	Sub-Saharan Africa	Contraceptive use (modern methods)	2019	Upper 97.5th percentile	6231
All women	Sub-Saharan Africa	Contraceptive use (modern methods)	2030	Lower 2.5th percentile	7221
All women	Sub-Saharan Africa	Contraceptive use (modern methods)	2030	Median (50th percentile)	8969
All women	Sub-Saharan Africa	Contraceptive use (modern methods)	2030	Upper 97.5th percentile	11428
All women	Sub-Saharan Africa	Contraceptive use (any method)	1990	Lower 2.5th percentile	1571
All women	Sub-Saharan Africa	Contraceptive use (any method)	1990	Median (50th percentile)	1912
All women	Sub-Saharan Africa	Contraceptive use (any method)	1990	Upper 97.5th percentile	2350
All women	Sub-Saharan Africa	Contraceptive use (any method)	2000	Lower 2.5th percentile	2998
All women	Sub-Saharan Africa	Contraceptive use (any method)	2000	Median (50th percentile)	3266
All women	Sub-Saharan Africa	Contraceptive use (any method)	2000	Upper 97.5th percentile	3593
All women	Sub-Saharan Africa	Contraceptive use (any method)	2010	Lower 2.5th percentile	4041
All women	Sub-Saharan Africa	Contraceptive use (any method)	2010	Median (50th percentile)	4356
All women	Sub-Saharan Africa	Contraceptive use (any method)	2010	Upper 97.5th percentile	4759
All women	Sub-Saharan Africa	Contraceptive use (any method)	2019	Lower 2.5th percentile	5740
All women	Sub-Saharan Africa	Contraceptive use (any method)	2019	Median (50th percentile)	6371
All women	Sub-Saharan Africa	Contraceptive use (any method)	2019	Upper 97.5th percentile	7141
All women	Sub-Saharan Africa	Contraceptive use (any method)	2030	Lower 2.5th percentile	7875
All women	Sub-Saharan Africa	Contraceptive use (any method)	2030	Median (50th percentile)	9793
All women	Sub-Saharan Africa	Contraceptive use (any method)	2030	Upper 97.5th percentile	12504
All women	Sub-Saharan Africa	Unmet need for family planning	1990	Lower 2.5th percentile	2932
All women	Sub-Saharan Africa	Unmet need for family planning	1990	Median (50th percentile)	3238
All women	Sub-Saharan Africa	Unmet need for family planning	1990	Upper 97.5th percentile	3597
All women	Sub-Saharan Africa	Unmet need for family planning	2000	Lower 2.5th percentile	3899
All women	Sub-Saharan Africa	Unmet need for family planning	2000	Median (50th percentile)	4157
All women	Sub-Saharan Africa	Unmet need for family planning	2000	Upper 97.5th percentile	4468
All women	Sub-Saharan Africa	Unmet need for family planning	2010	Lower 2.5th percentile	4510
All women	Sub-Saharan Africa	Unmet need for family planning	2010	Median (50th percentile)	4782
All women	Sub-Saharan Africa	Unmet need for family planning	2010	Upper 97.5th percentile	5111
All women	Sub-Saharan Africa	Unmet need for family planning	2019	Lower 2.5th percentile	5263
All women	Sub-Saharan Africa	Unmet need for family planning	2019	Median (50th percentile)	5855
All women	Sub-Saharan Africa	Unmet need for family planning	2019	Upper 97.5th percentile	6559
All women	Sub-Saharan Africa	Unmet need for family planning	2030	Lower 2.5th percentile	5836
All women	Sub-Saharan Africa	Unmet need for family planning	2030	Median (50th percentile)	7093
All women	Sub-Saharan Africa	Unmet need for family planning	2030	Upper 97.5th percentile	8827
All women	Sub-Saharan Africa	Need for family planning	1990	Lower 2.5th percentile	4671
All women	Sub-Saharan Africa	Need for family planning	1990	Median (50th percentile)	5150
All women	Sub-Saharan Africa	Need for family planning	1990	Upper 97.5th percentile	5694
All women	Sub-Saharan Africa	Need for family planning	2000	Lower 2.5th percentile	7046
All women	Sub-Saharan Africa	Need for family planning	2000	Median (50th percentile)	7422
All women	Sub-Saharan Africa	Need for family planning	2000	Upper 97.5th percentile	7871
All women	Sub-Saharan Africa	Need for family planning	2010	Lower 2.5th percentile	8710
All women	Sub-Saharan Africa	Need for family planning	2010	Median (50th percentile)	9138
All women	Sub-Saharan Africa	Need for family planning	2010	Upper 97.5th percentile	9644
All women	Sub-Saharan Africa	Need for family planning	2019	Lower 2.5th percentile	11312
All women	Sub-Saharan Africa	Need for family planning	2019	Median (50th percentile)	12225
All women	Sub-Saharan Africa	Need for family planning	2019	Upper 97.5th percentile	13317
All women	Sub-Saharan Africa	Need for family planning	2030	Lower 2.5th percentile	14437
All women	Sub-Saharan Africa	Need for family planning	2030	Median (50th percentile)	16886
All women	Sub-Saharan Africa	Need for family planning	2030	Upper 97.5th percentile	20185
All women	Western Asia and Northern Africa	Contraceptive use (modern methods)	1990	Lower 2.5th percentile	217
All women	Western Asia and Northern Africa	Contraceptive use (modern methods)	1990	Median (50th percentile)	266
All women	Western Asia and Northern Africa	Contraceptive use (modern methods)	1990	Upper 97.5th percentile	773
All women	Western Asia and Northern Africa	Contraceptive use (modern methods)	2000	Lower 2.5th percentile	394
All women	Western Asia and Northern Africa	Contraceptive use (modern methods)	2000	Median (50th percentile)	462
All women	Western Asia and Northern Africa	Contraceptive use (modern methods)	2000	Upper 97.5th percentile	1287
All women	Western Asia and Northern Africa	Contraceptive use (modern methods)	2010	Lower 2.5th percentile	376
All women	Western Asia and Northern Africa	Contraceptive use (modern methods)	2010	Median (50th percentile)	467
All women	Western Asia and Northern Africa	Contraceptive use (modern methods)	2010	Upper 97.5th percentile	1568
All women	Western Asia and Northern Africa	Contraceptive use (modern methods)	2019	Lower 2.5th percentile	378
All women	Western Asia and Northern Africa	Contraceptive use (modern methods)	2019	Median (50th percentile)	514
All women	Western Asia and Northern Africa	Contraceptive use (modern methods)	2019	Upper 97.5th percentile	1797
All women	Western Asia and Northern Africa	Contraceptive use (modern methods)	2030	Lower 2.5th percentile	458
All women	Western Asia and Northern Africa	Contraceptive use (modern methods)	2030	Median (50th percentile)	712
All women	Western Asia and Northern Africa	Contraceptive use (modern methods)	2030	Upper 97.5th percentile	2638
All women	Western Asia and Northern Africa	Contraceptive use (any method)	1990	Lower 2.5th percentile	368
All women	Western Asia and Northern Africa	Contraceptive use (any method)	1990	Median (50th percentile)	445
All women	Western Asia and Northern Africa	Contraceptive use (any method)	1990	Upper 97.5th percentile	1417
All women	Western Asia and Northern Africa	Contraceptive use (any method)	2000	Lower 2.5th percentile	587
All women	Western Asia and Northern Africa	Contraceptive use (any method)	2000	Median (50th percentile)	682
All women	Western Asia and Northern Africa	Contraceptive use (any method)	2000	Upper 97.5th percentile	2131
All women	Western Asia and Northern Africa	Contraceptive use (any method)	2010	Lower 2.5th percentile	560
All women	Western Asia and Northern Africa	Contraceptive use (any method)	2010	Median (50th percentile)	684
All women	Western Asia and Northern Africa	Contraceptive use (any method)	2010	Upper 97.5th percentile	2490
All women	Western Asia and Northern Africa	Contraceptive use (any method)	2019	Lower 2.5th percentile	541
All women	Western Asia and Northern Africa	Contraceptive use (any method)	2019	Median (50th percentile)	721
All women	Western Asia and Northern Africa	Contraceptive use (any method)	2019	Upper 97.5th percentile	2725
All women	Western Asia and Northern Africa	Contraceptive use (any method)	2030	Lower 2.5th percentile	619
All women	Western Asia and Northern Africa	Contraceptive use (any method)	2030	Median (50th percentile)	946
All women	Western Asia and Northern Africa	Contraceptive use (any method)	2030	Upper 97.5th percentile	3827
All women	Western Asia and Northern Africa	Unmet need for family planning	1990	Lower 2.5th percentile	604
All women	Western Asia and Northern Africa	Unmet need for family planning	1990	Median (50th percentile)	765
All women	Western Asia and Northern Africa	Unmet need for family planning	1990	Upper 97.5th percentile	1414
All women	Western Asia and Northern Africa	Unmet need for family planning	2000	Lower 2.5th percentile	543
All women	Western Asia and Northern Africa	Unmet need for family planning	2000	Median (50th percentile)	727
All women	Western Asia and Northern Africa	Unmet need for family planning	2000	Upper 97.5th percentile	1615
All women	Western Asia and Northern Africa	Unmet need for family planning	2010	Lower 2.5th percentile	446
All women	Western Asia and Northern Africa	Unmet need for family planning	2010	Median (50th percentile)	637
All women	Western Asia and Northern Africa	Unmet need for family planning	2010	Upper 97.5th percentile	1615
All women	Western Asia and Northern Africa	Unmet need for family planning	2019	Lower 2.5th percentile	406
All women	Western Asia and Northern Africa	Unmet need for family planning	2019	Median (50th percentile)	608
All women	Western Asia and Northern Africa	Unmet need for family planning	2019	Upper 97.5th percentile	1630
All women	Western Asia and Northern Africa	Unmet need for family planning	2030	Lower 2.5th percentile	390
All women	Western Asia and Northern Africa	Unmet need for family planning	2030	Median (50th percentile)	658
All women	Western Asia and Northern Africa	Unmet need for family planning	2030	Upper 97.5th percentile	2102
All women	Western Asia and Northern Africa	Need for family planning	1990	Lower 2.5th percentile	1033
All women	Western Asia and Northern Africa	Need for family planning	1990	Median (50th percentile)	1210
All women	Western Asia and Northern Africa	Need for family planning	1990	Upper 97.5th percentile	2388
All women	Western Asia and Northern Africa	Need for family planning	2000	Lower 2.5th percentile	1188
All women	Western Asia and Northern Africa	Need for family planning	2000	Median (50th percentile)	1409
All women	Western Asia and Northern Africa	Need for family planning	2000	Upper 97.5th percentile	3136
All women	Western Asia and Northern Africa	Need for family planning	2010	Lower 2.5th percentile	1071
All women	Western Asia and Northern Africa	Need for family planning	2010	Median (50th percentile)	1321
All women	Western Asia and Northern Africa	Need for family planning	2010	Upper 97.5th percentile	3373
All women	Western Asia and Northern Africa	Need for family planning	2019	Lower 2.5th percentile	1039
All women	Western Asia and Northern Africa	Need for family planning	2019	Median (50th percentile)	1329
All women	Western Asia and Northern Africa	Need for family planning	2019	Upper 97.5th percentile	3522
All women	Western Asia and Northern Africa	Need for family planning	2030	Lower 2.5th percentile	1160
All women	Western Asia and Northern Africa	Need for family planning	2030	Median (50th percentile)	1605
All women	Western Asia and Northern Africa	Need for family planning	2030	Upper 97.5th percentile	4732
All women	Central Asia and Southern Asia	Contraceptive use (modern methods)	1990	Lower 2.5th percentile	970
All women	Central Asia and Southern Asia	Contraceptive use (modern methods)	1990	Median (50th percentile)	1217
All women	Central Asia and Southern Asia	Contraceptive use (modern methods)	1990	Upper 97.5th percentile	1846
All women	Central Asia and Southern Asia	Contraceptive use (modern methods)	2000	Lower 2.5th percentile	2139
All women	Central Asia and Southern Asia	Contraceptive use (modern methods)	2000	Median (50th percentile)	2379
All women	Central Asia and Southern Asia	Contraceptive use (modern methods)	2000	Upper 97.5th percentile	3431
All women	Central Asia and Southern Asia	Contraceptive use (modern methods)	2010	Lower 2.5th percentile	2379
All women	Central Asia and Southern Asia	Contraceptive use (modern methods)	2010	Median (50th percentile)	2700
All women	Central Asia and Southern Asia	Contraceptive use (modern methods)	2010	Upper 97.5th percentile	4127
All women	Central Asia and Southern Asia	Contraceptive use (modern methods)	2019	Lower 2.5th percentile	2239
All women	Central Asia and Southern Asia	Contraceptive use (modern methods)	2019	Median (50th percentile)	2708
All women	Central Asia and Southern Asia	Contraceptive use (modern methods)	2019	Upper 97.5th percentile	4559
All women	Central Asia and Southern Asia	Contraceptive use (modern methods)	2030	Lower 2.5th percentile	1785
All women	Central Asia and Southern Asia	Contraceptive use (modern methods)	2030	Median (50th percentile)	2561
All women	Central Asia and Southern Asia	Contraceptive use (modern methods)	2030	Upper 97.5th percentile	5509
All women	Central Asia and Southern Asia	Contraceptive use (any method)	1990	Lower 2.5th percentile	1731
All women	Central Asia and Southern Asia	Contraceptive use (any method)	1990	Median (50th percentile)	2047
All women	Central Asia and Southern Asia	Contraceptive use (any method)	1990	Upper 97.5th percentile	3294
All women	Central Asia and Southern Asia	Contraceptive use (any method)	2000	Lower 2.5th percentile	3207
All women	Central Asia and Southern Asia	Contraceptive use (any method)	2000	Median (50th percentile)	3475
All women	Central Asia and Southern Asia	Contraceptive use (any method)	2000	Upper 97.5th percentile	5365
All women	Central Asia and Southern Asia	Contraceptive use (any method)	2010	Lower 2.5th percentile	3305
All women	Central Asia and Southern Asia	Contraceptive use (any method)	2010	Median (50th percentile)	3670
All women	Central Asia and Southern Asia	Contraceptive use (any method)	2010	Upper 97.5th percentile	6127
All women	Central Asia and Southern Asia	Contraceptive use (any method)	2019	Lower 2.5th percentile	2957
All women	Central Asia and Southern Asia	Contraceptive use (any method)	2019	Median (50th percentile)	3514
All women	Central Asia and Southern Asia	Contraceptive use (any method)	2019	Upper 97.5th percentile	6466
All women	Central Asia and Southern Asia	Contraceptive use (any method)	2030	Lower 2.5th percentile	2273
All women	Central Asia and Southern Asia	Contraceptive use (any method)	2030	Median (50th percentile)	3286
All women	Central Asia and Southern Asia	Contraceptive use (any method)	2030	Upper 97.5th percentile	7736
All women	Central Asia and Southern Asia	Unmet need for family planning	1990	Lower 2.5th percentile	5941
All women	Central Asia and Southern Asia	Unmet need for family planning	1990	Median (50th percentile)	7206
All women	Central Asia and Southern Asia	Unmet need for family planning	1990	Upper 97.5th percentile	8585
All women	Central Asia and Southern Asia	Unmet need for family planning	2000	Lower 2.5th percentile	5200
All women	Central Asia and Southern Asia	Unmet need for family planning	2000	Median (50th percentile)	5906
All women	Central Asia and Southern Asia	Unmet need for family planning	2000	Upper 97.5th percentile	6689
All women	Central Asia and Southern Asia	Unmet need for family planning	2010	Lower 2.5th percentile	3468
All women	Central Asia and Southern Asia	Unmet need for family planning	2010	Median (50th percentile)	4190
All women	Central Asia and Southern Asia	Unmet need for family planning	2010	Upper 97.5th percentile	5055
All women	Central Asia and Southern Asia	Unmet need for family planning	2019	Lower 2.5th percentile	2180
All women	Central Asia and Southern Asia	Unmet need for family planning	2019	Median (50th percentile)	2714
All women	Central Asia and Southern Asia	Unmet need for family planning	2019	Upper 97.5th percentile	3387
All women	Central Asia and Southern Asia	Unmet need for family planning	2030	Lower 2.5th percentile	1187
All women	Central Asia and Southern Asia	Unmet need for family planning	2030	Median (50th percentile)	1776
All women	Central Asia and Southern Asia	Unmet need for family planning	2030	Upper 97.5th percentile	2560
All women	Central Asia and Southern Asia	Need for family planning	1990	Lower 2.5th percentile	8010
All women	Central Asia and Southern Asia	Need for family planning	1990	Median (50th percentile)	9253
All women	Central Asia and Southern Asia	Need for family planning	1990	Upper 97.5th percentile	11107
All women	Central Asia and Southern Asia	Need for family planning	2000	Lower 2.5th percentile	8652
All women	Central Asia and Southern Asia	Need for family planning	2000	Median (50th percentile)	9381
All women	Central Asia and Southern Asia	Need for family planning	2000	Upper 97.5th percentile	11378
All women	Central Asia and Southern Asia	Need for family planning	2010	Lower 2.5th percentile	7101
All women	Central Asia and Southern Asia	Need for family planning	2010	Median (50th percentile)	7860
All women	Central Asia and Southern Asia	Need for family planning	2010	Upper 97.5th percentile	10499
All women	Central Asia and Southern Asia	Need for family planning	2019	Lower 2.5th percentile	5533
All women	Central Asia and Southern Asia	Need for family planning	2019	Median (50th percentile)	6228
All women	Central Asia and Southern Asia	Need for family planning	2019	Upper 97.5th percentile	9252
All women	Central Asia and Southern Asia	Need for family planning	2030	Lower 2.5th percentile	4035
All women	Central Asia and Southern Asia	Need for family planning	2030	Median (50th percentile)	5062
All women	Central Asia and Southern Asia	Need for family planning	2030	Upper 97.5th percentile	9553
All women	Eastern Asia and South-eastern Asia	Contraceptive use (modern methods)	1990	Lower 2.5th percentile	1268
All women	Eastern Asia and South-eastern Asia	Contraceptive use (modern methods)	1990	Median (50th percentile)	2163
All women	Eastern Asia and South-eastern Asia	Contraceptive use (modern methods)	1990	Upper 97.5th percentile	9070
All women	Eastern Asia and South-eastern Asia	Contraceptive use (modern methods)	2000	Lower 2.5th percentile	1821
All women	Eastern Asia and South-eastern Asia	Contraceptive use (modern methods)	2000	Median (50th percentile)	3062
All women	Eastern Asia and South-eastern Asia	Contraceptive use (modern methods)	2000	Upper 97.5th percentile	11161
All women	Eastern Asia and South-eastern Asia	Contraceptive use (modern methods)	2010	Lower 2.5th percentile	1967
All women	Eastern Asia and South-eastern Asia	Contraceptive use (modern methods)	2010	Median (50th percentile)	3655
All women	Eastern Asia and South-eastern Asia	Contraceptive use (modern methods)	2010	Upper 97.5th percentile	14090
All women	Eastern Asia and South-eastern Asia	Contraceptive use (modern methods)	2019	Lower 2.5th percentile	1929
All women	Eastern Asia and South-eastern Asia	Contraceptive use (modern methods)	2019	Median (50th percentile)	3686
All women	Eastern Asia and South-eastern Asia	Contraceptive use (modern methods)	2019	Upper 97.5th percentile	13728
All women	Eastern Asia and South-eastern Asia	Contraceptive use (modern methods)	2030	Lower 2.5th percentile	2053
All women	Eastern Asia and South-eastern Asia	Contraceptive use (modern methods)	2030	Median (50th percentile)	4594
All women	Eastern Asia and South-eastern Asia	Contraceptive use (modern methods)	2030	Upper 97.5th percentile	18738
All women	Eastern Asia and South-eastern Asia	Contraceptive use (any method)	1990	Lower 2.5th percentile	1673
All women	Eastern Asia and South-eastern Asia	Contraceptive use (any method)	1990	Median (50th percentile)	3072
All women	Eastern Asia and South-eastern Asia	Contraceptive use (any method)	1990	Upper 97.5th percentile	12692
All women	Eastern Asia and South-eastern Asia	Contraceptive use (any method)	2000	Lower 2.5th percentile	2185
All women	Eastern Asia and South-eastern Asia	Contraceptive use (any method)	2000	Median (50th percentile)	3807
All women	Eastern Asia and South-eastern Asia	Contraceptive use (any method)	2000	Upper 97.5th percentile	13766
All women	Eastern Asia and South-eastern Asia	Contraceptive use (any method)	2010	Lower 2.5th percentile	2295
All women	Eastern Asia and South-eastern Asia	Contraceptive use (any method)	2010	Median (50th percentile)	4308
All women	Eastern Asia and South-eastern Asia	Contraceptive use (any method)	2010	Upper 97.5th percentile	16365
All women	Eastern Asia and South-eastern Asia	Contraceptive use (any method)	2019	Lower 2.5th percentile	2192
All women	Eastern Asia and South-eastern Asia	Contraceptive use (any method)	2019	Median (50th percentile)	4187
All women	Eastern Asia and South-eastern Asia	Contraceptive use (any method)	2019	Upper 97.5th percentile	14952
All women	Eastern Asia and South-eastern Asia	Contraceptive use (any method)	2030	Lower 2.5th percentile	2317
All women	Eastern Asia and South-eastern Asia	Contraceptive use (any method)	2030	Median (50th percentile)	5096
All women	Eastern Asia and South-eastern Asia	Contraceptive use (any method)	2030	Upper 97.5th percentile	20210
All women	Eastern Asia and South-eastern Asia	Unmet need for family planning	1990	Lower 2.5th percentile	1501
All women	Eastern Asia and South-eastern Asia	Unmet need for family planning	1990	Median (50th percentile)	3030
All women	Eastern Asia and South-eastern Asia	Unmet need for family planning	1990	Upper 97.5th percentile	23590
All women	Eastern Asia and South-eastern Asia	Unmet need for family planning	2000	Lower 2.5th percentile	1149
All women	Eastern Asia and South-eastern Asia	Unmet need for family planning	2000	Median (50th percentile)	2430
All women	Eastern Asia and South-eastern Asia	Unmet need for family planning	2000	Upper 97.5th percentile	20541
All women	Eastern Asia and South-eastern Asia	Unmet need for family planning	2010	Lower 2.5th percentile	953
All women	Eastern Asia and South-eastern Asia	Unmet need for family planning	2010	Median (50th percentile)	2184
All women	Eastern Asia and South-eastern Asia	Unmet need for family planning	2010	Upper 97.5th percentile	19766
All women	Eastern Asia and South-eastern Asia	Unmet need for family planning	2019	Lower 2.5th percentile	715
All women	Eastern Asia and South-eastern Asia	Unmet need for family planning	2019	Median (50th percentile)	1730
All women	Eastern Asia and South-eastern Asia	Unmet need for family planning	2019	Upper 97.5th percentile	15301
All women	Eastern Asia and South-eastern Asia	Unmet need for family planning	2030	Lower 2.5th percentile	596
All women	Eastern Asia and South-eastern Asia	Unmet need for family planning	2030	Median (50th percentile)	1708
All women	Eastern Asia and South-eastern Asia	Unmet need for family planning	2030	Upper 97.5th percentile	16912
All women	Eastern Asia and South-eastern Asia	Need for family planning	1990	Lower 2.5th percentile	3756
All women	Eastern Asia and South-eastern Asia	Need for family planning	1990	Median (50th percentile)	6101
All women	Eastern Asia and South-eastern Asia	Need for family planning	1990	Upper 97.5th percentile	30486
All women	Eastern Asia and South-eastern Asia	Need for family planning	2000	Lower 2.5th percentile	3850
All women	Eastern Asia and South-eastern Asia	Need for family planning	2000	Median (50th percentile)	6237
All women	Eastern Asia and South-eastern Asia	Need for family planning	2000	Upper 97.5th percentile	28003
All women	Eastern Asia and South-eastern Asia	Need for family planning	2010	Lower 2.5th percentile	3734
All women	Eastern Asia and South-eastern Asia	Need for family planning	2010	Median (50th percentile)	6492
All women	Eastern Asia and South-eastern Asia	Need for family planning	2010	Upper 97.5th percentile	28992
All women	Eastern Asia and South-eastern Asia	Need for family planning	2019	Lower 2.5th percentile	3352
All women	Eastern Asia and South-eastern Asia	Need for family planning	2019	Median (50th percentile)	5917
All women	Eastern Asia and South-eastern Asia	Need for family planning	2019	Upper 97.5th percentile	23861
All women	Eastern Asia and South-eastern Asia	Need for family planning	2030	Lower 2.5th percentile	3502
All women	Eastern Asia and South-eastern Asia	Need for family planning	2030	Median (50th percentile)	6804
All women	Eastern Asia and South-eastern Asia	Need for family planning	2030	Upper 97.5th percentile	27821
All women	Latin America and the Caribbean	Contraceptive use (modern methods)	1990	Lower 2.5th percentile	1216
All women	Latin America and the Caribbean	Contraceptive use (modern methods)	1990	Median (50th percentile)	1390
All women	Latin America and the Caribbean	Contraceptive use (modern methods)	1990	Upper 97.5th percentile	1628
All women	Latin America and the Caribbean	Contraceptive use (modern methods)	2000	Lower 2.5th percentile	2696
All women	Latin America and the Caribbean	Contraceptive use (modern methods)	2000	Median (50th percentile)	3183
All women	Latin America and the Caribbean	Contraceptive use (modern methods)	2000	Upper 97.5th percentile	3873
All women	Latin America and the Caribbean	Contraceptive use (modern methods)	2010	Lower 2.5th percentile	4138
All women	Latin America and the Caribbean	Contraceptive use (modern methods)	2010	Median (50th percentile)	5315
All women	Latin America and the Caribbean	Contraceptive use (modern methods)	2010	Upper 97.5th percentile	6781
All women	Latin America and the Caribbean	Contraceptive use (modern methods)	2019	Lower 2.5th percentile	4625
All women	Latin America and the Caribbean	Contraceptive use (modern methods)	2019	Median (50th percentile)	6373
All women	Latin America and the Caribbean	Contraceptive use (modern methods)	2019	Upper 97.5th percentile	9144
All women	Latin America and the Caribbean	Contraceptive use (modern methods)	2030	Lower 2.5th percentile	4555
All women	Latin America and the Caribbean	Contraceptive use (modern methods)	2030	Median (50th percentile)	6896
All women	Latin America and the Caribbean	Contraceptive use (modern methods)	2030	Upper 97.5th percentile	10766
All women	Latin America and the Caribbean	Contraceptive use (any method)	1990	Lower 2.5th percentile	1548
All women	Latin America and the Caribbean	Contraceptive use (any method)	1990	Median (50th percentile)	1744
All women	Latin America and the Caribbean	Contraceptive use (any method)	1990	Upper 97.5th percentile	2023
All women	Latin America and the Caribbean	Contraceptive use (any method)	2000	Lower 2.5th percentile	3154
All women	Latin America and the Caribbean	Contraceptive use (any method)	2000	Median (50th percentile)	3665
All women	Latin America and the Caribbean	Contraceptive use (any method)	2000	Upper 97.5th percentile	4390
All women	Latin America and the Caribbean	Contraceptive use (any method)	2010	Lower 2.5th percentile	4556
All women	Latin America and the Caribbean	Contraceptive use (any method)	2010	Median (50th percentile)	5760
All women	Latin America and the Caribbean	Contraceptive use (any method)	2010	Upper 97.5th percentile	7259
All women	Latin America and the Caribbean	Contraceptive use (any method)	2019	Lower 2.5th percentile	4996
All women	Latin America and the Caribbean	Contraceptive use (any method)	2019	Median (50th percentile)	6786
All women	Latin America and the Caribbean	Contraceptive use (any method)	2019	Upper 97.5th percentile	9624
All women	Latin America and the Caribbean	Contraceptive use (any method)	2030	Lower 2.5th percentile	4853
All women	Latin America and the Caribbean	Contraceptive use (any method)	2030	Median (50th percentile)	7244
All women	Latin America and the Caribbean	Contraceptive use (any method)	2030	Upper 97.5th percentile	11180
All women	Latin America and the Caribbean	Unmet need for family planning	1990	Lower 2.5th percentile	1361
All women	Latin America and the Caribbean	Unmet need for family planning	1990	Median (50th percentile)	1675
All women	Latin America and the Caribbean	Unmet need for family planning	1990	Upper 97.5th percentile	2435
All women	Latin America and the Caribbean	Unmet need for family planning	2000	Lower 2.5th percentile	1630
All women	Latin America and the Caribbean	Unmet need for family planning	2000	Median (50th percentile)	2053
All women	Latin America and the Caribbean	Unmet need for family planning	2000	Upper 97.5th percentile	2967
All women	Latin America and the Caribbean	Unmet need for family planning	2010	Lower 2.5th percentile	1543
All women	Latin America and the Caribbean	Unmet need for family planning	2010	Median (50th percentile)	2131
All women	Latin America and the Caribbean	Unmet need for family planning	2010	Upper 97.5th percentile	3401
All women	Latin America and the Caribbean	Unmet need for family planning	2019	Lower 2.5th percentile	1249
All women	Latin America and the Caribbean	Unmet need for family planning	2019	Median (50th percentile)	1931
All women	Latin America and the Caribbean	Unmet need for family planning	2019	Upper 97.5th percentile	3415
All women	Latin America and the Caribbean	Unmet need for family planning	2030	Lower 2.5th percentile	954
All women	Latin America and the Caribbean	Unmet need for family planning	2030	Median (50th percentile)	1667
All women	Latin America and the Caribbean	Unmet need for family planning	2030	Upper 97.5th percentile	3330
All women	Latin America and the Caribbean	Need for family planning	1990	Lower 2.5th percentile	3055
All women	Latin America and the Caribbean	Need for family planning	1990	Median (50th percentile)	3419
All women	Latin America and the Caribbean	Need for family planning	1990	Upper 97.5th percentile	4212
All women	Latin America and the Caribbean	Need for family planning	2000	Lower 2.5th percentile	4994
All women	Latin America and the Caribbean	Need for family planning	2000	Median (50th percentile)	5718
All women	Latin America and the Caribbean	Need for family planning	2000	Upper 97.5th percentile	6909
All women	Latin America and the Caribbean	Need for family planning	2010	Lower 2.5th percentile	6547
All women	Latin America and the Caribbean	Need for family planning	2010	Median (50th percentile)	7892
All women	Latin America and the Caribbean	Need for family planning	2010	Upper 97.5th percentile	9648
All women	Latin America and the Caribbean	Need for family planning	2019	Lower 2.5th percentile	6893
All women	Latin America and the Caribbean	Need for family planning	2019	Median (50th percentile)	8717
All women	Latin America and the Caribbean	Need for family planning	2019	Upper 97.5th percentile	11506
All women	Latin America and the Caribbean	Need for family planning	2030	Lower 2.5th percentile	6569
All women	Latin America and the Caribbean	Need for family planning	2030	Median (50th percentile)	8911
All women	Latin America and the Caribbean	Need for family planning	2030	Upper 97.5th percentile	12746
All women	Oceania	Contraceptive use (modern methods)	1990	Lower 2.5th percentile	19
All women	Oceania	Contraceptive use (modern methods)	1990	Median (50th percentile)	101
All women	Oceania	Contraceptive use (modern methods)	1990	Upper 97.5th percentile	382
All women	Oceania	Contraceptive use (modern methods)	2000	Lower 2.5th percentile	38
All women	Oceania	Contraceptive use (modern methods)	2000	Median (50th percentile)	154
All women	Oceania	Contraceptive use (modern methods)	2000	Upper 97.5th percentile	374
All women	Oceania	Contraceptive use (modern methods)	2010	Lower 2.5th percentile	63
All women	Oceania	Contraceptive use (modern methods)	2010	Median (50th percentile)	232
All women	Oceania	Contraceptive use (modern methods)	2010	Upper 97.5th percentile	440
All women	Oceania	Contraceptive use (modern methods)	2019	Lower 2.5th percentile	77
All women	Oceania	Contraceptive use (modern methods)	2019	Median (50th percentile)	260
All women	Oceania	Contraceptive use (modern methods)	2019	Upper 97.5th percentile	518
All women	Oceania	Contraceptive use (modern methods)	2030	Lower 2.5th percentile	99
All women	Oceania	Contraceptive use (modern methods)	2030	Median (50th percentile)	329
All women	Oceania	Contraceptive use (modern methods)	2030	Upper 97.5th percentile	723
All women	Oceania	Contraceptive use (any method)	1990	Lower 2.5th percentile	37
All women	Oceania	Contraceptive use (any method)	1990	Median (50th percentile)	124
All women	Oceania	Contraceptive use (any method)	1990	Upper 97.5th percentile	414
All women	Oceania	Contraceptive use (any method)	2000	Lower 2.5th percentile	54
All women	Oceania	Contraceptive use (any method)	2000	Median (50th percentile)	170
All women	Oceania	Contraceptive use (any method)	2000	Upper 97.5th percentile	393
All women	Oceania	Contraceptive use (any method)	2010	Lower 2.5th percentile	78
All women	Oceania	Contraceptive use (any method)	2010	Median (50th percentile)	248
All women	Oceania	Contraceptive use (any method)	2010	Upper 97.5th percentile	458
All women	Oceania	Contraceptive use (any method)	2019	Lower 2.5th percentile	90
All women	Oceania	Contraceptive use (any method)	2019	Median (50th percentile)	273
All women	Oceania	Contraceptive use (any method)	2019	Upper 97.5th percentile	534
All women	Oceania	Contraceptive use (any method)	2030	Lower 2.5th percentile	110
All women	Oceania	Contraceptive use (any method)	2030	Median (50th percentile)	343
All women	Oceania	Contraceptive use (any method)	2030	Upper 97.5th percentile	739
All women	Oceania	Unmet need for family planning	1990	Lower 2.5th percentile	20
All women	Oceania	Unmet need for family planning	1990	Median (50th percentile)	54
All women	Oceania	Unmet need for family planning	1990	Upper 97.5th percentile	403
All women	Oceania	Unmet need for family planning	2000	Lower 2.5th percentile	21
All women	Oceania	Unmet need for family planning	2000	Median (50th percentile)	59
All women	Oceania	Unmet need for family planning	2000	Upper 97.5th percentile	391
All women	Oceania	Unmet need for family planning	2010	Lower 2.5th percentile	22
All women	Oceania	Unmet need for family planning	2010	Median (50th percentile)	64
All women	Oceania	Unmet need for family planning	2010	Upper 97.5th percentile	434
All women	Oceania	Unmet need for family planning	2019	Lower 2.5th percentile	22
All women	Oceania	Unmet need for family planning	2019	Median (50th percentile)	68
All women	Oceania	Unmet need for family planning	2019	Upper 97.5th percentile	441
All women	Oceania	Unmet need for family planning	2030	Lower 2.5th percentile	20
All women	Oceania	Unmet need for family planning	2030	Median (50th percentile)	73
All women	Oceania	Unmet need for family planning	2030	Upper 97.5th percentile	507
All women	Oceania	Need for family planning	1990	Lower 2.5th percentile	73
All women	Oceania	Need for family planning	1990	Median (50th percentile)	178
All women	Oceania	Need for family planning	1990	Upper 97.5th percentile	595
All women	Oceania	Need for family planning	2000	Lower 2.5th percentile	96
All women	Oceania	Need for family planning	2000	Median (50th percentile)	229
All women	Oceania	Need for family planning	2000	Upper 97.5th percentile	593
All women	Oceania	Need for family planning	2010	Lower 2.5th percentile	127
All women	Oceania	Need for family planning	2010	Median (50th percentile)	312
All women	Oceania	Need for family planning	2010	Upper 97.5th percentile	691
All women	Oceania	Need for family planning	2019	Lower 2.5th percentile	145
All women	Oceania	Need for family planning	2019	Median (50th percentile)	342
All women	Oceania	Need for family planning	2019	Upper 97.5th percentile	735
All women	Oceania	Need for family planning	2030	Lower 2.5th percentile	173
All women	Oceania	Need for family planning	2030	Median (50th percentile)	417
All women	Oceania	Need for family planning	2030	Upper 97.5th percentile	912
All women	Northern America and Europe	Contraceptive use (modern methods)	1990	Lower 2.5th percentile	1884
All women	Northern America and Europe	Contraceptive use (modern methods)	1990	Median (50th percentile)	3535
All women	Northern America and Europe	Contraceptive use (modern methods)	1990	Upper 97.5th percentile	6576
All women	Northern America and Europe	Contraceptive use (modern methods)	2000	Lower 2.5th percentile	2908
All women	Northern America and Europe	Contraceptive use (modern methods)	2000	Median (50th percentile)	4777
All women	Northern America and Europe	Contraceptive use (modern methods)	2000	Upper 97.5th percentile	7733
All women	Northern America and Europe	Contraceptive use (modern methods)	2010	Lower 2.5th percentile	3984
All women	Northern America and Europe	Contraceptive use (modern methods)	2010	Median (50th percentile)	6088
All women	Northern America and Europe	Contraceptive use (modern methods)	2010	Upper 97.5th percentile	8558
All women	Northern America and Europe	Contraceptive use (modern methods)	2019	Lower 2.5th percentile	4232
All women	Northern America and Europe	Contraceptive use (modern methods)	2019	Median (50th percentile)	6547
All women	Northern America and Europe	Contraceptive use (modern methods)	2019	Upper 97.5th percentile	9256
All women	Northern America and Europe	Contraceptive use (modern methods)	2030	Lower 2.5th percentile	4359
All women	Northern America and Europe	Contraceptive use (modern methods)	2030	Median (50th percentile)	7216
All women	Northern America and Europe	Contraceptive use (modern methods)	2030	Upper 97.5th percentile	11239
All women	Northern America and Europe	Contraceptive use (any method)	1990	Lower 2.5th percentile	2850
All women	Northern America and Europe	Contraceptive use (any method)	1990	Median (50th percentile)	4815
All women	Northern America and Europe	Contraceptive use (any method)	1990	Upper 97.5th percentile	8294
All women	Northern America and Europe	Contraceptive use (any method)	2000	Lower 2.5th percentile	3576
All women	Northern America and Europe	Contraceptive use (any method)	2000	Median (50th percentile)	5616
All women	Northern America and Europe	Contraceptive use (any method)	2000	Upper 97.5th percentile	8786
All women	Northern America and Europe	Contraceptive use (any method)	2010	Lower 2.5th percentile	4421
All women	Northern America and Europe	Contraceptive use (any method)	2010	Median (50th percentile)	6612
All women	Northern America and Europe	Contraceptive use (any method)	2010	Upper 97.5th percentile	9193
All women	Northern America and Europe	Contraceptive use (any method)	2019	Lower 2.5th percentile	4544
All women	Northern America and Europe	Contraceptive use (any method)	2019	Median (50th percentile)	6919
All women	Northern America and Europe	Contraceptive use (any method)	2019	Upper 97.5th percentile	9712
All women	Northern America and Europe	Contraceptive use (any method)	2030	Lower 2.5th percentile	4606
All women	Northern America and Europe	Contraceptive use (any method)	2030	Median (50th percentile)	7529
All women	Northern America and Europe	Contraceptive use (any method)	2030	Upper 97.5th percentile	11656
All women	Northern America and Europe	Unmet need for family planning	1990	Lower 2.5th percentile	763
All women	Northern America and Europe	Unmet need for family planning	1990	Median (50th percentile)	1635
All women	Northern America and Europe	Unmet need for family planning	1990	Upper 97.5th percentile	6070
All women	Northern America and Europe	Unmet need for family planning	2000	Lower 2.5th percentile	674
All women	Northern America and Europe	Unmet need for family planning	2000	Median (50th percentile)	1626
All women	Northern America and Europe	Unmet need for family planning	2000	Upper 97.5th percentile	6537
All women	Northern America and Europe	Unmet need for family planning	2010	Lower 2.5th percentile	483
All women	Northern America and Europe	Unmet need for family planning	2010	Median (50th percentile)	1417
All women	Northern America and Europe	Unmet need for family planning	2010	Upper 97.5th percentile	6738
All women	Northern America and Europe	Unmet need for family planning	2019	Lower 2.5th percentile	350
All women	Northern America and Europe	Unmet need for family planning	2019	Median (50th percentile)	1158
All women	Northern America and Europe	Unmet need for family planning	2019	Upper 97.5th percentile	6030
All women	Northern America and Europe	Unmet need for family planning	2030	Lower 2.5th percentile	334
All women	Northern America and Europe	Unmet need for family planning	2030	Median (50th percentile)	1143
All women	Northern America and Europe	Unmet need for family planning	2030	Upper 97.5th percentile	5913
All women	Northern America and Europe	Need for family planning	1990	Lower 2.5th percentile	4132
All women	Northern America and Europe	Need for family planning	1990	Median (50th percentile)	6449
All women	Northern America and Europe	Need for family planning	1990	Upper 97.5th percentile	11720
All women	Northern America and Europe	Need for family planning	2000	Lower 2.5th percentile	4832
All women	Northern America and Europe	Need for family planning	2000	Median (50th percentile)	7242
All women	Northern America and Europe	Need for family planning	2000	Upper 97.5th percentile	12613
All women	Northern America and Europe	Need for family planning	2010	Lower 2.5th percentile	5648
All women	Northern America and Europe	Need for family planning	2010	Median (50th percentile)	8029
All women	Northern America and Europe	Need for family planning	2010	Upper 97.5th percentile	13550
All women	Northern America and Europe	Need for family planning	2019	Lower 2.5th percentile	5604
All women	Northern America and Europe	Need for family planning	2019	Median (50th percentile)	8078
All women	Northern America and Europe	Need for family planning	2019	Upper 97.5th percentile	13010
All women	Northern America and Europe	Need for family planning	2030	Lower 2.5th percentile	5760
All women	Northern America and Europe	Need for family planning	2030	Median (50th percentile)	8672
All women	Northern America and Europe	Need for family planning	2030	Upper 97.5th percentile	13739
Married women	World	Contraceptive use (modern methods)	1990	Lower 2.5th percentile	4177
Married women	World	Contraceptive use (modern methods)	1990	Median (50th percentile)	4757
Married women	World	Contraceptive use (modern methods)	1990	Upper 97.5th percentile	5445
Married women	World	Contraceptive use (modern methods)	2000	Lower 2.5th percentile	7016
Married women	World	Contraceptive use (modern methods)	2000	Median (50th percentile)	7559
Married women	World	Contraceptive use (modern methods)	2000	Upper 97.5th percentile	8142
Married women	World	Contraceptive use (modern methods)	2010	Lower 2.5th percentile	8189
Married women	World	Contraceptive use (modern methods)	2010	Median (50th percentile)	8737
Married women	World	Contraceptive use (modern methods)	2010	Upper 97.5th percentile	9335
Married women	World	Contraceptive use (modern methods)	2019	Lower 2.5th percentile	8627
Married women	World	Contraceptive use (modern methods)	2019	Median (50th percentile)	9356
Married women	World	Contraceptive use (modern methods)	2019	Upper 97.5th percentile	10136
Married women	World	Contraceptive use (modern methods)	2030	Lower 2.5th percentile	8388
Married women	World	Contraceptive use (modern methods)	2030	Median (50th percentile)	9564
Married women	World	Contraceptive use (modern methods)	2030	Upper 97.5th percentile	10962
Married women	World	Contraceptive use (any method)	1990	Lower 2.5th percentile	6476
Married women	World	Contraceptive use (any method)	1990	Median (50th percentile)	7111
Married women	World	Contraceptive use (any method)	1990	Upper 97.5th percentile	7904
Married women	World	Contraceptive use (any method)	2000	Lower 2.5th percentile	9483
Married women	World	Contraceptive use (any method)	2000	Median (50th percentile)	10003
Married women	World	Contraceptive use (any method)	2000	Upper 97.5th percentile	10599
Married women	World	Contraceptive use (any method)	2010	Lower 2.5th percentile	10190
Married women	World	Contraceptive use (any method)	2010	Median (50th percentile)	10756
Married women	World	Contraceptive use (any method)	2010	Upper 97.5th percentile	11388
Married women	World	Contraceptive use (any method)	2019	Lower 2.5th percentile	10222
Married women	World	Contraceptive use (any method)	2019	Median (50th percentile)	11019
Married women	World	Contraceptive use (any method)	2019	Upper 97.5th percentile	11866
Married women	World	Contraceptive use (any method)	2030	Lower 2.5th percentile	9668
Married women	World	Contraceptive use (any method)	2030	Median (50th percentile)	11047
Married women	World	Contraceptive use (any method)	2030	Upper 97.5th percentile	12656
Married women	World	Unmet need for family planning	1990	Lower 2.5th percentile	11990
Married women	World	Unmet need for family planning	1990	Median (50th percentile)	13443
Married women	World	Unmet need for family planning	1990	Upper 97.5th percentile	15021
Married women	World	Unmet need for family planning	2000	Lower 2.5th percentile	10701
Married women	World	Unmet need for family planning	2000	Median (50th percentile)	11575
Married women	World	Unmet need for family planning	2000	Upper 97.5th percentile	12516
Married women	World	Unmet need for family planning	2010	Lower 2.5th percentile	8433
Married women	World	Unmet need for family planning	2010	Median (50th percentile)	9257
Married women	World	Unmet need for family planning	2010	Upper 97.5th percentile	10233
Married women	World	Unmet need for family planning	2019	Lower 2.5th percentile	6679
Married women	World	Unmet need for family planning	2019	Median (50th percentile)	7385
Married women	World	Unmet need for family planning	2019	Upper 97.5th percentile	8198
Married women	World	Unmet need for family planning	2030	Lower 2.5th percentile	4934
Married women	World	Unmet need for family planning	2030	Median (50th percentile)	5797
Married women	World	Unmet need for family planning	2030	Upper 97.5th percentile	6777
Married women	World	Need for family planning	1990	Lower 2.5th percentile	19048
Married women	World	Need for family planning	1990	Median (50th percentile)	20553
Married women	World	Need for family planning	1990	Upper 97.5th percentile	22184
Married women	World	Need for family planning	2000	Lower 2.5th percentile	20638
Married women	World	Need for family planning	2000	Median (50th percentile)	21577
Married women	World	Need for family planning	2000	Upper 97.5th percentile	22555
Married women	World	Need for family planning	2010	Lower 2.5th percentile	19099
Married women	World	Need for family planning	2010	Median (50th percentile)	20013
Married women	World	Need for family planning	2010	Upper 97.5th percentile	21028
Married women	World	Need for family planning	2019	Lower 2.5th percentile	17524
Married women	World	Need for family planning	2019	Median (50th percentile)	18404
Married women	World	Need for family planning	2019	Upper 97.5th percentile	19367
Married women	World	Need for family planning	2030	Lower 2.5th percentile	15585
Married women	World	Need for family planning	2030	Median (50th percentile)	16844
Married women	World	Need for family planning	2030	Upper 97.5th percentile	18249
Married women	Sub-Saharan Africa	Contraceptive use (modern methods)	1990	Lower 2.5th percentile	153
Married women	Sub-Saharan Africa	Contraceptive use (modern methods)	1990	Median (50th percentile)	189
Married women	Sub-Saharan Africa	Contraceptive use (modern methods)	1990	Upper 97.5th percentile	238
Married women	Sub-Saharan Africa	Contraceptive use (modern methods)	2000	Lower 2.5th percentile	496
Married women	Sub-Saharan Africa	Contraceptive use (modern methods)	2000	Median (50th percentile)	546
Married women	Sub-Saharan Africa	Contraceptive use (modern methods)	2000	Upper 97.5th percentile	607
Married women	Sub-Saharan Africa	Contraceptive use (modern methods)	2010	Lower 2.5th percentile	1028
Married women	Sub-Saharan Africa	Contraceptive use (modern methods)	2010	Median (50th percentile)	1110
Married women	Sub-Saharan Africa	Contraceptive use (modern methods)	2010	Upper 97.5th percentile	1201
Married women	Sub-Saharan Africa	Contraceptive use (modern methods)	2019	Lower 2.5th percentile	1614
Married women	Sub-Saharan Africa	Contraceptive use (modern methods)	2019	Median (50th percentile)	1806
Married women	Sub-Saharan Africa	Contraceptive use (modern methods)	2019	Upper 97.5th percentile	2016
Married women	Sub-Saharan Africa	Contraceptive use (modern methods)	2030	Lower 2.5th percentile	1936
Married women	Sub-Saharan Africa	Contraceptive use (modern methods)	2030	Median (50th percentile)	2339
Married women	Sub-Saharan Africa	Contraceptive use (modern methods)	2030	Upper 97.5th percentile	2808
Married women	Sub-Saharan Africa	Contraceptive use (any method)	1990	Lower 2.5th percentile	457
Married women	Sub-Saharan Africa	Contraceptive use (any method)	1990	Median (50th percentile)	527
Married women	Sub-Saharan Africa	Contraceptive use (any method)	1990	Upper 97.5th percentile	620
Married women	Sub-Saharan Africa	Contraceptive use (any method)	2000	Lower 2.5th percentile	851
Married women	Sub-Saharan Africa	Contraceptive use (any method)	2000	Median (50th percentile)	926
Married women	Sub-Saharan Africa	Contraceptive use (any method)	2000	Upper 97.5th percentile	1024
Married women	Sub-Saharan Africa	Contraceptive use (any method)	2010	Lower 2.5th percentile	1325
Married women	Sub-Saharan Africa	Contraceptive use (any method)	2010	Median (50th percentile)	1421
Married women	Sub-Saharan Africa	Contraceptive use (any method)	2010	Upper 97.5th percentile	1529
Married women	Sub-Saharan Africa	Contraceptive use (any method)	2019	Lower 2.5th percentile	1886
Married women	Sub-Saharan Africa	Contraceptive use (any method)	2019	Median (50th percentile)	2098
Married women	Sub-Saharan Africa	Contraceptive use (any method)	2019	Upper 97.5th percentile	2330
Married women	Sub-Saharan Africa	Contraceptive use (any method)	2030	Lower 2.5th percentile	2179
Married women	Sub-Saharan Africa	Contraceptive use (any method)	2030	Median (50th percentile)	2627
Married women	Sub-Saharan Africa	Contraceptive use (any method)	2030	Upper 97.5th percentile	3149
Married women	Sub-Saharan Africa	Unmet need for family planning	1990	Lower 2.5th percentile	2056
Married women	Sub-Saharan Africa	Unmet need for family planning	1990	Median (50th percentile)	2273
Married women	Sub-Saharan Africa	Unmet need for family planning	1990	Upper 97.5th percentile	2506
Married women	Sub-Saharan Africa	Unmet need for family planning	2000	Lower 2.5th percentile	2339
Married women	Sub-Saharan Africa	Unmet need for family planning	2000	Median (50th percentile)	2491
Married women	Sub-Saharan Africa	Unmet need for family planning	2000	Upper 97.5th percentile	2653
Married women	Sub-Saharan Africa	Unmet need for family planning	2010	Lower 2.5th percentile	2459
Married women	Sub-Saharan Africa	Unmet need for family planning	2010	Median (50th percentile)	2611
Married women	Sub-Saharan Africa	Unmet need for family planning	2010	Upper 97.5th percentile	2773
Married women	Sub-Saharan Africa	Unmet need for family planning	2019	Lower 2.5th percentile	2514
Married women	Sub-Saharan Africa	Unmet need for family planning	2019	Median (50th percentile)	2785
Married women	Sub-Saharan Africa	Unmet need for family planning	2019	Upper 97.5th percentile	3099
Married women	Sub-Saharan Africa	Unmet need for family planning	2030	Lower 2.5th percentile	2131
Married women	Sub-Saharan Africa	Unmet need for family planning	2030	Median (50th percentile)	2529
Married women	Sub-Saharan Africa	Unmet need for family planning	2030	Upper 97.5th percentile	3014
Married women	Sub-Saharan Africa	Need for family planning	1990	Lower 2.5th percentile	2579
Married women	Sub-Saharan Africa	Need for family planning	1990	Median (50th percentile)	2800
Married women	Sub-Saharan Africa	Need for family planning	1990	Upper 97.5th percentile	3043
Married women	Sub-Saharan Africa	Need for family planning	2000	Lower 2.5th percentile	3259
Married women	Sub-Saharan Africa	Need for family planning	2000	Median (50th percentile)	3417
Married women	Sub-Saharan Africa	Need for family planning	2000	Upper 97.5th percentile	3589
Married women	Sub-Saharan Africa	Need for family planning	2010	Lower 2.5th percentile	3869
Married women	Sub-Saharan Africa	Need for family planning	2010	Median (50th percentile)	4032
Married women	Sub-Saharan Africa	Need for family planning	2010	Upper 97.5th percentile	4206
Married women	Sub-Saharan Africa	Need for family planning	2019	Lower 2.5th percentile	4568
Married women	Sub-Saharan Africa	Need for family planning	2019	Median (50th percentile)	4883
Married women	Sub-Saharan Africa	Need for family planning	2019	Upper 97.5th percentile	5240
Married women	Sub-Saharan Africa	Need for family planning	2030	Lower 2.5th percentile	4649
Married women	Sub-Saharan Africa	Need for family planning	2030	Median (50th percentile)	5156
Married women	Sub-Saharan Africa	Need for family planning	2030	Upper 97.5th percentile	5755
Married women	Western Asia and Northern Africa	Contraceptive use (modern methods)	1990	Lower 2.5th percentile	193
Married women	Western Asia and Northern Africa	Contraceptive use (modern methods)	1990	Median (50th percentile)	228
Married women	Western Asia and Northern Africa	Contraceptive use (modern methods)	1990	Upper 97.5th percentile	270
Married women	Western Asia and Northern Africa	Contraceptive use (modern methods)	2000	Lower 2.5th percentile	355
Married women	Western Asia and Northern Africa	Contraceptive use (modern methods)	2000	Median (50th percentile)	392
Married women	Western Asia and Northern Africa	Contraceptive use (modern methods)	2000	Upper 97.5th percentile	432
Married women	Western Asia and Northern Africa	Contraceptive use (modern methods)	2010	Lower 2.5th percentile	322
Married women	Western Asia and Northern Africa	Contraceptive use (modern methods)	2010	Median (50th percentile)	361
Married women	Western Asia and Northern Africa	Contraceptive use (modern methods)	2010	Upper 97.5th percentile	404
Married women	Western Asia and Northern Africa	Contraceptive use (modern methods)	2019	Lower 2.5th percentile	303
Married women	Western Asia and Northern Africa	Contraceptive use (modern methods)	2019	Median (50th percentile)	379
Married women	Western Asia and Northern Africa	Contraceptive use (modern methods)	2019	Upper 97.5th percentile	473
Married women	Western Asia and Northern Africa	Contraceptive use (modern methods)	2030	Lower 2.5th percentile	336
Married women	Western Asia and Northern Africa	Contraceptive use (modern methods)	2030	Median (50th percentile)	485
Married women	Western Asia and Northern Africa	Contraceptive use (modern methods)	2030	Upper 97.5th percentile	681
Married women	Western Asia and Northern Africa	Contraceptive use (any method)	1990	Lower 2.5th percentile	323
Married women	Western Asia and Northern Africa	Contraceptive use (any method)	1990	Median (50th percentile)	373
Married women	Western Asia and Northern Africa	Contraceptive use (any method)	1990	Upper 97.5th percentile	435
Married women	Western Asia and Northern Africa	Contraceptive use (any method)	2000	Lower 2.5th percentile	521
Married women	Western Asia and Northern Africa	Contraceptive use (any method)	2000	Median (50th percentile)	566
Married women	Western Asia and Northern Africa	Contraceptive use (any method)	2000	Upper 97.5th percentile	617
Married women	Western Asia and Northern Africa	Contraceptive use (any method)	2010	Lower 2.5th percentile	474
Married women	Western Asia and Northern Africa	Contraceptive use (any method)	2010	Median (50th percentile)	522
Married women	Western Asia and Northern Africa	Contraceptive use (any method)	2010	Upper 97.5th percentile	575
Married women	Western Asia and Northern Africa	Contraceptive use (any method)	2019	Lower 2.5th percentile	427
Married women	Western Asia and Northern Africa	Contraceptive use (any method)	2019	Median (50th percentile)	524
Married women	Western Asia and Northern Africa	Contraceptive use (any method)	2019	Upper 97.5th percentile	642
Married women	Western Asia and Northern Africa	Contraceptive use (any method)	2030	Lower 2.5th percentile	446
Married women	Western Asia and Northern Africa	Contraceptive use (any method)	2030	Median (50th percentile)	628
Married women	Western Asia and Northern Africa	Contraceptive use (any method)	2030	Upper 97.5th percentile	856
Married women	Western Asia and Northern Africa	Unmet need for family planning	1990	Lower 2.5th percentile	525
Married women	Western Asia and Northern Africa	Unmet need for family planning	1990	Median (50th percentile)	629
Married women	Western Asia and Northern Africa	Unmet need for family planning	1990	Upper 97.5th percentile	749
Married women	Western Asia and Northern Africa	Unmet need for family planning	2000	Lower 2.5th percentile	449
Married women	Western Asia and Northern Africa	Unmet need for family planning	2000	Median (50th percentile)	542
Married women	Western Asia and Northern Africa	Unmet need for family planning	2000	Upper 97.5th percentile	652
Married women	Western Asia and Northern Africa	Unmet need for family planning	2010	Lower 2.5th percentile	350
Married women	Western Asia and Northern Africa	Unmet need for family planning	2010	Median (50th percentile)	433
Married women	Western Asia and Northern Africa	Unmet need for family planning	2010	Upper 97.5th percentile	530
Married women	Western Asia and Northern Africa	Unmet need for family planning	2019	Lower 2.5th percentile	307
Married women	Western Asia and Northern Africa	Unmet need for family planning	2019	Median (50th percentile)	395
Married women	Western Asia and Northern Africa	Unmet need for family planning	2019	Upper 97.5th percentile	503
Married women	Western Asia and Northern Africa	Unmet need for family planning	2030	Lower 2.5th percentile	269
Married women	Western Asia and Northern Africa	Unmet need for family planning	2030	Median (50th percentile)	370
Married women	Western Asia and Northern Africa	Unmet need for family planning	2030	Upper 97.5th percentile	494
Married women	Western Asia and Northern Africa	Need for family planning	1990	Lower 2.5th percentile	890
Married women	Western Asia and Northern Africa	Need for family planning	1990	Median (50th percentile)	1002
Married women	Western Asia and Northern Africa	Need for family planning	1990	Upper 97.5th percentile	1131
Married women	Western Asia and Northern Africa	Need for family planning	2000	Lower 2.5th percentile	1007
Married women	Western Asia and Northern Africa	Need for family planning	2000	Median (50th percentile)	1108
Married women	Western Asia and Northern Africa	Need for family planning	2000	Upper 97.5th percentile	1223
Married women	Western Asia and Northern Africa	Need for family planning	2010	Lower 2.5th percentile	863
Married women	Western Asia and Northern Africa	Need for family planning	2010	Median (50th percentile)	954
Married women	Western Asia and Northern Africa	Need for family planning	2010	Upper 97.5th percentile	1060
Married women	Western Asia and Northern Africa	Need for family planning	2019	Lower 2.5th percentile	798
Married women	Western Asia and Northern Africa	Need for family planning	2019	Median (50th percentile)	919
Married women	Western Asia and Northern Africa	Need for family planning	2019	Upper 97.5th percentile	1058
Married women	Western Asia and Northern Africa	Need for family planning	2030	Lower 2.5th percentile	814
Married women	Western Asia and Northern Africa	Need for family planning	2030	Median (50th percentile)	997
Married women	Western Asia and Northern Africa	Need for family planning	2030	Upper 97.5th percentile	1215
Married women	Central Asia and Southern Asia	Contraceptive use (modern methods)	1990	Lower 2.5th percentile	902
Married women	Central Asia and Southern Asia	Contraceptive use (modern methods)	1990	Median (50th percentile)	1154
Married women	Central Asia and Southern Asia	Contraceptive use (modern methods)	1990	Upper 97.5th percentile	1459
Married women	Central Asia and Southern Asia	Contraceptive use (modern methods)	2000	Lower 2.5th percentile	2031
Married women	Central Asia and Southern Asia	Contraceptive use (modern methods)	2000	Median (50th percentile)	2277
Married women	Central Asia and Southern Asia	Contraceptive use (modern methods)	2000	Upper 97.5th percentile	2534
Married women	Central Asia and Southern Asia	Contraceptive use (modern methods)	2010	Lower 2.5th percentile	2234
Married women	Central Asia and Southern Asia	Contraceptive use (modern methods)	2010	Median (50th percentile)	2562
Married women	Central Asia and Southern Asia	Contraceptive use (modern methods)	2010	Upper 97.5th percentile	2933
Married women	Central Asia and Southern Asia	Contraceptive use (modern methods)	2019	Lower 2.5th percentile	2064
Married women	Central Asia and Southern Asia	Contraceptive use (modern methods)	2019	Median (50th percentile)	2528
Married women	Central Asia and Southern Asia	Contraceptive use (modern methods)	2019	Upper 97.5th percentile	3058
Married women	Central Asia and Southern Asia	Contraceptive use (modern methods)	2030	Lower 2.5th percentile	1568
Married women	Central Asia and Southern Asia	Contraceptive use (modern methods)	2030	Median (50th percentile)	2274
Married women	Central Asia and Southern Asia	Contraceptive use (modern methods)	2030	Upper 97.5th percentile	3325
Married women	Central Asia and Southern Asia	Contraceptive use (any method)	1990	Lower 2.5th percentile	1604
Married women	Central Asia and Southern Asia	Contraceptive use (any method)	1990	Median (50th percentile)	1924
Married women	Central Asia and Southern Asia	Contraceptive use (any method)	1990	Upper 97.5th percentile	2330
Married women	Central Asia and Southern Asia	Contraceptive use (any method)	2000	Lower 2.5th percentile	3033
Married women	Central Asia and Southern Asia	Contraceptive use (any method)	2000	Median (50th percentile)	3289
Married women	Central Asia and Southern Asia	Contraceptive use (any method)	2000	Upper 97.5th percentile	3558
Married women	Central Asia and Southern Asia	Contraceptive use (any method)	2010	Lower 2.5th percentile	3076
Married women	Central Asia and Southern Asia	Contraceptive use (any method)	2010	Median (50th percentile)	3428
Married women	Central Asia and Southern Asia	Contraceptive use (any method)	2010	Upper 97.5th percentile	3827
Married women	Central Asia and Southern Asia	Contraceptive use (any method)	2019	Lower 2.5th percentile	2682
Married women	Central Asia and Southern Asia	Contraceptive use (any method)	2019	Median (50th percentile)	3208
Married women	Central Asia and Southern Asia	Contraceptive use (any method)	2019	Upper 97.5th percentile	3823
Married women	Central Asia and Southern Asia	Contraceptive use (any method)	2030	Lower 2.5th percentile	1953
Married women	Central Asia and Southern Asia	Contraceptive use (any method)	2030	Median (50th percentile)	2834
Married women	Central Asia and Southern Asia	Contraceptive use (any method)	2030	Upper 97.5th percentile	4125
Married women	Central Asia and Southern Asia	Unmet need for family planning	1990	Lower 2.5th percentile	5911
Married women	Central Asia and Southern Asia	Unmet need for family planning	1990	Median (50th percentile)	7177
Married women	Central Asia and Southern Asia	Unmet need for family planning	1990	Upper 97.5th percentile	8555
Married women	Central Asia and Southern Asia	Unmet need for family planning	2000	Lower 2.5th percentile	5159
Married women	Central Asia and Southern Asia	Unmet need for family planning	2000	Median (50th percentile)	5867
Married women	Central Asia and Southern Asia	Unmet need for family planning	2000	Upper 97.5th percentile	6643
Married women	Central Asia and Southern Asia	Unmet need for family planning	2010	Lower 2.5th percentile	3420
Married women	Central Asia and Southern Asia	Unmet need for family planning	2010	Median (50th percentile)	4147
Married women	Central Asia and Southern Asia	Unmet need for family planning	2010	Upper 97.5th percentile	5004
Married women	Central Asia and Southern Asia	Unmet need for family planning	2019	Lower 2.5th percentile	2133
Married women	Central Asia and Southern Asia	Unmet need for family planning	2019	Median (50th percentile)	2670
Married women	Central Asia and Southern Asia	Unmet need for family planning	2019	Upper 97.5th percentile	3324
Married women	Central Asia and Southern Asia	Unmet need for family planning	2030	Lower 2.5th percentile	1132
Married women	Central Asia and Southern Asia	Unmet need for family planning	2030	Median (50th percentile)	1717
Married women	Central Asia and Southern Asia	Unmet need for family planning	2030	Upper 97.5th percentile	2470
Married women	Central Asia and Southern Asia	Need for family planning	1990	Lower 2.5th percentile	7817
Married women	Central Asia and Southern Asia	Need for family planning	1990	Median (50th percentile)	9102
Married women	Central Asia and Southern Asia	Need for family planning	1990	Upper 97.5th percentile	10492
Married women	Central Asia and Southern Asia	Need for family planning	2000	Lower 2.5th percentile	8405
Married women	Central Asia and Southern Asia	Need for family planning	2000	Median (50th percentile)	9156
Married women	Central Asia and Southern Asia	Need for family planning	2000	Upper 97.5th percentile	9961
Married women	Central Asia and Southern Asia	Need for family planning	2010	Lower 2.5th percentile	6796
Married women	Central Asia and Southern Asia	Need for family planning	2010	Median (50th percentile)	7575
Married women	Central Asia and Southern Asia	Need for family planning	2010	Upper 97.5th percentile	8479
Married women	Central Asia and Southern Asia	Need for family planning	2019	Lower 2.5th percentile	5211
Married women	Central Asia and Southern Asia	Need for family planning	2019	Median (50th percentile)	5878
Married women	Central Asia and Southern Asia	Need for family planning	2019	Upper 97.5th percentile	6657
Married women	Central Asia and Southern Asia	Need for family planning	2030	Lower 2.5th percentile	3649
Married women	Central Asia and Southern Asia	Need for family planning	2030	Median (50th percentile)	4551
Married women	Central Asia and Southern Asia	Need for family planning	2030	Upper 97.5th percentile	5678
Married women	Eastern Asia and South-eastern Asia	Contraceptive use (modern methods)	1990	Lower 2.5th percentile	979
Married women	Eastern Asia and South-eastern Asia	Contraceptive use (modern methods)	1990	Median (50th percentile)	1266
Married women	Eastern Asia and South-eastern Asia	Contraceptive use (modern methods)	1990	Upper 97.5th percentile	1793
Married women	Eastern Asia and South-eastern Asia	Contraceptive use (modern methods)	2000	Lower 2.5th percentile	1406
Married women	Eastern Asia and South-eastern Asia	Contraceptive use (modern methods)	2000	Median (50th percentile)	1723
Married women	Eastern Asia and South-eastern Asia	Contraceptive use (modern methods)	2000	Upper 97.5th percentile	2156
Married women	Eastern Asia and South-eastern Asia	Contraceptive use (modern methods)	2010	Lower 2.5th percentile	1435
Married women	Eastern Asia and South-eastern Asia	Contraceptive use (modern methods)	2010	Median (50th percentile)	1755
Married women	Eastern Asia and South-eastern Asia	Contraceptive use (modern methods)	2010	Upper 97.5th percentile	2173
Married women	Eastern Asia and South-eastern Asia	Contraceptive use (modern methods)	2019	Lower 2.5th percentile	1354
Married women	Eastern Asia and South-eastern Asia	Contraceptive use (modern methods)	2019	Median (50th percentile)	1689
Married women	Eastern Asia and South-eastern Asia	Contraceptive use (modern methods)	2019	Upper 97.5th percentile	2060
Married women	Eastern Asia and South-eastern Asia	Contraceptive use (modern methods)	2030	Lower 2.5th percentile	1307
Married women	Eastern Asia and South-eastern Asia	Contraceptive use (modern methods)	2030	Median (50th percentile)	1780
Married women	Eastern Asia and South-eastern Asia	Contraceptive use (modern methods)	2030	Upper 97.5th percentile	2279
Married women	Eastern Asia and South-eastern Asia	Contraceptive use (any method)	1990	Lower 2.5th percentile	1180
Married women	Eastern Asia and South-eastern Asia	Contraceptive use (any method)	1990	Median (50th percentile)	1529
Married women	Eastern Asia and South-eastern Asia	Contraceptive use (any method)	1990	Upper 97.5th percentile	2146
Married women	Eastern Asia and South-eastern Asia	Contraceptive use (any method)	2000	Lower 2.5th percentile	1623
Married women	Eastern Asia and South-eastern Asia	Contraceptive use (any method)	2000	Median (50th percentile)	1964
Married women	Eastern Asia and South-eastern Asia	Contraceptive use (any method)	2000	Upper 97.5th percentile	2428
Married women	Eastern Asia and South-eastern Asia	Contraceptive use (any method)	2010	Lower 2.5th percentile	1640
Married women	Eastern Asia and South-eastern Asia	Contraceptive use (any method)	2010	Median (50th percentile)	1993
Married women	Eastern Asia and South-eastern Asia	Contraceptive use (any method)	2010	Upper 97.5th percentile	2423
Married women	Eastern Asia and South-eastern Asia	Contraceptive use (any method)	2019	Lower 2.5th percentile	1527
Married women	Eastern Asia and South-eastern Asia	Contraceptive use (any method)	2019	Median (50th percentile)	1884
Married women	Eastern Asia and South-eastern Asia	Contraceptive use (any method)	2019	Upper 97.5th percentile	2263
Married women	Eastern Asia and South-eastern Asia	Contraceptive use (any method)	2030	Lower 2.5th percentile	1467
Married women	Eastern Asia and South-eastern Asia	Contraceptive use (any method)	2030	Median (50th percentile)	1985
Married women	Eastern Asia and South-eastern Asia	Contraceptive use (any method)	2030	Upper 97.5th percentile	2500
Married women	Eastern Asia and South-eastern Asia	Unmet need for family planning	1990	Lower 2.5th percentile	1150
Married women	Eastern Asia and South-eastern Asia	Unmet need for family planning	1990	Median (50th percentile)	1640
Married women	Eastern Asia and South-eastern Asia	Unmet need for family planning	1990	Upper 97.5th percentile	2313
Married women	Eastern Asia and South-eastern Asia	Unmet need for family planning	2000	Lower 2.5th percentile	836
Married women	Eastern Asia and South-eastern Asia	Unmet need for family planning	2000	Median (50th percentile)	1178
Married women	Eastern Asia and South-eastern Asia	Unmet need for family planning	2000	Upper 97.5th percentile	1644
Married women	Eastern Asia and South-eastern Asia	Unmet need for family planning	2010	Lower 2.5th percentile	641
Married women	Eastern Asia and South-eastern Asia	Unmet need for family planning	2010	Median (50th percentile)	908
Married women	Eastern Asia and South-eastern Asia	Unmet need for family planning	2010	Upper 97.5th percentile	1292
Married women	Eastern Asia and South-eastern Asia	Unmet need for family planning	2019	Lower 2.5th percentile	454
Married women	Eastern Asia and South-eastern Asia	Unmet need for family planning	2019	Median (50th percentile)	648
Married women	Eastern Asia and South-eastern Asia	Unmet need for family planning	2019	Upper 97.5th percentile	921
Married women	Eastern Asia and South-eastern Asia	Unmet need for family planning	2030	Lower 2.5th percentile	308
Married women	Eastern Asia and South-eastern Asia	Unmet need for family planning	2030	Median (50th percentile)	530
Married women	Eastern Asia and South-eastern Asia	Unmet need for family planning	2030	Upper 97.5th percentile	860
Married women	Eastern Asia and South-eastern Asia	Need for family planning	1990	Lower 2.5th percentile	2584
Married women	Eastern Asia and South-eastern Asia	Need for family planning	1990	Median (50th percentile)	3169
Married women	Eastern Asia and South-eastern Asia	Need for family planning	1990	Upper 97.5th percentile	3901
Married women	Eastern Asia and South-eastern Asia	Need for family planning	2000	Lower 2.5th percentile	2689
Married women	Eastern Asia and South-eastern Asia	Need for family planning	2000	Median (50th percentile)	3142
Married women	Eastern Asia and South-eastern Asia	Need for family planning	2000	Upper 97.5th percentile	3648
Married women	Eastern Asia and South-eastern Asia	Need for family planning	2010	Lower 2.5th percentile	2520
Married women	Eastern Asia and South-eastern Asia	Need for family planning	2010	Median (50th percentile)	2901
Married women	Eastern Asia and South-eastern Asia	Need for family planning	2010	Upper 97.5th percentile	3303
Married women	Eastern Asia and South-eastern Asia	Need for family planning	2019	Lower 2.5th percentile	2212
Married women	Eastern Asia and South-eastern Asia	Need for family planning	2019	Median (50th percentile)	2531
Married women	Eastern Asia and South-eastern Asia	Need for family planning	2019	Upper 97.5th percentile	2841
Married women	Eastern Asia and South-eastern Asia	Need for family planning	2030	Lower 2.5th percentile	2107
Married women	Eastern Asia and South-eastern Asia	Need for family planning	2030	Median (50th percentile)	2515
Married women	Eastern Asia and South-eastern Asia	Need for family planning	2030	Upper 97.5th percentile	2886
Married women	Latin America and the Caribbean	Contraceptive use (modern methods)	1990	Lower 2.5th percentile	931
Married women	Latin America and the Caribbean	Contraceptive use (modern methods)	1990	Median (50th percentile)	1063
Married women	Latin America and the Caribbean	Contraceptive use (modern methods)	1990	Upper 97.5th percentile	1203
Married women	Latin America and the Caribbean	Contraceptive use (modern methods)	2000	Lower 2.5th percentile	1475
Married women	Latin America and the Caribbean	Contraceptive use (modern methods)	2000	Median (50th percentile)	1647
Married women	Latin America and the Caribbean	Contraceptive use (modern methods)	2000	Upper 97.5th percentile	1824
Married women	Latin America and the Caribbean	Contraceptive use (modern methods)	2010	Lower 2.5th percentile	1888
Married women	Latin America and the Caribbean	Contraceptive use (modern methods)	2010	Median (50th percentile)	2086
Married women	Latin America and the Caribbean	Contraceptive use (modern methods)	2010	Upper 97.5th percentile	2273
Married women	Latin America and the Caribbean	Contraceptive use (modern methods)	2019	Lower 2.5th percentile	1916
Married women	Latin America and the Caribbean	Contraceptive use (modern methods)	2019	Median (50th percentile)	2208
Married women	Latin America and the Caribbean	Contraceptive use (modern methods)	2019	Upper 97.5th percentile	2474
Married women	Latin America and the Caribbean	Contraceptive use (modern methods)	2030	Lower 2.5th percentile	1549
Married women	Latin America and the Caribbean	Contraceptive use (modern methods)	2030	Median (50th percentile)	1886
Married women	Latin America and the Caribbean	Contraceptive use (modern methods)	2030	Upper 97.5th percentile	2194
Married women	Latin America and the Caribbean	Contraceptive use (any method)	1990	Lower 2.5th percentile	1155
Married women	Latin America and the Caribbean	Contraceptive use (any method)	1990	Median (50th percentile)	1294
Married women	Latin America and the Caribbean	Contraceptive use (any method)	1990	Upper 97.5th percentile	1440
Married women	Latin America and the Caribbean	Contraceptive use (any method)	2000	Lower 2.5th percentile	1735
Married women	Latin America and the Caribbean	Contraceptive use (any method)	2000	Median (50th percentile)	1910
Married women	Latin America and the Caribbean	Contraceptive use (any method)	2000	Upper 97.5th percentile	2088
Married women	Latin America and the Caribbean	Contraceptive use (any method)	2010	Lower 2.5th percentile	2130
Married women	Latin America and the Caribbean	Contraceptive use (any method)	2010	Median (50th percentile)	2327
Married women	Latin America and the Caribbean	Contraceptive use (any method)	2010	Upper 97.5th percentile	2510
Married women	Latin America and the Caribbean	Contraceptive use (any method)	2019	Lower 2.5th percentile	2129
Married women	Latin America and the Caribbean	Contraceptive use (any method)	2019	Median (50th percentile)	2429
Married women	Latin America and the Caribbean	Contraceptive use (any method)	2019	Upper 97.5th percentile	2699
Married women	Latin America and the Caribbean	Contraceptive use (any method)	2030	Lower 2.5th percentile	1706
Married women	Latin America and the Caribbean	Contraceptive use (any method)	2030	Median (50th percentile)	2064
Married women	Latin America and the Caribbean	Contraceptive use (any method)	2030	Upper 97.5th percentile	2374
Married women	Latin America and the Caribbean	Unmet need for family planning	1990	Lower 2.5th percentile	932
Married women	Latin America and the Caribbean	Unmet need for family planning	1990	Median (50th percentile)	1096
Married women	Latin America and the Caribbean	Unmet need for family planning	1990	Upper 97.5th percentile	1271
Married women	Latin America and the Caribbean	Unmet need for family planning	2000	Lower 2.5th percentile	883
Married women	Latin America and the Caribbean	Unmet need for family planning	2000	Median (50th percentile)	1025
Married women	Latin America and the Caribbean	Unmet need for family planning	2000	Upper 97.5th percentile	1184
Married women	Latin America and the Caribbean	Unmet need for family planning	2010	Lower 2.5th percentile	745
Married women	Latin America and the Caribbean	Unmet need for family planning	2010	Median (50th percentile)	888
Married women	Latin America and the Caribbean	Unmet need for family planning	2010	Upper 97.5th percentile	1049
Married women	Latin America and the Caribbean	Unmet need for family planning	2019	Lower 2.5th percentile	540
Married women	Latin America and the Caribbean	Unmet need for family planning	2019	Median (50th percentile)	710
Married women	Latin America and the Caribbean	Unmet need for family planning	2019	Upper 97.5th percentile	917
Married women	Latin America and the Caribbean	Unmet need for family planning	2030	Lower 2.5th percentile	297
Married women	Latin America and the Caribbean	Unmet need for family planning	2030	Median (50th percentile)	468
Married women	Latin America and the Caribbean	Unmet need for family planning	2030	Upper 97.5th percentile	684
Married women	Latin America and the Caribbean	Need for family planning	1990	Lower 2.5th percentile	2215
Married women	Latin America and the Caribbean	Need for family planning	1990	Median (50th percentile)	2390
Married women	Latin America and the Caribbean	Need for family planning	1990	Upper 97.5th percentile	2561
Married women	Latin America and the Caribbean	Need for family planning	2000	Lower 2.5th percentile	2784
Married women	Latin America and the Caribbean	Need for family planning	2000	Median (50th percentile)	2936
Married women	Latin America and the Caribbean	Need for family planning	2000	Upper 97.5th percentile	3081
Married women	Latin America and the Caribbean	Need for family planning	2010	Lower 2.5th percentile	3063
Married women	Latin America and the Caribbean	Need for family planning	2010	Median (50th percentile)	3215
Married women	Latin America and the Caribbean	Need for family planning	2010	Upper 97.5th percentile	3356
Married women	Latin America and the Caribbean	Need for family planning	2019	Lower 2.5th percentile	2947
Married women	Latin America and the Caribbean	Need for family planning	2019	Median (50th percentile)	3140
Married women	Latin America and the Caribbean	Need for family planning	2019	Upper 97.5th percentile	3305
Married women	Latin America and the Caribbean	Need for family planning	2030	Lower 2.5th percentile	2329
Married women	Latin America and the Caribbean	Need for family planning	2030	Median (50th percentile)	2532
Married women	Latin America and the Caribbean	Need for family planning	2030	Upper 97.5th percentile	2705
Married women	Oceania	Contraceptive use (modern methods)	1990	Lower 2.5th percentile	3
Married women	Oceania	Contraceptive use (modern methods)	1990	Median (50th percentile)	15
Married women	Oceania	Contraceptive use (modern methods)	1990	Upper 97.5th percentile	28
Married women	Oceania	Contraceptive use (modern methods)	2000	Lower 2.5th percentile	6
Married women	Oceania	Contraceptive use (modern methods)	2000	Median (50th percentile)	19
Married women	Oceania	Contraceptive use (modern methods)	2000	Upper 97.5th percentile	28
Married women	Oceania	Contraceptive use (modern methods)	2010	Lower 2.5th percentile	12
Married women	Oceania	Contraceptive use (modern methods)	2010	Median (50th percentile)	25
Married women	Oceania	Contraceptive use (modern methods)	2010	Upper 97.5th percentile	35
Married women	Oceania	Contraceptive use (modern methods)	2019	Lower 2.5th percentile	16
Married women	Oceania	Contraceptive use (modern methods)	2019	Median (50th percentile)	28
Married women	Oceania	Contraceptive use (modern methods)	2019	Upper 97.5th percentile	41
Married women	Oceania	Contraceptive use (modern methods)	2030	Lower 2.5th percentile	19
Married women	Oceania	Contraceptive use (modern methods)	2030	Median (50th percentile)	32
Married women	Oceania	Contraceptive use (modern methods)	2030	Upper 97.5th percentile	51
Married women	Oceania	Contraceptive use (any method)	1990	Lower 2.5th percentile	19
Married women	Oceania	Contraceptive use (any method)	1990	Median (50th percentile)	27
Married women	Oceania	Contraceptive use (any method)	1990	Upper 97.5th percentile	36
Married women	Oceania	Contraceptive use (any method)	2000	Lower 2.5th percentile	21
Married women	Oceania	Contraceptive use (any method)	2000	Median (50th percentile)	28
Married women	Oceania	Contraceptive use (any method)	2000	Upper 97.5th percentile	34
Married women	Oceania	Contraceptive use (any method)	2010	Lower 2.5th percentile	25
Married women	Oceania	Contraceptive use (any method)	2010	Median (50th percentile)	33
Married women	Oceania	Contraceptive use (any method)	2010	Upper 97.5th percentile	42
Married women	Oceania	Contraceptive use (any method)	2019	Lower 2.5th percentile	24
Married women	Oceania	Contraceptive use (any method)	2019	Median (50th percentile)	35
Married women	Oceania	Contraceptive use (any method)	2019	Upper 97.5th percentile	50
Married women	Oceania	Contraceptive use (any method)	2030	Lower 2.5th percentile	24
Married women	Oceania	Contraceptive use (any method)	2030	Median (50th percentile)	39
Married women	Oceania	Contraceptive use (any method)	2030	Upper 97.5th percentile	59
Married women	Oceania	Unmet need for family planning	1990	Lower 2.5th percentile	11
Married women	Oceania	Unmet need for family planning	1990	Median (50th percentile)	20
Married women	Oceania	Unmet need for family planning	1990	Upper 97.5th percentile	33
Married women	Oceania	Unmet need for family planning	2000	Lower 2.5th percentile	11
Married women	Oceania	Unmet need for family planning	2000	Median (50th percentile)	21
Married women	Oceania	Unmet need for family planning	2000	Upper 97.5th percentile	34
Married women	Oceania	Unmet need for family planning	2010	Lower 2.5th percentile	11
Married women	Oceania	Unmet need for family planning	2010	Median (50th percentile)	21
Married women	Oceania	Unmet need for family planning	2010	Upper 97.5th percentile	34
Married women	Oceania	Unmet need for family planning	2019	Lower 2.5th percentile	10
Married women	Oceania	Unmet need for family planning	2019	Median (50th percentile)	21
Married women	Oceania	Unmet need for family planning	2019	Upper 97.5th percentile	35
Married women	Oceania	Unmet need for family planning	2030	Lower 2.5th percentile	9
Married women	Oceania	Unmet need for family planning	2030	Median (50th percentile)	18
Married women	Oceania	Unmet need for family planning	2030	Upper 97.5th percentile	32
Married women	Oceania	Need for family planning	1990	Lower 2.5th percentile	37
Married women	Oceania	Need for family planning	1990	Median (50th percentile)	48
Married women	Oceania	Need for family planning	1990	Upper 97.5th percentile	60
Married women	Oceania	Need for family planning	2000	Lower 2.5th percentile	38
Married women	Oceania	Need for family planning	2000	Median (50th percentile)	49
Married women	Oceania	Need for family planning	2000	Upper 97.5th percentile	62
Married women	Oceania	Need for family planning	2010	Lower 2.5th percentile	42
Married women	Oceania	Need for family planning	2010	Median (50th percentile)	54
Married women	Oceania	Need for family planning	2010	Upper 97.5th percentile	68
Married women	Oceania	Need for family planning	2019	Lower 2.5th percentile	42
Married women	Oceania	Need for family planning	2019	Median (50th percentile)	55
Married women	Oceania	Need for family planning	2019	Upper 97.5th percentile	72
Married women	Oceania	Need for family planning	2030	Lower 2.5th percentile	43
Married women	Oceania	Need for family planning	2030	Median (50th percentile)	57
Married women	Oceania	Need for family planning	2030	Upper 97.5th percentile	74
Married women	Northern America and Europe	Contraceptive use (modern methods)	1990	Lower 2.5th percentile	468
Married women	Northern America and Europe	Contraceptive use (modern methods)	1990	Median (50th percentile)	822
Married women	Northern America and Europe	Contraceptive use (modern methods)	1990	Upper 97.5th percentile	1143
Married women	Northern America and Europe	Contraceptive use (modern methods)	2000	Lower 2.5th percentile	641
Married women	Northern America and Europe	Contraceptive use (modern methods)	2000	Median (50th percentile)	952
Married women	Northern America and Europe	Contraceptive use (modern methods)	2000	Upper 97.5th percentile	1165
Married women	Northern America and Europe	Contraceptive use (modern methods)	2010	Lower 2.5th percentile	684
Married women	Northern America and Europe	Contraceptive use (modern methods)	2010	Median (50th percentile)	832
Married women	Northern America and Europe	Contraceptive use (modern methods)	2010	Upper 97.5th percentile	944
Married women	Northern America and Europe	Contraceptive use (modern methods)	2019	Lower 2.5th percentile	603
Married women	Northern America and Europe	Contraceptive use (modern methods)	2019	Median (50th percentile)	714
Married women	Northern America and Europe	Contraceptive use (modern methods)	2019	Upper 97.5th percentile	808
Married women	Northern America and Europe	Contraceptive use (modern methods)	2030	Lower 2.5th percentile	596
Married women	Northern America and Europe	Contraceptive use (modern methods)	2030	Median (50th percentile)	737
Married women	Northern America and Europe	Contraceptive use (modern methods)	2030	Upper 97.5th percentile	861
Married women	Northern America and Europe	Contraceptive use (any method)	1990	Lower 2.5th percentile	1087
Married women	Northern America and Europe	Contraceptive use (any method)	1990	Median (50th percentile)	1414
Married women	Northern America and Europe	Contraceptive use (any method)	1990	Upper 97.5th percentile	1706
Married women	Northern America and Europe	Contraceptive use (any method)	2000	Lower 2.5th percentile	1114
Married women	Northern America and Europe	Contraceptive use (any method)	2000	Median (50th percentile)	1316
Married women	Northern America and Europe	Contraceptive use (any method)	2000	Upper 97.5th percentile	1487
Married women	Northern America and Europe	Contraceptive use (any method)	2010	Lower 2.5th percentile	926
Married women	Northern America and Europe	Contraceptive use (any method)	2010	Median (50th percentile)	1024
Married women	Northern America and Europe	Contraceptive use (any method)	2010	Upper 97.5th percentile	1110
Married women	Northern America and Europe	Contraceptive use (any method)	2019	Lower 2.5th percentile	742
Married women	Northern America and Europe	Contraceptive use (any method)	2019	Median (50th percentile)	833
Married women	Northern America and Europe	Contraceptive use (any method)	2019	Upper 97.5th percentile	912
Married women	Northern America and Europe	Contraceptive use (any method)	2030	Lower 2.5th percentile	701
Married women	Northern America and Europe	Contraceptive use (any method)	2030	Median (50th percentile)	836
Married women	Northern America and Europe	Contraceptive use (any method)	2030	Upper 97.5th percentile	954
Married women	Northern America and Europe	Unmet need for family planning	1990	Lower 2.5th percentile	376
Married women	Northern America and Europe	Unmet need for family planning	1990	Median (50th percentile)	567
Married women	Northern America and Europe	Unmet need for family planning	1990	Upper 97.5th percentile	827
Married women	Northern America and Europe	Unmet need for family planning	2000	Lower 2.5th percentile	276
Married women	Northern America and Europe	Unmet need for family planning	2000	Median (50th percentile)	420
Married women	Northern America and Europe	Unmet need for family planning	2000	Upper 97.5th percentile	609
Married women	Northern America and Europe	Unmet need for family planning	2010	Lower 2.5th percentile	148
Married women	Northern America and Europe	Unmet need for family planning	2010	Median (50th percentile)	227
Married women	Northern America and Europe	Unmet need for family planning	2010	Upper 97.5th percentile	332
Married women	Northern America and Europe	Unmet need for family planning	2019	Lower 2.5th percentile	80
Married women	Northern America and Europe	Unmet need for family planning	2019	Median (50th percentile)	131
Married women	Northern America and Europe	Unmet need for family planning	2019	Upper 97.5th percentile	203
Married women	Northern America and Europe	Unmet need for family planning	2030	Lower 2.5th percentile	64
Married women	Northern America and Europe	Unmet need for family planning	2030	Median (50th percentile)	120
Married women	Northern America and Europe	Unmet need for family planning	2030	Upper 97.5th percentile	204
Married women	Northern America and Europe	Need for family planning	1990	Lower 2.5th percentile	1698
Married women	Northern America and Europe	Need for family planning	1990	Median (50th percentile)	1981
Married women	Northern America and Europe	Need for family planning	1990	Upper 97.5th percentile	2234
Married women	Northern America and Europe	Need for family planning	2000	Lower 2.5th percentile	1543
Married women	Northern America and Europe	Need for family planning	2000	Median (50th percentile)	1736
Married women	Northern America and Europe	Need for family planning	2000	Upper 97.5th percentile	1915
Married women	Northern America and Europe	Need for family planning	2010	Lower 2.5th percentile	1149
Married women	Northern America and Europe	Need for family planning	2010	Median (50th percentile)	1251
Married women	Northern America and Europe	Need for family planning	2010	Upper 97.5th percentile	1352
Married women	Northern America and Europe	Need for family planning	2019	Lower 2.5th percentile	887
Married women	Northern America and Europe	Need for family planning	2019	Median (50th percentile)	964
Married women	Northern America and Europe	Need for family planning	2019	Upper 97.5th percentile	1033
Married women	Northern America and Europe	Need for family planning	2030	Lower 2.5th percentile	859
Married women	Northern America and Europe	Need for family planning	2030	Median (50th percentile)	956
Married women	Northern America and Europe	Need for family planning	2030	Upper 97.5th percentile	1038
Unmarried women	World	Contraceptive use (modern methods)	1990	Lower 2.5th percentile	2870
Unmarried women	World	Contraceptive use (modern methods)	1990	Median (50th percentile)	5370
Unmarried women	World	Contraceptive use (modern methods)	1990	Upper 97.5th percentile	12370
Unmarried women	World	Contraceptive use (modern methods)	2000	Lower 2.5th percentile	6144
Unmarried women	World	Contraceptive use (modern methods)	2000	Median (50th percentile)	9206
Unmarried women	World	Contraceptive use (modern methods)	2000	Upper 97.5th percentile	17314
Unmarried women	World	Contraceptive use (modern methods)	2010	Lower 2.5th percentile	9902
Unmarried women	World	Contraceptive use (modern methods)	2010	Median (50th percentile)	13885
Unmarried women	World	Contraceptive use (modern methods)	2010	Upper 97.5th percentile	24358
Unmarried women	World	Contraceptive use (modern methods)	2019	Lower 2.5th percentile	12413
Unmarried women	World	Contraceptive use (modern methods)	2019	Median (50th percentile)	17183
Unmarried women	World	Contraceptive use (modern methods)	2019	Upper 97.5th percentile	27736
Unmarried women	World	Contraceptive use (modern methods)	2030	Lower 2.5th percentile	16196
Unmarried women	World	Contraceptive use (modern methods)	2030	Median (50th percentile)	23108
Unmarried women	World	Contraceptive use (modern methods)	2030	Upper 97.5th percentile	38445
Unmarried women	World	Contraceptive use (any method)	1990	Lower 2.5th percentile	4479
Unmarried women	World	Contraceptive use (any method)	1990	Median (50th percentile)	7831
Unmarried women	World	Contraceptive use (any method)	1990	Upper 97.5th percentile	17683
Unmarried women	World	Contraceptive use (any method)	2000	Lower 2.5th percentile	7838
Unmarried women	World	Contraceptive use (any method)	2000	Median (50th percentile)	11527
Unmarried women	World	Contraceptive use (any method)	2000	Upper 97.5th percentile	21552
Unmarried women	World	Contraceptive use (any method)	2010	Lower 2.5th percentile	11320
Unmarried women	World	Contraceptive use (any method)	2010	Median (50th percentile)	15764
Unmarried women	World	Contraceptive use (any method)	2010	Upper 97.5th percentile	28273
Unmarried women	World	Contraceptive use (any method)	2019	Lower 2.5th percentile	13636
Unmarried women	World	Contraceptive use (any method)	2019	Median (50th percentile)	18820
Unmarried women	World	Contraceptive use (any method)	2019	Upper 97.5th percentile	30657
Unmarried women	World	Contraceptive use (any method)	2030	Lower 2.5th percentile	17465
Unmarried women	World	Contraceptive use (any method)	2030	Median (50th percentile)	24830
Unmarried women	World	Contraceptive use (any method)	2030	Upper 97.5th percentile	41506
Unmarried women	World	Unmet need for family planning	1990	Lower 2.5th percentile	2364
Unmarried women	World	Unmet need for family planning	1990	Median (50th percentile)	4941
Unmarried women	World	Unmet need for family planning	1990	Upper 97.5th percentile	25776
Unmarried women	World	Unmet need for family planning	2000	Lower 2.5th percentile	3571
Unmarried women	World	Unmet need for family planning	2000	Median (50th percentile)	6236
Unmarried women	World	Unmet need for family planning	2000	Upper 97.5th percentile	24456
Unmarried women	World	Unmet need for family planning	2010	Lower 2.5th percentile	4232
Unmarried women	World	Unmet need for family planning	2010	Median (50th percentile)	7136
Unmarried women	World	Unmet need for family planning	2010	Upper 97.5th percentile	25291
Unmarried women	World	Unmet need for family planning	2019	Lower 2.5th percentile	4897
Unmarried women	World	Unmet need for family planning	2019	Median (50th percentile)	7587
Unmarried women	World	Unmet need for family planning	2019	Upper 97.5th percentile	21738
Unmarried women	World	Unmet need for family planning	2030	Lower 2.5th percentile	6153
Unmarried women	World	Unmet need for family planning	2030	Median (50th percentile)	9459
Unmarried women	World	Unmet need for family planning	2030	Upper 97.5th percentile	25272
Unmarried women	World	Need for family planning	1990	Lower 2.5th percentile	8049
Unmarried women	World	Need for family planning	1990	Median (50th percentile)	12772
Unmarried women	World	Need for family planning	1990	Upper 97.5th percentile	37061
Unmarried women	World	Need for family planning	2000	Lower 2.5th percentile	12862
Unmarried women	World	Need for family planning	2000	Median (50th percentile)	17764
Unmarried women	World	Need for family planning	2000	Upper 97.5th percentile	39859
Unmarried women	World	Need for family planning	2010	Lower 2.5th percentile	17435
Unmarried women	World	Need for family planning	2010	Median (50th percentile)	22900
Unmarried women	World	Need for family planning	2010	Upper 97.5th percentile	45575
Unmarried women	World	Need for family planning	2019	Lower 2.5th percentile	20630
Unmarried women	World	Need for family planning	2019	Median (50th percentile)	26407
Unmarried women	World	Need for family planning	2019	Upper 97.5th percentile	44931
Unmarried women	World	Need for family planning	2030	Lower 2.5th percentile	26399
Unmarried women	World	Need for family planning	2030	Median (50th percentile)	34289
Unmarried women	World	Need for family planning	2030	Upper 97.5th percentile	55781
Unmarried women	Sub-Saharan Africa	Contraceptive use (modern methods)	1990	Lower 2.5th percentile	445
Unmarried women	Sub-Saharan Africa	Contraceptive use (modern methods)	1990	Median (50th percentile)	704
Unmarried women	Sub-Saharan Africa	Contraceptive use (modern methods)	1990	Upper 97.5th percentile	1058
Unmarried women	Sub-Saharan Africa	Contraceptive use (modern methods)	2000	Lower 2.5th percentile	1350
Unmarried women	Sub-Saharan Africa	Contraceptive use (modern methods)	2000	Median (50th percentile)	1551
Unmarried women	Sub-Saharan Africa	Contraceptive use (modern methods)	2000	Upper 97.5th percentile	1780
Unmarried women	Sub-Saharan Africa	Contraceptive use (modern methods)	2010	Lower 2.5th percentile	2066
Unmarried women	Sub-Saharan Africa	Contraceptive use (modern methods)	2010	Median (50th percentile)	2339
Unmarried women	Sub-Saharan Africa	Contraceptive use (modern methods)	2010	Upper 97.5th percentile	2687
Unmarried women	Sub-Saharan Africa	Contraceptive use (modern methods)	2019	Lower 2.5th percentile	3263
Unmarried women	Sub-Saharan Africa	Contraceptive use (modern methods)	2019	Median (50th percentile)	3764
Unmarried women	Sub-Saharan Africa	Contraceptive use (modern methods)	2019	Upper 97.5th percentile	4374
Unmarried women	Sub-Saharan Africa	Contraceptive use (modern methods)	2030	Lower 2.5th percentile	5075
Unmarried women	Sub-Saharan Africa	Contraceptive use (modern methods)	2030	Median (50th percentile)	6630
Unmarried women	Sub-Saharan Africa	Contraceptive use (modern methods)	2030	Upper 97.5th percentile	8887
Unmarried women	Sub-Saharan Africa	Contraceptive use (any method)	1990	Lower 2.5th percentile	1053
Unmarried women	Sub-Saharan Africa	Contraceptive use (any method)	1990	Median (50th percentile)	1385
Unmarried women	Sub-Saharan Africa	Contraceptive use (any method)	1990	Upper 97.5th percentile	1814
Unmarried women	Sub-Saharan Africa	Contraceptive use (any method)	2000	Lower 2.5th percentile	2079
Unmarried women	Sub-Saharan Africa	Contraceptive use (any method)	2000	Median (50th percentile)	2340
Unmarried women	Sub-Saharan Africa	Contraceptive use (any method)	2000	Upper 97.5th percentile	2651
Unmarried women	Sub-Saharan Africa	Contraceptive use (any method)	2010	Lower 2.5th percentile	2632
Unmarried women	Sub-Saharan Africa	Contraceptive use (any method)	2010	Median (50th percentile)	2935
Unmarried women	Sub-Saharan Africa	Contraceptive use (any method)	2010	Upper 97.5th percentile	3321
Unmarried women	Sub-Saharan Africa	Contraceptive use (any method)	2019	Lower 2.5th percentile	3709
Unmarried women	Sub-Saharan Africa	Contraceptive use (any method)	2019	Median (50th percentile)	4273
Unmarried women	Sub-Saharan Africa	Contraceptive use (any method)	2019	Upper 97.5th percentile	4991
Unmarried women	Sub-Saharan Africa	Contraceptive use (any method)	2030	Lower 2.5th percentile	5476
Unmarried women	Sub-Saharan Africa	Contraceptive use (any method)	2030	Median (50th percentile)	7167
Unmarried women	Sub-Saharan Africa	Contraceptive use (any method)	2030	Upper 97.5th percentile	9662
Unmarried women	Sub-Saharan Africa	Unmet need for family planning	1990	Lower 2.5th percentile	776
Unmarried women	Sub-Saharan Africa	Unmet need for family planning	1990	Median (50th percentile)	965
Unmarried women	Sub-Saharan Africa	Unmet need for family planning	1990	Upper 97.5th percentile	1218
Unmarried women	Sub-Saharan Africa	Unmet need for family planning	2000	Lower 2.5th percentile	1467
Unmarried women	Sub-Saharan Africa	Unmet need for family planning	2000	Median (50th percentile)	1666
Unmarried women	Sub-Saharan Africa	Unmet need for family planning	2000	Upper 97.5th percentile	1927
Unmarried women	Sub-Saharan Africa	Unmet need for family planning	2010	Lower 2.5th percentile	1951
Unmarried women	Sub-Saharan Africa	Unmet need for family planning	2010	Median (50th percentile)	2171
Unmarried women	Sub-Saharan Africa	Unmet need for family planning	2010	Upper 97.5th percentile	2448
Unmarried women	Sub-Saharan Africa	Unmet need for family planning	2019	Lower 2.5th percentile	2619
Unmarried women	Sub-Saharan Africa	Unmet need for family planning	2019	Median (50th percentile)	3069
Unmarried women	Sub-Saharan Africa	Unmet need for family planning	2019	Upper 97.5th percentile	3636
Unmarried women	Sub-Saharan Africa	Unmet need for family planning	2030	Lower 2.5th percentile	3520
Unmarried women	Sub-Saharan Africa	Unmet need for family planning	2030	Median (50th percentile)	4563
Unmarried women	Sub-Saharan Africa	Unmet need for family planning	2030	Upper 97.5th percentile	6052
Unmarried women	Sub-Saharan Africa	Need for family planning	1990	Lower 2.5th percentile	1934
Unmarried women	Sub-Saharan Africa	Need for family planning	1990	Median (50th percentile)	2350
Unmarried women	Sub-Saharan Africa	Need for family planning	1990	Upper 97.5th percentile	2825
Unmarried women	Sub-Saharan Africa	Need for family planning	2000	Lower 2.5th percentile	3671
Unmarried women	Sub-Saharan Africa	Need for family planning	2000	Median (50th percentile)	4006
Unmarried women	Sub-Saharan Africa	Need for family planning	2000	Upper 97.5th percentile	4410
Unmarried women	Sub-Saharan Africa	Need for family planning	2010	Lower 2.5th percentile	4714
Unmarried women	Sub-Saharan Africa	Need for family planning	2010	Median (50th percentile)	5106
Unmarried women	Sub-Saharan Africa	Need for family planning	2010	Upper 97.5th percentile	5574
Unmarried women	Sub-Saharan Africa	Need for family planning	2019	Lower 2.5th percentile	6543
Unmarried women	Sub-Saharan Africa	Need for family planning	2019	Median (50th percentile)	7343
Unmarried women	Sub-Saharan Africa	Need for family planning	2019	Upper 97.5th percentile	8302
Unmarried women	Sub-Saharan Africa	Need for family planning	2030	Lower 2.5th percentile	9543
Unmarried women	Sub-Saharan Africa	Need for family planning	2030	Median (50th percentile)	11730
Unmarried women	Sub-Saharan Africa	Need for family planning	2030	Upper 97.5th percentile	14706
Unmarried women	Western Asia and Northern Africa		1990	Lower 2.5th percentile
Unmarried women	Western Asia and Northern Africa		1990	Median (50th percentile)
Unmarried women	Western Asia and Northern Africa		1990	Upper 97.5th percentile
Unmarried women	Western Asia and Northern Africa		2000	Lower 2.5th percentile
Unmarried women	Western Asia and Northern Africa		2000	Median (50th percentile)
Unmarried women	Western Asia and Northern Africa		2000	Upper 97.5th percentile
Unmarried women	Western Asia and Northern Africa		2010	Lower 2.5th percentile
Unmarried women	Western Asia and Northern Africa		2010	Median (50th percentile)
Unmarried women	Western Asia and Northern Africa		2010	Upper 97.5th percentile
Unmarried women	Western Asia and Northern Africa		2019	Lower 2.5th percentile
Unmarried women	Western Asia and Northern Africa		2019	Median (50th percentile)
Unmarried women	Western Asia and Northern Africa		2019	Upper 97.5th percentile
Unmarried women	Western Asia and Northern Africa		2030	Lower 2.5th percentile
Unmarried women	Western Asia and Northern Africa		2030	Median (50th percentile)
Unmarried women	Western Asia and Northern Africa		2030	Upper 97.5th percentile
Unmarried women	Western Asia and Northern Africa		1990	Lower 2.5th percentile
Unmarried women	Western Asia and Northern Africa		1990	Median (50th percentile)
Unmarried women	Western Asia and Northern Africa		1990	Upper 97.5th percentile
Unmarried women	Western Asia and Northern Africa		2000	Lower 2.5th percentile
Unmarried women	Western Asia and Northern Africa		2000	Median (50th percentile)
Unmarried women	Western Asia and Northern Africa		2000	Upper 97.5th percentile
Unmarried women	Western Asia and Northern Africa		2010	Lower 2.5th percentile
Unmarried women	Western Asia and Northern Africa		2010	Median (50th percentile)
Unmarried women	Western Asia and Northern Africa		2010	Upper 97.5th percentile
Unmarried women	Western Asia and Northern Africa		2019	Lower 2.5th percentile
Unmarried women	Western Asia and Northern Africa		2019	Median (50th percentile)
Unmarried women	Western Asia and Northern Africa		2019	Upper 97.5th percentile
Unmarried women	Western Asia and Northern Africa		2030	Lower 2.5th percentile
Unmarried women	Western Asia and Northern Africa		2030	Median (50th percentile)
Unmarried women	Western Asia and Northern Africa		2030	Upper 97.5th percentile
Unmarried women	Western Asia and Northern Africa		1990	Lower 2.5th percentile
Unmarried women	Western Asia and Northern Africa		1990	Median (50th percentile)
Unmarried women	Western Asia and Northern Africa		1990	Upper 97.5th percentile
Unmarried women	Western Asia and Northern Africa		2000	Lower 2.5th percentile
Unmarried women	Western Asia and Northern Africa		2000	Median (50th percentile)
Unmarried women	Western Asia and Northern Africa		2000	Upper 97.5th percentile
Unmarried women	Western Asia and Northern Africa		2010	Lower 2.5th percentile
Unmarried women	Western Asia and Northern Africa		2010	Median (50th percentile)
Unmarried women	Western Asia and Northern Africa		2010	Upper 97.5th percentile
Unmarried women	Western Asia and Northern Africa		2019	Lower 2.5th percentile
Unmarried women	Western Asia and Northern Africa		2019	Median (50th percentile)
Unmarried women	Western Asia and Northern Africa		2019	Upper 97.5th percentile
Unmarried women	Western Asia and Northern Africa		2030	Lower 2.5th percentile
Unmarried women	Western Asia and Northern Africa		2030	Median (50th percentile)
Unmarried women	Western Asia and Northern Africa		2030	Upper 97.5th percentile
Unmarried women	Western Asia and Northern Africa		1990	Lower 2.5th percentile
Unmarried women	Western Asia and Northern Africa		1990	Median (50th percentile)
Unmarried women	Western Asia and Northern Africa		1990	Upper 97.5th percentile
Unmarried women	Western Asia and Northern Africa		2000	Lower 2.5th percentile
Unmarried women	Western Asia and Northern Africa		2000	Median (50th percentile)
Unmarried women	Western Asia and Northern Africa		2000	Upper 97.5th percentile
Unmarried women	Western Asia and Northern Africa		2010	Lower 2.5th percentile
Unmarried women	Western Asia and Northern Africa		2010	Median (50th percentile)
Unmarried women	Western Asia and Northern Africa		2010	Upper 97.5th percentile
Unmarried women	Western Asia and Northern Africa		2019	Lower 2.5th percentile
Unmarried women	Western Asia and Northern Africa		2019	Median (50th percentile)
Unmarried women	Western Asia and Northern Africa		2019	Upper 97.5th percentile
Unmarried women	Western Asia and Northern Africa		2030	Lower 2.5th percentile
Unmarried women	Western Asia and Northern Africa		2030	Median (50th percentile)
Unmarried women	Western Asia and Northern Africa		2030	Upper 97.5th percentile
Unmarried women	Central Asia and Southern Asia		1990	Lower 2.5th percentile
Unmarried women	Central Asia and Southern Asia		1990	Median (50th percentile)
Unmarried women	Central Asia and Southern Asia		1990	Upper 97.5th percentile
Unmarried women	Central Asia and Southern Asia		2000	Lower 2.5th percentile
Unmarried women	Central Asia and Southern Asia		2000	Median (50th percentile)
Unmarried women	Central Asia and Southern Asia		2000	Upper 97.5th percentile
Unmarried women	Central Asia and Southern Asia		2010	Lower 2.5th percentile
Unmarried women	Central Asia and Southern Asia		2010	Median (50th percentile)
Unmarried women	Central Asia and Southern Asia		2010	Upper 97.5th percentile
Unmarried women	Central Asia and Southern Asia		2019	Lower 2.5th percentile
Unmarried women	Central Asia and Southern Asia		2019	Median (50th percentile)
Unmarried women	Central Asia and Southern Asia		2019	Upper 97.5th percentile
Unmarried women	Central Asia and Southern Asia		2030	Lower 2.5th percentile
Unmarried women	Central Asia and Southern Asia		2030	Median (50th percentile)
Unmarried women	Central Asia and Southern Asia		2030	Upper 97.5th percentile
Unmarried women	Central Asia and Southern Asia		1990	Lower 2.5th percentile
Unmarried women	Central Asia and Southern Asia		1990	Median (50th percentile)
Unmarried women	Central Asia and Southern Asia		1990	Upper 97.5th percentile
Unmarried women	Central Asia and Southern Asia		2000	Lower 2.5th percentile
Unmarried women	Central Asia and Southern Asia		2000	Median (50th percentile)
Unmarried women	Central Asia and Southern Asia		2000	Upper 97.5th percentile
Unmarried women	Central Asia and Southern Asia		2010	Lower 2.5th percentile
Unmarried women	Central Asia and Southern Asia		2010	Median (50th percentile)
Unmarried women	Central Asia and Southern Asia		2010	Upper 97.5th percentile
Unmarried women	Central Asia and Southern Asia		2019	Lower 2.5th percentile
Unmarried women	Central Asia and Southern Asia		2019	Median (50th percentile)
Unmarried women	Central Asia and Southern Asia		2019	Upper 97.5th percentile
Unmarried women	Central Asia and Southern Asia		2030	Lower 2.5th percentile
Unmarried women	Central Asia and Southern Asia		2030	Median (50th percentile)
Unmarried women	Central Asia and Southern Asia		2030	Upper 97.5th percentile
Unmarried women	Central Asia and Southern Asia		1990	Lower 2.5th percentile
Unmarried women	Central Asia and Southern Asia		1990	Median (50th percentile)
Unmarried women	Central Asia and Southern Asia		1990	Upper 97.5th percentile
Unmarried women	Central Asia and Southern Asia		2000	Lower 2.5th percentile
Unmarried women	Central Asia and Southern Asia		2000	Median (50th percentile)
Unmarried women	Central Asia and Southern Asia		2000	Upper 97.5th percentile
Unmarried women	Central Asia and Southern Asia		2010	Lower 2.5th percentile
Unmarried women	Central Asia and Southern Asia		2010	Median (50th percentile)
Unmarried women	Central Asia and Southern Asia		2010	Upper 97.5th percentile
Unmarried women	Central Asia and Southern Asia		2019	Lower 2.5th percentile
Unmarried women	Central Asia and Southern Asia		2019	Median (50th percentile)
Unmarried women	Central Asia and Southern Asia		2019	Upper 97.5th percentile
Unmarried women	Central Asia and Southern Asia		2030	Lower 2.5th percentile
Unmarried women	Central Asia and Southern Asia		2030	Median (50th percentile)
Unmarried women	Central Asia and Southern Asia		2030	Upper 97.5th percentile
Unmarried women	Central Asia and Southern Asia		1990	Lower 2.5th percentile
Unmarried women	Central Asia and Southern Asia		1990	Median (50th percentile)
Unmarried women	Central Asia and Southern Asia		1990	Upper 97.5th percentile
Unmarried women	Central Asia and Southern Asia		2000	Lower 2.5th percentile
Unmarried women	Central Asia and Southern Asia		2000	Median (50th percentile)
Unmarried women	Central Asia and Southern Asia		2000	Upper 97.5th percentile
Unmarried women	Central Asia and Southern Asia		2010	Lower 2.5th percentile
Unmarried women	Central Asia and Southern Asia		2010	Median (50th percentile)
Unmarried women	Central Asia and Southern Asia		2010	Upper 97.5th percentile
Unmarried women	Central Asia and Southern Asia		2019	Lower 2.5th percentile
Unmarried women	Central Asia and Southern Asia		2019	Median (50th percentile)
Unmarried women	Central Asia and Southern Asia		2019	Upper 97.5th percentile
Unmarried women	Central Asia and Southern Asia		2030	Lower 2.5th percentile
Unmarried women	Central Asia and Southern Asia		2030	Median (50th percentile)
Unmarried women	Central Asia and Southern Asia		2030	Upper 97.5th percentile
Unmarried women	Eastern Asia and South-eastern Asia	Contraceptive use (modern methods)	1990	Lower 2.5th percentile	101
Unmarried women	Eastern Asia and South-eastern Asia	Contraceptive use (modern methods)	1990	Median (50th percentile)	897
Unmarried women	Eastern Asia and South-eastern Asia	Contraceptive use (modern methods)	1990	Upper 97.5th percentile	7781
Unmarried women	Eastern Asia and South-eastern Asia	Contraceptive use (modern methods)	2000	Lower 2.5th percentile	181
Unmarried women	Eastern Asia and South-eastern Asia	Contraceptive use (modern methods)	2000	Median (50th percentile)	1339
Unmarried women	Eastern Asia and South-eastern Asia	Contraceptive use (modern methods)	2000	Upper 97.5th percentile	9448
Unmarried women	Eastern Asia and South-eastern Asia	Contraceptive use (modern methods)	2010	Lower 2.5th percentile	267
Unmarried women	Eastern Asia and South-eastern Asia	Contraceptive use (modern methods)	2010	Median (50th percentile)	1900
Unmarried women	Eastern Asia and South-eastern Asia	Contraceptive use (modern methods)	2010	Upper 97.5th percentile	12363
Unmarried women	Eastern Asia and South-eastern Asia	Contraceptive use (modern methods)	2019	Lower 2.5th percentile	300
Unmarried women	Eastern Asia and South-eastern Asia	Contraceptive use (modern methods)	2019	Median (50th percentile)	1997
Unmarried women	Eastern Asia and South-eastern Asia	Contraceptive use (modern methods)	2019	Upper 97.5th percentile	12042
Unmarried women	Eastern Asia and South-eastern Asia	Contraceptive use (modern methods)	2030	Lower 2.5th percentile	415
Unmarried women	Eastern Asia and South-eastern Asia	Contraceptive use (modern methods)	2030	Median (50th percentile)	2814
Unmarried women	Eastern Asia and South-eastern Asia	Contraceptive use (modern methods)	2030	Upper 97.5th percentile	16762
Unmarried women	Eastern Asia and South-eastern Asia	Contraceptive use (any method)	1990	Lower 2.5th percentile	232
Unmarried women	Eastern Asia and South-eastern Asia	Contraceptive use (any method)	1990	Median (50th percentile)	1543
Unmarried women	Eastern Asia and South-eastern Asia	Contraceptive use (any method)	1990	Upper 97.5th percentile	11113
Unmarried women	Eastern Asia and South-eastern Asia	Contraceptive use (any method)	2000	Lower 2.5th percentile	288
Unmarried women	Eastern Asia and South-eastern Asia	Contraceptive use (any method)	2000	Median (50th percentile)	1843
Unmarried women	Eastern Asia and South-eastern Asia	Contraceptive use (any method)	2000	Upper 97.5th percentile	11749
Unmarried women	Eastern Asia and South-eastern Asia	Contraceptive use (any method)	2010	Lower 2.5th percentile	361
Unmarried women	Eastern Asia and South-eastern Asia	Contraceptive use (any method)	2010	Median (50th percentile)	2316
Unmarried women	Eastern Asia and South-eastern Asia	Contraceptive use (any method)	2010	Upper 97.5th percentile	14384
Unmarried women	Eastern Asia and South-eastern Asia	Contraceptive use (any method)	2019	Lower 2.5th percentile	377
Unmarried women	Eastern Asia and South-eastern Asia	Contraceptive use (any method)	2019	Median (50th percentile)	2303
Unmarried women	Eastern Asia and South-eastern Asia	Contraceptive use (any method)	2019	Upper 97.5th percentile	13082
Unmarried women	Eastern Asia and South-eastern Asia	Contraceptive use (any method)	2030	Lower 2.5th percentile	502
Unmarried women	Eastern Asia and South-eastern Asia	Contraceptive use (any method)	2030	Median (50th percentile)	3110
Unmarried women	Eastern Asia and South-eastern Asia	Contraceptive use (any method)	2030	Upper 97.5th percentile	18095
Unmarried women	Eastern Asia and South-eastern Asia	Unmet need for family planning	1990	Lower 2.5th percentile	111
Unmarried women	Eastern Asia and South-eastern Asia	Unmet need for family planning	1990	Median (50th percentile)	1390
Unmarried women	Eastern Asia and South-eastern Asia	Unmet need for family planning	1990	Upper 97.5th percentile	21752
Unmarried women	Eastern Asia and South-eastern Asia	Unmet need for family planning	2000	Lower 2.5th percentile	111
Unmarried women	Eastern Asia and South-eastern Asia	Unmet need for family planning	2000	Median (50th percentile)	1253
Unmarried women	Eastern Asia and South-eastern Asia	Unmet need for family planning	2000	Upper 97.5th percentile	19281
Unmarried women	Eastern Asia and South-eastern Asia	Unmet need for family planning	2010	Lower 2.5th percentile	132
Unmarried women	Eastern Asia and South-eastern Asia	Unmet need for family planning	2010	Median (50th percentile)	1276
Unmarried women	Eastern Asia and South-eastern Asia	Unmet need for family planning	2010	Upper 97.5th percentile	18822
Unmarried women	Eastern Asia and South-eastern Asia	Unmet need for family planning	2019	Lower 2.5th percentile	127
Unmarried women	Eastern Asia and South-eastern Asia	Unmet need for family planning	2019	Median (50th percentile)	1082
Unmarried women	Eastern Asia and South-eastern Asia	Unmet need for family planning	2019	Upper 97.5th percentile	14681
Unmarried women	Eastern Asia and South-eastern Asia	Unmet need for family planning	2030	Lower 2.5th percentile	138
Unmarried women	Eastern Asia and South-eastern Asia	Unmet need for family planning	2030	Median (50th percentile)	1179
Unmarried women	Eastern Asia and South-eastern Asia	Unmet need for family planning	2030	Upper 97.5th percentile	16374
Unmarried women	Eastern Asia and South-eastern Asia	Need for family planning	1990	Lower 2.5th percentile	684
Unmarried women	Eastern Asia and South-eastern Asia	Need for family planning	1990	Median (50th percentile)	2933
Unmarried women	Eastern Asia and South-eastern Asia	Need for family planning	1990	Upper 97.5th percentile	27289
Unmarried women	Eastern Asia and South-eastern Asia	Need for family planning	2000	Lower 2.5th percentile	740
Unmarried women	Eastern Asia and South-eastern Asia	Need for family planning	2000	Median (50th percentile)	3096
Unmarried women	Eastern Asia and South-eastern Asia	Need for family planning	2000	Upper 97.5th percentile	24864
Unmarried women	Eastern Asia and South-eastern Asia	Need for family planning	2010	Lower 2.5th percentile	870
Unmarried women	Eastern Asia and South-eastern Asia	Need for family planning	2010	Median (50th percentile)	3591
Unmarried women	Eastern Asia and South-eastern Asia	Need for family planning	2010	Upper 97.5th percentile	26103
Unmarried women	Eastern Asia and South-eastern Asia	Need for family planning	2019	Lower 2.5th percentile	831
Unmarried women	Eastern Asia and South-eastern Asia	Need for family planning	2019	Median (50th percentile)	3385
Unmarried women	Eastern Asia and South-eastern Asia	Need for family planning	2019	Upper 97.5th percentile	21337
Unmarried women	Eastern Asia and South-eastern Asia	Need for family planning	2030	Lower 2.5th percentile	1022
Unmarried women	Eastern Asia and South-eastern Asia	Need for family planning	2030	Median (50th percentile)	4289
Unmarried women	Eastern Asia and South-eastern Asia	Need for family planning	2030	Upper 97.5th percentile	25236
Unmarried women	Latin America and the Caribbean	Contraceptive use (modern methods)	1990	Lower 2.5th percentile	223
Unmarried women	Latin America and the Caribbean	Contraceptive use (modern methods)	1990	Median (50th percentile)	327
Unmarried women	Latin America and the Caribbean	Contraceptive use (modern methods)	1990	Upper 97.5th percentile	525
Unmarried women	Latin America and the Caribbean	Contraceptive use (modern methods)	2000	Lower 2.5th percentile	1089
Unmarried women	Latin America and the Caribbean	Contraceptive use (modern methods)	2000	Median (50th percentile)	1536
Unmarried women	Latin America and the Caribbean	Contraceptive use (modern methods)	2000	Upper 97.5th percentile	2197
Unmarried women	Latin America and the Caribbean	Contraceptive use (modern methods)	2010	Lower 2.5th percentile	2073
Unmarried women	Latin America and the Caribbean	Contraceptive use (modern methods)	2010	Median (50th percentile)	3228
Unmarried women	Latin America and the Caribbean	Contraceptive use (modern methods)	2010	Upper 97.5th percentile	4678
Unmarried women	Latin America and the Caribbean	Contraceptive use (modern methods)	2019	Lower 2.5th percentile	2484
Unmarried women	Latin America and the Caribbean	Contraceptive use (modern methods)	2019	Median (50th percentile)	4165
Unmarried women	Latin America and the Caribbean	Contraceptive use (modern methods)	2019	Upper 97.5th percentile	6912
Unmarried women	Latin America and the Caribbean	Contraceptive use (modern methods)	2030	Lower 2.5th percentile	2788
Unmarried women	Latin America and the Caribbean	Contraceptive use (modern methods)	2030	Median (50th percentile)	5009
Unmarried women	Latin America and the Caribbean	Contraceptive use (modern methods)	2030	Upper 97.5th percentile	8824
Unmarried women	Latin America and the Caribbean	Contraceptive use (any method)	1990	Lower 2.5th percentile	318
Unmarried women	Latin America and the Caribbean	Contraceptive use (any method)	1990	Median (50th percentile)	450
Unmarried women	Latin America and the Caribbean	Contraceptive use (any method)	1990	Upper 97.5th percentile	699
Unmarried women	Latin America and the Caribbean	Contraceptive use (any method)	2000	Lower 2.5th percentile	1278
Unmarried women	Latin America and the Caribbean	Contraceptive use (any method)	2000	Median (50th percentile)	1755
Unmarried women	Latin America and the Caribbean	Contraceptive use (any method)	2000	Upper 97.5th percentile	2452
Unmarried women	Latin America and the Caribbean	Contraceptive use (any method)	2010	Lower 2.5th percentile	2253
Unmarried women	Latin America and the Caribbean	Contraceptive use (any method)	2010	Median (50th percentile)	3433
Unmarried women	Latin America and the Caribbean	Contraceptive use (any method)	2010	Upper 97.5th percentile	4924
Unmarried women	Latin America and the Caribbean	Contraceptive use (any method)	2019	Lower 2.5th percentile	2633
Unmarried women	Latin America and the Caribbean	Contraceptive use (any method)	2019	Median (50th percentile)	4357
Unmarried women	Latin America and the Caribbean	Contraceptive use (any method)	2019	Upper 97.5th percentile	7152
Unmarried women	Latin America and the Caribbean	Contraceptive use (any method)	2030	Lower 2.5th percentile	2910
Unmarried women	Latin America and the Caribbean	Contraceptive use (any method)	2030	Median (50th percentile)	5180
Unmarried women	Latin America and the Caribbean	Contraceptive use (any method)	2030	Upper 97.5th percentile	9042
Unmarried women	Latin America and the Caribbean	Unmet need for family planning	1990	Lower 2.5th percentile	336
Unmarried women	Latin America and the Caribbean	Unmet need for family planning	1990	Median (50th percentile)	579
Unmarried women	Latin America and the Caribbean	Unmet need for family planning	1990	Upper 97.5th percentile	1298
Unmarried women	Latin America and the Caribbean	Unmet need for family planning	2000	Lower 2.5th percentile	654
Unmarried women	Latin America and the Caribbean	Unmet need for family planning	2000	Median (50th percentile)	1028
Unmarried women	Latin America and the Caribbean	Unmet need for family planning	2000	Upper 97.5th percentile	1917
Unmarried women	Latin America and the Caribbean	Unmet need for family planning	2010	Lower 2.5th percentile	689
Unmarried women	Latin America and the Caribbean	Unmet need for family planning	2010	Median (50th percentile)	1243
Unmarried women	Latin America and the Caribbean	Unmet need for family planning	2010	Upper 97.5th percentile	2490
Unmarried women	Latin America and the Caribbean	Unmet need for family planning	2019	Lower 2.5th percentile	580
Unmarried women	Latin America and the Caribbean	Unmet need for family planning	2019	Median (50th percentile)	1221
Unmarried women	Latin America and the Caribbean	Unmet need for family planning	2019	Upper 97.5th percentile	2663
Unmarried women	Latin America and the Caribbean	Unmet need for family planning	2030	Lower 2.5th percentile	533
Unmarried women	Latin America and the Caribbean	Unmet need for family planning	2030	Median (50th percentile)	1199
Unmarried women	Latin America and the Caribbean	Unmet need for family planning	2030	Upper 97.5th percentile	2849
Unmarried women	Latin America and the Caribbean	Need for family planning	1990	Lower 2.5th percentile	724
Unmarried women	Latin America and the Caribbean	Need for family planning	1990	Median (50th percentile)	1028
Unmarried women	Latin America and the Caribbean	Need for family planning	1990	Upper 97.5th percentile	1800
Unmarried women	Latin America and the Caribbean	Need for family planning	2000	Lower 2.5th percentile	2091
Unmarried women	Latin America and the Caribbean	Need for family planning	2000	Median (50th percentile)	2782
Unmarried women	Latin America and the Caribbean	Need for family planning	2000	Upper 97.5th percentile	3942
Unmarried women	Latin America and the Caribbean	Need for family planning	2010	Lower 2.5th percentile	3347
Unmarried women	Latin America and the Caribbean	Need for family planning	2010	Median (50th percentile)	4676
Unmarried women	Latin America and the Caribbean	Need for family planning	2010	Upper 97.5th percentile	6426
Unmarried women	Latin America and the Caribbean	Need for family planning	2019	Lower 2.5th percentile	3788
Unmarried women	Latin America and the Caribbean	Need for family planning	2019	Median (50th percentile)	5578
Unmarried women	Latin America and the Caribbean	Need for family planning	2019	Upper 97.5th percentile	8326
Unmarried women	Latin America and the Caribbean	Need for family planning	2030	Lower 2.5th percentile	4090
Unmarried women	Latin America and the Caribbean	Need for family planning	2030	Median (50th percentile)	6379
Unmarried women	Latin America and the Caribbean	Need for family planning	2030	Upper 97.5th percentile	10185
Unmarried women	Oceania	Contraceptive use (modern methods)	1990	Lower 2.5th percentile	6
Unmarried women	Oceania	Contraceptive use (modern methods)	1990	Median (50th percentile)	85
Unmarried women	Oceania	Contraceptive use (modern methods)	1990	Upper 97.5th percentile	367
Unmarried women	Oceania	Contraceptive use (modern methods)	2000	Lower 2.5th percentile	20
Unmarried women	Oceania	Contraceptive use (modern methods)	2000	Median (50th percentile)	134
Unmarried women	Oceania	Contraceptive use (modern methods)	2000	Upper 97.5th percentile	355
Unmarried women	Oceania	Contraceptive use (modern methods)	2010	Lower 2.5th percentile	39
Unmarried women	Oceania	Contraceptive use (modern methods)	2010	Median (50th percentile)	207
Unmarried women	Oceania	Contraceptive use (modern methods)	2010	Upper 97.5th percentile	414
Unmarried women	Oceania	Contraceptive use (modern methods)	2019	Lower 2.5th percentile	50
Unmarried women	Oceania	Contraceptive use (modern methods)	2019	Median (50th percentile)	232
Unmarried women	Oceania	Contraceptive use (modern methods)	2019	Upper 97.5th percentile	488
Unmarried women	Oceania	Contraceptive use (modern methods)	2030	Lower 2.5th percentile	69
Unmarried women	Oceania	Contraceptive use (modern methods)	2030	Median (50th percentile)	297
Unmarried women	Oceania	Contraceptive use (modern methods)	2030	Upper 97.5th percentile	686
Unmarried women	Oceania	Contraceptive use (any method)	1990	Lower 2.5th percentile	11
Unmarried women	Oceania	Contraceptive use (any method)	1990	Median (50th percentile)	97
Unmarried women	Oceania	Contraceptive use (any method)	1990	Upper 97.5th percentile	386
Unmarried women	Oceania	Contraceptive use (any method)	2000	Lower 2.5th percentile	27
Unmarried women	Oceania	Contraceptive use (any method)	2000	Median (50th percentile)	142
Unmarried women	Oceania	Contraceptive use (any method)	2000	Upper 97.5th percentile	366
Unmarried women	Oceania	Contraceptive use (any method)	2010	Lower 2.5th percentile	45
Unmarried women	Oceania	Contraceptive use (any method)	2010	Median (50th percentile)	214
Unmarried women	Oceania	Contraceptive use (any method)	2010	Upper 97.5th percentile	424
Unmarried women	Oceania	Contraceptive use (any method)	2019	Lower 2.5th percentile	56
Unmarried women	Oceania	Contraceptive use (any method)	2019	Median (50th percentile)	239
Unmarried women	Oceania	Contraceptive use (any method)	2019	Upper 97.5th percentile	497
Unmarried women	Oceania	Contraceptive use (any method)	2030	Lower 2.5th percentile	74
Unmarried women	Oceania	Contraceptive use (any method)	2030	Median (50th percentile)	305
Unmarried women	Oceania	Contraceptive use (any method)	2030	Upper 97.5th percentile	695
Unmarried women	Oceania	Unmet need for family planning	1990	Lower 2.5th percentile	3
Unmarried women	Oceania	Unmet need for family planning	1990	Median (50th percentile)	33
Unmarried women	Oceania	Unmet need for family planning	1990	Upper 97.5th percentile	381
Unmarried women	Oceania	Unmet need for family planning	2000	Lower 2.5th percentile	3
Unmarried women	Oceania	Unmet need for family planning	2000	Median (50th percentile)	38
Unmarried women	Oceania	Unmet need for family planning	2000	Upper 97.5th percentile	370
Unmarried women	Oceania	Unmet need for family planning	2010	Lower 2.5th percentile	4
Unmarried women	Oceania	Unmet need for family planning	2010	Median (50th percentile)	44
Unmarried women	Oceania	Unmet need for family planning	2010	Upper 97.5th percentile	410
Unmarried women	Oceania	Unmet need for family planning	2019	Lower 2.5th percentile	4
Unmarried women	Oceania	Unmet need for family planning	2019	Median (50th percentile)	48
Unmarried women	Oceania	Unmet need for family planning	2019	Upper 97.5th percentile	420
Unmarried women	Oceania	Unmet need for family planning	2030	Lower 2.5th percentile	4
Unmarried women	Oceania	Unmet need for family planning	2030	Median (50th percentile)	55
Unmarried women	Oceania	Unmet need for family planning	2030	Upper 97.5th percentile	487
Unmarried women	Oceania	Need for family planning	1990	Lower 2.5th percentile	26
Unmarried women	Oceania	Need for family planning	1990	Median (50th percentile)	131
Unmarried women	Oceania	Need for family planning	1990	Upper 97.5th percentile	545
Unmarried women	Oceania	Need for family planning	2000	Lower 2.5th percentile	48
Unmarried women	Oceania	Need for family planning	2000	Median (50th percentile)	181
Unmarried women	Oceania	Need for family planning	2000	Upper 97.5th percentile	544
Unmarried women	Oceania	Need for family planning	2010	Lower 2.5th percentile	73
Unmarried women	Oceania	Need for family planning	2010	Median (50th percentile)	258
Unmarried women	Oceania	Need for family planning	2010	Upper 97.5th percentile	637
Unmarried women	Oceania	Need for family planning	2019	Lower 2.5th percentile	89
Unmarried women	Oceania	Need for family planning	2019	Median (50th percentile)	287
Unmarried women	Oceania	Need for family planning	2019	Upper 97.5th percentile	680
Unmarried women	Oceania	Need for family planning	2030	Lower 2.5th percentile	118
Unmarried women	Oceania	Need for family planning	2030	Median (50th percentile)	360
Unmarried women	Oceania	Need for family planning	2030	Upper 97.5th percentile	851
Unmarried women	Northern America and Europe	Contraceptive use (modern methods)	1990	Lower 2.5th percentile	1099
Unmarried women	Northern America and Europe	Contraceptive use (modern methods)	1990	Median (50th percentile)	2713
Unmarried women	Northern America and Europe	Contraceptive use (modern methods)	1990	Upper 97.5th percentile	5758
Unmarried women	Northern America and Europe	Contraceptive use (modern methods)	2000	Lower 2.5th percentile	1987
Unmarried women	Northern America and Europe	Contraceptive use (modern methods)	2000	Median (50th percentile)	3825
Unmarried women	Northern America and Europe	Contraceptive use (modern methods)	2000	Upper 97.5th percentile	6789
Unmarried women	Northern America and Europe	Contraceptive use (modern methods)	2010	Lower 2.5th percentile	3164
Unmarried women	Northern America and Europe	Contraceptive use (modern methods)	2010	Median (50th percentile)	5256
Unmarried women	Northern America and Europe	Contraceptive use (modern methods)	2010	Upper 97.5th percentile	7722
Unmarried women	Northern America and Europe	Contraceptive use (modern methods)	2019	Lower 2.5th percentile	3542
Unmarried women	Northern America and Europe	Contraceptive use (modern methods)	2019	Median (50th percentile)	5834
Unmarried women	Northern America and Europe	Contraceptive use (modern methods)	2019	Upper 97.5th percentile	8540
Unmarried women	Northern America and Europe	Contraceptive use (modern methods)	2030	Lower 2.5th percentile	3674
Unmarried women	Northern America and Europe	Contraceptive use (modern methods)	2030	Median (50th percentile)	6480
Unmarried women	Northern America and Europe	Contraceptive use (modern methods)	2030	Upper 97.5th percentile	10470
Unmarried women	Northern America and Europe	Contraceptive use (any method)	1990	Lower 2.5th percentile	1457
Unmarried women	Northern America and Europe	Contraceptive use (any method)	1990	Median (50th percentile)	3400
Unmarried women	Northern America and Europe	Contraceptive use (any method)	1990	Upper 97.5th percentile	6845
Unmarried women	Northern America and Europe	Contraceptive use (any method)	2000	Lower 2.5th percentile	2280
Unmarried women	Northern America and Europe	Contraceptive use (any method)	2000	Median (50th percentile)	4300
Unmarried women	Northern America and Europe	Contraceptive use (any method)	2000	Upper 97.5th percentile	7470
Unmarried women	Northern America and Europe	Contraceptive use (any method)	2010	Lower 2.5th percentile	3404
Unmarried women	Northern America and Europe	Contraceptive use (any method)	2010	Median (50th percentile)	5588
Unmarried women	Northern America and Europe	Contraceptive use (any method)	2010	Upper 97.5th percentile	8166
Unmarried women	Northern America and Europe	Contraceptive use (any method)	2019	Lower 2.5th percentile	3726
Unmarried women	Northern America and Europe	Contraceptive use (any method)	2019	Median (50th percentile)	6086
Unmarried women	Northern America and Europe	Contraceptive use (any method)	2019	Upper 97.5th percentile	8880
Unmarried women	Northern America and Europe	Contraceptive use (any method)	2030	Lower 2.5th percentile	3816
Unmarried women	Northern America and Europe	Contraceptive use (any method)	2030	Median (50th percentile)	6693
Unmarried women	Northern America and Europe	Contraceptive use (any method)	2030	Upper 97.5th percentile	10778
Unmarried women	Northern America and Europe	Unmet need for family planning	1990	Lower 2.5th percentile	251
Unmarried women	Northern America and Europe	Unmet need for family planning	1990	Median (50th percentile)	1068
Unmarried women	Northern America and Europe	Unmet need for family planning	1990	Upper 97.5th percentile	5481
Unmarried women	Northern America and Europe	Unmet need for family planning	2000	Lower 2.5th percentile	282
Unmarried women	Northern America and Europe	Unmet need for family planning	2000	Median (50th percentile)	1206
Unmarried women	Northern America and Europe	Unmet need for family planning	2000	Upper 97.5th percentile	6104
Unmarried women	Northern America and Europe	Unmet need for family planning	2010	Lower 2.5th percentile	265
Unmarried women	Northern America and Europe	Unmet need for family planning	2010	Median (50th percentile)	1190
Unmarried women	Northern America and Europe	Unmet need for family planning	2010	Upper 97.5th percentile	6482
Unmarried women	Northern America and Europe	Unmet need for family planning	2019	Lower 2.5th percentile	221
Unmarried women	Northern America and Europe	Unmet need for family planning	2019	Median (50th percentile)	1027
Unmarried women	Northern America and Europe	Unmet need for family planning	2019	Upper 97.5th percentile	5900
Unmarried women	Northern America and Europe	Unmet need for family planning	2030	Lower 2.5th percentile	223
Unmarried women	Northern America and Europe	Unmet need for family planning	2030	Median (50th percentile)	1023
Unmarried women	Northern America and Europe	Unmet need for family planning	2030	Upper 97.5th percentile	5770
Unmarried women	Northern America and Europe	Need for family planning	1990	Lower 2.5th percentile	2167
Unmarried women	Northern America and Europe	Need for family planning	1990	Median (50th percentile)	4468
Unmarried women	Northern America and Europe	Need for family planning	1990	Upper 97.5th percentile	9715
Unmarried women	Northern America and Europe	Need for family planning	2000	Lower 2.5th percentile	3104
Unmarried women	Northern America and Europe	Need for family planning	2000	Median (50th percentile)	5506
Unmarried women	Northern America and Europe	Need for family planning	2000	Upper 97.5th percentile	10862
Unmarried women	Northern America and Europe	Need for family planning	2010	Lower 2.5th percentile	4381
Unmarried women	Northern America and Europe	Need for family planning	2010	Median (50th percentile)	6778
Unmarried women	Northern America and Europe	Need for family planning	2010	Upper 97.5th percentile	12274
Unmarried women	Northern America and Europe	Need for family planning	2019	Lower 2.5th percentile	4638
Unmarried women	Northern America and Europe	Need for family planning	2019	Median (50th percentile)	7114
Unmarried women	Northern America and Europe	Need for family planning	2019	Upper 97.5th percentile	12023
Unmarried women	Northern America and Europe	Need for family planning	2030	Lower 2.5th percentile	4829
Unmarried women	Northern America and Europe	Need for family planning	2030	Median (50th percentile)	7716
Unmarried women	Northern America and Europe	Need for family planning	2030	Upper 97.5th percentile	12785
