# Supplementary material for: Contraceptive use and needs among adolescent women aged 15–19: Regional and global estimates and projections from 1990 to 2030 from a Bayesian hierarchical modelling study
Source: PLoS One. 2021 Mar 4;16(3):e0247479. doi: 10.1371/journal.pone.0247479 (PMC7932081; doi:10.1371/journal.pone.0247479)
Supplement: S2 Results — (XLSX) [file pone.0247479.s008.xlsx]

## Sheet: percentages
marital_status	region	indicator	year	percentile	value_percent
All women	Sub-Saharan Africa	Contraceptive use (modern methods)	1990	Lower 2.5th percentile	2.5
All women	Sub-Saharan Africa	Contraceptive use (modern methods)	1990	Median (50th percentile)	3.5
All women	Sub-Saharan Africa	Contraceptive use (modern methods)	1990	Upper 97.5th percentile	4.8
All women	Sub-Saharan Africa	Contraceptive use (modern methods)	2000	Lower 2.5th percentile	5.4
All women	Sub-Saharan Africa	Contraceptive use (modern methods)	2000	Median (50th percentile)	6
All women	Sub-Saharan Africa	Contraceptive use (modern methods)	2000	Upper 97.5th percentile	6.7
All women	Sub-Saharan Africa	Contraceptive use (modern methods)	2010	Lower 2.5th percentile	7.1
All women	Sub-Saharan Africa	Contraceptive use (modern methods)	2010	Median (50th percentile)	7.7
All women	Sub-Saharan Africa	Contraceptive use (modern methods)	2010	Upper 97.5th percentile	8.5
All women	Sub-Saharan Africa	Contraceptive use (modern methods)	2019	Lower 2.5th percentile	8.8
All women	Sub-Saharan Africa	Contraceptive use (modern methods)	2019	Median (50th percentile)	9.7
All women	Sub-Saharan Africa	Contraceptive use (modern methods)	2019	Upper 97.5th percentile	10.9
All women	Sub-Saharan Africa	Contraceptive use (modern methods)	2030	Lower 2.5th percentile	9.6
All women	Sub-Saharan Africa	Contraceptive use (modern methods)	2030	Median (50th percentile)	12
All women	Sub-Saharan Africa	Contraceptive use (modern methods)	2030	Upper 97.5th percentile	15.2
All women	Sub-Saharan Africa	Contraceptive use (any method)	1990	Lower 2.5th percentile	6.1
All women	Sub-Saharan Africa	Contraceptive use (any method)	1990	Median (50th percentile)	7.4
All women	Sub-Saharan Africa	Contraceptive use (any method)	1990	Upper 97.5th percentile	9.1
All women	Sub-Saharan Africa	Contraceptive use (any method)	2000	Lower 2.5th percentile	8.6
All women	Sub-Saharan Africa	Contraceptive use (any method)	2000	Median (50th percentile)	9.3
All women	Sub-Saharan Africa	Contraceptive use (any method)	2000	Upper 97.5th percentile	10.3
All women	Sub-Saharan Africa	Contraceptive use (any method)	2010	Lower 2.5th percentile	9.1
All women	Sub-Saharan Africa	Contraceptive use (any method)	2010	Median (50th percentile)	9.8
All women	Sub-Saharan Africa	Contraceptive use (any method)	2010	Upper 97.5th percentile	10.7
All women	Sub-Saharan Africa	Contraceptive use (any method)	2019	Lower 2.5th percentile	10
All women	Sub-Saharan Africa	Contraceptive use (any method)	2019	Median (50th percentile)	11.1
All women	Sub-Saharan Africa	Contraceptive use (any method)	2019	Upper 97.5th percentile	12.5
All women	Sub-Saharan Africa	Contraceptive use (any method)	2030	Lower 2.5th percentile	10.5
All women	Sub-Saharan Africa	Contraceptive use (any method)	2030	Median (50th percentile)	13.1
All women	Sub-Saharan Africa	Contraceptive use (any method)	2030	Upper 97.5th percentile	16.7
All women	Sub-Saharan Africa	Unmet need for family planning	1990	Lower 2.5th percentile	11.4
All women	Sub-Saharan Africa	Unmet need for family planning	1990	Median (50th percentile)	12.6
All women	Sub-Saharan Africa	Unmet need for family planning	1990	Upper 97.5th percentile	14
All women	Sub-Saharan Africa	Unmet need for family planning	2000	Lower 2.5th percentile	11.1
All women	Sub-Saharan Africa	Unmet need for family planning	2000	Median (50th percentile)	11.9
All women	Sub-Saharan Africa	Unmet need for family planning	2000	Upper 97.5th percentile	12.8
All women	Sub-Saharan Africa	Unmet need for family planning	2010	Lower 2.5th percentile	10.1
All women	Sub-Saharan Africa	Unmet need for family planning	2010	Median (50th percentile)	10.7
All women	Sub-Saharan Africa	Unmet need for family planning	2010	Upper 97.5th percentile	11.5
All women	Sub-Saharan Africa	Unmet need for family planning	2019	Lower 2.5th percentile	9.2
All women	Sub-Saharan Africa	Unmet need for family planning	2019	Median (50th percentile)	10.2
All women	Sub-Saharan Africa	Unmet need for family planning	2019	Upper 97.5th percentile	11.5
All women	Sub-Saharan Africa	Unmet need for family planning	2030	Lower 2.5th percentile	7.8
All women	Sub-Saharan Africa	Unmet need for family planning	2030	Median (50th percentile)	9.5
All women	Sub-Saharan Africa	Unmet need for family planning	2030	Upper 97.5th percentile	11.8
All women	Sub-Saharan Africa	Need for family planning	1990	Lower 2.5th percentile	18.1
All women	Sub-Saharan Africa	Need for family planning	1990	Median (50th percentile)	20
All women	Sub-Saharan Africa	Need for family planning	1990	Upper 97.5th percentile	22.1
All women	Sub-Saharan Africa	Need for family planning	2000	Lower 2.5th percentile	20.1
All women	Sub-Saharan Africa	Need for family planning	2000	Median (50th percentile)	21.2
All women	Sub-Saharan Africa	Need for family planning	2000	Upper 97.5th percentile	22.5
All women	Sub-Saharan Africa	Need for family planning	2010	Lower 2.5th percentile	19.5
All women	Sub-Saharan Africa	Need for family planning	2010	Median (50th percentile)	20.5
All women	Sub-Saharan Africa	Need for family planning	2010	Upper 97.5th percentile	21.6
All women	Sub-Saharan Africa	Need for family planning	2019	Lower 2.5th percentile	19.8
All women	Sub-Saharan Africa	Need for family planning	2019	Median (50th percentile)	21.4
All women	Sub-Saharan Africa	Need for family planning	2019	Upper 97.5th percentile	23.3
All women	Sub-Saharan Africa	Need for family planning	2030	Lower 2.5th percentile	19.3
All women	Sub-Saharan Africa	Need for family planning	2030	Median (50th percentile)	22.5
All women	Sub-Saharan Africa	Need for family planning	2030	Upper 97.5th percentile	26.9
All women	Sub-Saharan Africa	Proportion of need for family planning satisfied by modern methods	1990	Lower 2.5th percentile	12.8
All women	Sub-Saharan Africa	Proportion of need for family planning satisfied by modern methods	1990	Median (50th percentile)	17.3
All women	Sub-Saharan Africa	Proportion of need for family planning satisfied by modern methods	1990	Upper 97.5th percentile	23
All women	Sub-Saharan Africa	Proportion of need for family planning satisfied by modern methods	2000	Lower 2.5th percentile	25.8
All women	Sub-Saharan Africa	Proportion of need for family planning satisfied by modern methods	2000	Median (50th percentile)	28.2
All women	Sub-Saharan Africa	Proportion of need for family planning satisfied by modern methods	2000	Upper 97.5th percentile	31
All women	Sub-Saharan Africa	Proportion of need for family planning satisfied by modern methods	2010	Lower 2.5th percentile	35.3
All women	Sub-Saharan Africa	Proportion of need for family planning satisfied by modern methods	2010	Median (50th percentile)	37.7
All women	Sub-Saharan Africa	Proportion of need for family planning satisfied by modern methods	2010	Upper 97.5th percentile	40.5
All women	Sub-Saharan Africa	Proportion of need for family planning satisfied by modern methods	2019	Lower 2.5th percentile	42.2
All women	Sub-Saharan Africa	Proportion of need for family planning satisfied by modern methods	2019	Median (50th percentile)	45.6
All women	Sub-Saharan Africa	Proportion of need for family planning satisfied by modern methods	2019	Upper 97.5th percentile	49
All women	Sub-Saharan Africa	Proportion of need for family planning satisfied by modern methods	2030	Lower 2.5th percentile	46.7
All women	Sub-Saharan Africa	Proportion of need for family planning satisfied by modern methods	2030	Median (50th percentile)	53.1
All women	Sub-Saharan Africa	Proportion of need for family planning satisfied by modern methods	2030	Upper 97.5th percentile	60.1
All women	Northern Africa	Contraceptive use (modern methods)	1990	Lower 2.5th percentile	1.9
All women	Northern Africa	Contraceptive use (modern methods)	1990	Median (50th percentile)	2.2
All women	Northern Africa	Contraceptive use (modern methods)	1990	Upper 97.5th percentile	6.9
All women	Northern Africa	Contraceptive use (modern methods)	2000	Lower 2.5th percentile	2.6
All women	Northern Africa	Contraceptive use (modern methods)	2000	Median (50th percentile)	3
All women	Northern Africa	Contraceptive use (modern methods)	2000	Upper 97.5th percentile	8.8
All women	Northern Africa	Contraceptive use (modern methods)	2010	Lower 2.5th percentile	2.1
All women	Northern Africa	Contraceptive use (modern methods)	2010	Median (50th percentile)	2.5
All women	Northern Africa	Contraceptive use (modern methods)	2010	Upper 97.5th percentile	9.6
All women	Northern Africa	Contraceptive use (modern methods)	2019	Lower 2.5th percentile	1.8
All women	Northern Africa	Contraceptive use (modern methods)	2019	Median (50th percentile)	2.5
All women	Northern Africa	Contraceptive use (modern methods)	2019	Upper 97.5th percentile	10.8
All women	Northern Africa	Contraceptive use (modern methods)	2030	Lower 2.5th percentile	1.5
All women	Northern Africa	Contraceptive use (modern methods)	2030	Median (50th percentile)	2.6
All women	Northern Africa	Contraceptive use (modern methods)	2030	Upper 97.5th percentile	12.8
All women	Northern Africa	Contraceptive use (any method)	1990	Lower 2.5th percentile	2.4
All women	Northern Africa	Contraceptive use (any method)	1990	Median (50th percentile)	2.8
All women	Northern Africa	Contraceptive use (any method)	1990	Upper 97.5th percentile	11.8
All women	Northern Africa	Contraceptive use (any method)	2000	Lower 2.5th percentile	3.1
All women	Northern Africa	Contraceptive use (any method)	2000	Median (50th percentile)	3.5
All women	Northern Africa	Contraceptive use (any method)	2000	Upper 97.5th percentile	13.9
All women	Northern Africa	Contraceptive use (any method)	2010	Lower 2.5th percentile	2.5
All women	Northern Africa	Contraceptive use (any method)	2010	Median (50th percentile)	3
All women	Northern Africa	Contraceptive use (any method)	2010	Upper 97.5th percentile	14.5
All women	Northern Africa	Contraceptive use (any method)	2019	Lower 2.5th percentile	2.1
All women	Northern Africa	Contraceptive use (any method)	2019	Median (50th percentile)	2.9
All women	Northern Africa	Contraceptive use (any method)	2019	Upper 97.5th percentile	15.7
All women	Northern Africa	Contraceptive use (any method)	2030	Lower 2.5th percentile	1.7
All women	Northern Africa	Contraceptive use (any method)	2030	Median (50th percentile)	3.1
All women	Northern Africa	Contraceptive use (any method)	2030	Upper 97.5th percentile	17.6
All women	Northern Africa	Unmet need for family planning	1990	Lower 2.5th percentile	3.7
All women	Northern Africa	Unmet need for family planning	1990	Median (50th percentile)	5.4
All women	Northern Africa	Unmet need for family planning	1990	Upper 97.5th percentile	14.1
All women	Northern Africa	Unmet need for family planning	2000	Lower 2.5th percentile	2.3
All women	Northern Africa	Unmet need for family planning	2000	Median (50th percentile)	3.8
All women	Northern Africa	Unmet need for family planning	2000	Upper 97.5th percentile	13.2
All women	Northern Africa	Unmet need for family planning	2010	Lower 2.5th percentile	1.8
All women	Northern Africa	Unmet need for family planning	2010	Median (50th percentile)	3.3
All women	Northern Africa	Unmet need for family planning	2010	Upper 97.5th percentile	13
All women	Northern Africa	Unmet need for family planning	2019	Lower 2.5th percentile	1.7
All women	Northern Africa	Unmet need for family planning	2019	Median (50th percentile)	3.3
All women	Northern Africa	Unmet need for family planning	2019	Upper 97.5th percentile	13.3
All women	Northern Africa	Unmet need for family planning	2030	Lower 2.5th percentile	1.3
All women	Northern Africa	Unmet need for family planning	2030	Median (50th percentile)	3
All women	Northern Africa	Unmet need for family planning	2030	Upper 97.5th percentile	13.7
All women	Northern Africa	Need for family planning	1990	Lower 2.5th percentile	6.4
All women	Northern Africa	Need for family planning	1990	Median (50th percentile)	8.1
All women	Northern Africa	Need for family planning	1990	Upper 97.5th percentile	21.2
All women	Northern Africa	Need for family planning	2000	Lower 2.5th percentile	5.7
All women	Northern Africa	Need for family planning	2000	Median (50th percentile)	7.3
All women	Northern Africa	Need for family planning	2000	Upper 97.5th percentile	21.5
All women	Northern Africa	Need for family planning	2010	Lower 2.5th percentile	4.6
All women	Northern Africa	Need for family planning	2010	Median (50th percentile)	6.2
All women	Northern Africa	Need for family planning	2010	Upper 97.5th percentile	21.6
All women	Northern Africa	Need for family planning	2019	Lower 2.5th percentile	4.3
All women	Northern Africa	Need for family planning	2019	Median (50th percentile)	6.3
All women	Northern Africa	Need for family planning	2019	Upper 97.5th percentile	22.8
All women	Northern Africa	Need for family planning	2030	Lower 2.5th percentile	3.8
All women	Northern Africa	Need for family planning	2030	Median (50th percentile)	6.1
All women	Northern Africa	Need for family planning	2030	Upper 97.5th percentile	24.4
All women	Northern Africa	Proportion of need for family planning satisfied by modern methods	1990	Lower 2.5th percentile	13
All women	Northern Africa	Proportion of need for family planning satisfied by modern methods	1990	Median (50th percentile)	26.9
All women	Northern Africa	Proportion of need for family planning satisfied by modern methods	1990	Upper 97.5th percentile	40.9
All women	Northern Africa	Proportion of need for family planning satisfied by modern methods	2000	Lower 2.5th percentile	18
All women	Northern Africa	Proportion of need for family planning satisfied by modern methods	2000	Median (50th percentile)	40.6
All women	Northern Africa	Proportion of need for family planning satisfied by modern methods	2000	Upper 97.5th percentile	54
All women	Northern Africa	Proportion of need for family planning satisfied by modern methods	2010	Lower 2.5th percentile	15.5
All women	Northern Africa	Proportion of need for family planning satisfied by modern methods	2010	Median (50th percentile)	39.7
All women	Northern Africa	Proportion of need for family planning satisfied by modern methods	2010	Upper 97.5th percentile	57.2
All women	Northern Africa	Proportion of need for family planning satisfied by modern methods	2019	Lower 2.5th percentile	15
All women	Northern Africa	Proportion of need for family planning satisfied by modern methods	2019	Median (50th percentile)	39.1
All women	Northern Africa	Proportion of need for family planning satisfied by modern methods	2019	Upper 97.5th percentile	60.6
All women	Northern Africa	Proportion of need for family planning satisfied by modern methods	2030	Lower 2.5th percentile	14.7
All women	Northern Africa	Proportion of need for family planning satisfied by modern methods	2030	Median (50th percentile)	42.1
All women	Northern Africa	Proportion of need for family planning satisfied by modern methods	2030	Upper 97.5th percentile	66.9
All women	Western Asia	Contraceptive use (modern methods)	1990	Lower 2.5th percentile	0.9
All women	Western Asia	Contraceptive use (modern methods)	1990	Median (50th percentile)	1.4
All women	Western Asia	Contraceptive use (modern methods)	1990	Upper 97.5th percentile	4.7
All women	Western Asia	Contraceptive use (modern methods)	2000	Lower 2.5th percentile	1.3
All women	Western Asia	Contraceptive use (modern methods)	2000	Median (50th percentile)	1.9
All women	Western Asia	Contraceptive use (modern methods)	2000	Upper 97.5th percentile	5.8
All women	Western Asia	Contraceptive use (modern methods)	2010	Lower 2.5th percentile	1.4
All women	Western Asia	Contraceptive use (modern methods)	2010	Median (50th percentile)	2
All women	Western Asia	Contraceptive use (modern methods)	2010	Upper 97.5th percentile	7
All women	Western Asia	Contraceptive use (modern methods)	2019	Lower 2.5th percentile	1.4
All women	Western Asia	Contraceptive use (modern methods)	2019	Median (50th percentile)	2.3
All women	Western Asia	Contraceptive use (modern methods)	2019	Upper 97.5th percentile	7.7
All women	Western Asia	Contraceptive use (modern methods)	2030	Lower 2.5th percentile	1.5
All women	Western Asia	Contraceptive use (modern methods)	2030	Median (50th percentile)	2.7
All women	Western Asia	Contraceptive use (modern methods)	2030	Upper 97.5th percentile	9.6
All women	Western Asia	Contraceptive use (any method)	1990	Lower 2.5th percentile	2.4
All women	Western Asia	Contraceptive use (any method)	1990	Median (50th percentile)	3.3
All women	Western Asia	Contraceptive use (any method)	1990	Upper 97.5th percentile	9.5
All women	Western Asia	Contraceptive use (any method)	2000	Lower 2.5th percentile	2.9
All women	Western Asia	Contraceptive use (any method)	2000	Median (50th percentile)	3.8
All women	Western Asia	Contraceptive use (any method)	2000	Upper 97.5th percentile	10.9
All women	Western Asia	Contraceptive use (any method)	2010	Lower 2.5th percentile	2.7
All women	Western Asia	Contraceptive use (any method)	2010	Median (50th percentile)	3.6
All women	Western Asia	Contraceptive use (any method)	2010	Upper 97.5th percentile	12
All women	Western Asia	Contraceptive use (any method)	2019	Lower 2.5th percentile	2.5
All women	Western Asia	Contraceptive use (any method)	2019	Median (50th percentile)	3.6
All women	Western Asia	Contraceptive use (any method)	2019	Upper 97.5th percentile	12.5
All women	Western Asia	Contraceptive use (any method)	2030	Lower 2.5th percentile	2.3
All women	Western Asia	Contraceptive use (any method)	2030	Median (50th percentile)	3.9
All women	Western Asia	Contraceptive use (any method)	2030	Upper 97.5th percentile	14.5
All women	Western Asia	Unmet need for family planning	1990	Lower 2.5th percentile	3.9
All women	Western Asia	Unmet need for family planning	1990	Median (50th percentile)	4.8
All women	Western Asia	Unmet need for family planning	1990	Upper 97.5th percentile	6.9
All women	Western Asia	Unmet need for family planning	2000	Lower 2.5th percentile	2.9
All women	Western Asia	Unmet need for family planning	2000	Median (50th percentile)	3.7
All women	Western Asia	Unmet need for family planning	2000	Upper 97.5th percentile	5.5
All women	Western Asia	Unmet need for family planning	2010	Lower 2.5th percentile	2.1
All women	Western Asia	Unmet need for family planning	2010	Median (50th percentile)	2.7
All women	Western Asia	Unmet need for family planning	2010	Upper 97.5th percentile	4.3
All women	Western Asia	Unmet need for family planning	2019	Lower 2.5th percentile	1.6
All women	Western Asia	Unmet need for family planning	2019	Median (50th percentile)	2.2
All women	Western Asia	Unmet need for family planning	2019	Upper 97.5th percentile	3.8
All women	Western Asia	Unmet need for family planning	2030	Lower 2.5th percentile	1.2
All women	Western Asia	Unmet need for family planning	2030	Median (50th percentile)	1.8
All women	Western Asia	Unmet need for family planning	2030	Upper 97.5th percentile	3.5
All women	Western Asia	Need for family planning	1990	Lower 2.5th percentile	6.9
All women	Western Asia	Need for family planning	1990	Median (50th percentile)	8.1
All women	Western Asia	Need for family planning	1990	Upper 97.5th percentile	14.7
All women	Western Asia	Need for family planning	2000	Lower 2.5th percentile	6.3
All women	Western Asia	Need for family planning	2000	Median (50th percentile)	7.4
All women	Western Asia	Need for family planning	2000	Upper 97.5th percentile	14.8
All women	Western Asia	Need for family planning	2010	Lower 2.5th percentile	5.1
All women	Western Asia	Need for family planning	2010	Median (50th percentile)	6.2
All women	Western Asia	Need for family planning	2010	Upper 97.5th percentile	15
All women	Western Asia	Need for family planning	2019	Lower 2.5th percentile	4.6
All women	Western Asia	Need for family planning	2019	Median (50th percentile)	5.8
All women	Western Asia	Need for family planning	2019	Upper 97.5th percentile	14.9
All women	Western Asia	Need for family planning	2030	Lower 2.5th percentile	4.1
All women	Western Asia	Need for family planning	2030	Median (50th percentile)	5.6
All women	Western Asia	Need for family planning	2030	Upper 97.5th percentile	16.4
All women	Western Asia	Proportion of need for family planning satisfied by modern methods	1990	Lower 2.5th percentile	11.3
All women	Western Asia	Proportion of need for family planning satisfied by modern methods	1990	Median (50th percentile)	17.8
All women	Western Asia	Proportion of need for family planning satisfied by modern methods	1990	Upper 97.5th percentile	34.2
All women	Western Asia	Proportion of need for family planning satisfied by modern methods	2000	Lower 2.5th percentile	18
All women	Western Asia	Proportion of need for family planning satisfied by modern methods	2000	Median (50th percentile)	25.9
All women	Western Asia	Proportion of need for family planning satisfied by modern methods	2000	Upper 97.5th percentile	42.2
All women	Western Asia	Proportion of need for family planning satisfied by modern methods	2010	Lower 2.5th percentile	22.3
All women	Western Asia	Proportion of need for family planning satisfied by modern methods	2010	Median (50th percentile)	32.4
All women	Western Asia	Proportion of need for family planning satisfied by modern methods	2010	Upper 97.5th percentile	50.5
All women	Western Asia	Proportion of need for family planning satisfied by modern methods	2019	Lower 2.5th percentile	26.3
All women	Western Asia	Proportion of need for family planning satisfied by modern methods	2019	Median (50th percentile)	38.7
All women	Western Asia	Proportion of need for family planning satisfied by modern methods	2019	Upper 97.5th percentile	56.7
All women	Western Asia	Proportion of need for family planning satisfied by modern methods	2030	Lower 2.5th percentile	30.8
All women	Western Asia	Proportion of need for family planning satisfied by modern methods	2030	Median (50th percentile)	47
All women	Western Asia	Proportion of need for family planning satisfied by modern methods	2030	Upper 97.5th percentile	65.4
All women	Central Asia	Contraceptive use (modern methods)	1990	Lower 2.5th percentile	1.2
All women	Central Asia	Contraceptive use (modern methods)	1990	Median (50th percentile)	1.8
All women	Central Asia	Contraceptive use (modern methods)	1990	Upper 97.5th percentile	2.7
All women	Central Asia	Contraceptive use (modern methods)	2000	Lower 2.5th percentile	1.7
All women	Central Asia	Contraceptive use (modern methods)	2000	Median (50th percentile)	2
All women	Central Asia	Contraceptive use (modern methods)	2000	Upper 97.5th percentile	2.6
All women	Central Asia	Contraceptive use (modern methods)	2010	Lower 2.5th percentile	1.2
All women	Central Asia	Contraceptive use (modern methods)	2010	Median (50th percentile)	1.6
All women	Central Asia	Contraceptive use (modern methods)	2010	Upper 97.5th percentile	2.2
All women	Central Asia	Contraceptive use (modern methods)	2019	Lower 2.5th percentile	1
All women	Central Asia	Contraceptive use (modern methods)	2019	Median (50th percentile)	1.6
All women	Central Asia	Contraceptive use (modern methods)	2019	Upper 97.5th percentile	2.6
All women	Central Asia	Contraceptive use (modern methods)	2030	Lower 2.5th percentile	1.1
All women	Central Asia	Contraceptive use (modern methods)	2030	Median (50th percentile)	2
All women	Central Asia	Contraceptive use (modern methods)	2030	Upper 97.5th percentile	4.4
All women	Central Asia	Contraceptive use (any method)	1990	Lower 2.5th percentile	2
All women	Central Asia	Contraceptive use (any method)	1990	Median (50th percentile)	2.7
All women	Central Asia	Contraceptive use (any method)	1990	Upper 97.5th percentile	3.9
All women	Central Asia	Contraceptive use (any method)	2000	Lower 2.5th percentile	2.2
All women	Central Asia	Contraceptive use (any method)	2000	Median (50th percentile)	2.6
All women	Central Asia	Contraceptive use (any method)	2000	Upper 97.5th percentile	3.4
All women	Central Asia	Contraceptive use (any method)	2010	Lower 2.5th percentile	1.5
All women	Central Asia	Contraceptive use (any method)	2010	Median (50th percentile)	1.9
All women	Central Asia	Contraceptive use (any method)	2010	Upper 97.5th percentile	2.8
All women	Central Asia	Contraceptive use (any method)	2019	Lower 2.5th percentile	1.3
All women	Central Asia	Contraceptive use (any method)	2019	Median (50th percentile)	1.9
All women	Central Asia	Contraceptive use (any method)	2019	Upper 97.5th percentile	3.2
All women	Central Asia	Contraceptive use (any method)	2030	Lower 2.5th percentile	1.3
All women	Central Asia	Contraceptive use (any method)	2030	Median (50th percentile)	2.4
All women	Central Asia	Contraceptive use (any method)	2030	Upper 97.5th percentile	5.1
All women	Central Asia	Unmet need for family planning	1990	Lower 2.5th percentile	1.3
All women	Central Asia	Unmet need for family planning	1990	Median (50th percentile)	1.8
All women	Central Asia	Unmet need for family planning	1990	Upper 97.5th percentile	2.5
All women	Central Asia	Unmet need for family planning	2000	Lower 2.5th percentile	1.1
All women	Central Asia	Unmet need for family planning	2000	Median (50th percentile)	1.5
All women	Central Asia	Unmet need for family planning	2000	Upper 97.5th percentile	2
All women	Central Asia	Unmet need for family planning	2010	Lower 2.5th percentile	0.9
All women	Central Asia	Unmet need for family planning	2010	Median (50th percentile)	1.1
All women	Central Asia	Unmet need for family planning	2010	Upper 97.5th percentile	1.7
All women	Central Asia	Unmet need for family planning	2019	Lower 2.5th percentile	0.7
All women	Central Asia	Unmet need for family planning	2019	Median (50th percentile)	1
All women	Central Asia	Unmet need for family planning	2019	Upper 97.5th percentile	1.6
All women	Central Asia	Unmet need for family planning	2030	Lower 2.5th percentile	0.7
All women	Central Asia	Unmet need for family planning	2030	Median (50th percentile)	1
All women	Central Asia	Unmet need for family planning	2030	Upper 97.5th percentile	1.9
All women	Central Asia	Need for family planning	1990	Lower 2.5th percentile	3.6
All women	Central Asia	Need for family planning	1990	Median (50th percentile)	4.5
All women	Central Asia	Need for family planning	1990	Upper 97.5th percentile	5.9
All women	Central Asia	Need for family planning	2000	Lower 2.5th percentile	3.6
All women	Central Asia	Need for family planning	2000	Median (50th percentile)	4.1
All women	Central Asia	Need for family planning	2000	Upper 97.5th percentile	5
All women	Central Asia	Need for family planning	2010	Lower 2.5th percentile	2.6
All women	Central Asia	Need for family planning	2010	Median (50th percentile)	3.1
All women	Central Asia	Need for family planning	2010	Upper 97.5th percentile	4.1
All women	Central Asia	Need for family planning	2019	Lower 2.5th percentile	2.2
All women	Central Asia	Need for family planning	2019	Median (50th percentile)	2.9
All women	Central Asia	Need for family planning	2019	Upper 97.5th percentile	4.4
All women	Central Asia	Need for family planning	2030	Lower 2.5th percentile	2.3
All women	Central Asia	Need for family planning	2030	Median (50th percentile)	3.4
All women	Central Asia	Need for family planning	2030	Upper 97.5th percentile	6.4
All women	Central Asia	Proportion of need for family planning satisfied by modern methods	1990	Lower 2.5th percentile	29.3
All women	Central Asia	Proportion of need for family planning satisfied by modern methods	1990	Median (50th percentile)	40.2
All women	Central Asia	Proportion of need for family planning satisfied by modern methods	1990	Upper 97.5th percentile	51.4
All women	Central Asia	Proportion of need for family planning satisfied by modern methods	2000	Lower 2.5th percentile	41.6
All women	Central Asia	Proportion of need for family planning satisfied by modern methods	2000	Median (50th percentile)	49.6
All women	Central Asia	Proportion of need for family planning satisfied by modern methods	2000	Upper 97.5th percentile	57.2
All women	Central Asia	Proportion of need for family planning satisfied by modern methods	2010	Lower 2.5th percentile	41.8
All women	Central Asia	Proportion of need for family planning satisfied by modern methods	2010	Median (50th percentile)	51.7
All women	Central Asia	Proportion of need for family planning satisfied by modern methods	2010	Upper 97.5th percentile	60.3
All women	Central Asia	Proportion of need for family planning satisfied by modern methods	2019	Lower 2.5th percentile	41.3
All women	Central Asia	Proportion of need for family planning satisfied by modern methods	2019	Median (50th percentile)	53.8
All women	Central Asia	Proportion of need for family planning satisfied by modern methods	2019	Upper 97.5th percentile	64.7
All women	Central Asia	Proportion of need for family planning satisfied by modern methods	2030	Lower 2.5th percentile	42.5
All women	Central Asia	Proportion of need for family planning satisfied by modern methods	2030	Median (50th percentile)	59.4
All women	Central Asia	Proportion of need for family planning satisfied by modern methods	2030	Upper 97.5th percentile	73.9
All women	Southern Asia	Contraceptive use (modern methods)	1990	Lower 2.5th percentile	1.6
All women	Southern Asia	Contraceptive use (modern methods)	1990	Median (50th percentile)	2
All women	Southern Asia	Contraceptive use (modern methods)	1990	Upper 97.5th percentile	3.1
All women	Southern Asia	Contraceptive use (modern methods)	2000	Lower 2.5th percentile	2.8
All women	Southern Asia	Contraceptive use (modern methods)	2000	Median (50th percentile)	3.1
All women	Southern Asia	Contraceptive use (modern methods)	2000	Upper 97.5th percentile	4.5
All women	Southern Asia	Contraceptive use (modern methods)	2010	Lower 2.5th percentile	2.9
All women	Southern Asia	Contraceptive use (modern methods)	2010	Median (50th percentile)	3.3
All women	Southern Asia	Contraceptive use (modern methods)	2010	Upper 97.5th percentile	5
All women	Southern Asia	Contraceptive use (modern methods)	2019	Lower 2.5th percentile	2.6
All women	Southern Asia	Contraceptive use (modern methods)	2019	Median (50th percentile)	3.2
All women	Southern Asia	Contraceptive use (modern methods)	2019	Upper 97.5th percentile	5.4
All women	Southern Asia	Contraceptive use (modern methods)	2030	Lower 2.5th percentile	2.1
All women	Southern Asia	Contraceptive use (modern methods)	2030	Median (50th percentile)	3
All women	Southern Asia	Contraceptive use (modern methods)	2030	Upper 97.5th percentile	6.5
All women	Southern Asia	Contraceptive use (any method)	1990	Lower 2.5th percentile	2.9
All women	Southern Asia	Contraceptive use (any method)	1990	Median (50th percentile)	3.4
All women	Southern Asia	Contraceptive use (any method)	1990	Upper 97.5th percentile	5.5
All women	Southern Asia	Contraceptive use (any method)	2000	Lower 2.5th percentile	4.2
All women	Southern Asia	Contraceptive use (any method)	2000	Median (50th percentile)	4.6
All women	Southern Asia	Contraceptive use (any method)	2000	Upper 97.5th percentile	7.1
All women	Southern Asia	Contraceptive use (any method)	2010	Lower 2.5th percentile	4
All women	Southern Asia	Contraceptive use (any method)	2010	Median (50th percentile)	4.5
All women	Southern Asia	Contraceptive use (any method)	2010	Upper 97.5th percentile	7.5
All women	Southern Asia	Contraceptive use (any method)	2019	Lower 2.5th percentile	3.5
All women	Southern Asia	Contraceptive use (any method)	2019	Median (50th percentile)	4.1
All women	Southern Asia	Contraceptive use (any method)	2019	Upper 97.5th percentile	7.7
All women	Southern Asia	Contraceptive use (any method)	2030	Lower 2.5th percentile	2.6
All women	Southern Asia	Contraceptive use (any method)	2030	Median (50th percentile)	3.8
All women	Southern Asia	Contraceptive use (any method)	2030	Upper 97.5th percentile	9.2
All women	Southern Asia	Unmet need for family planning	1990	Lower 2.5th percentile	10.1
All women	Southern Asia	Unmet need for family planning	1990	Median (50th percentile)	12.3
All women	Southern Asia	Unmet need for family planning	1990	Upper 97.5th percentile	14.6
All women	Southern Asia	Unmet need for family planning	2000	Lower 2.5th percentile	7
All women	Southern Asia	Unmet need for family planning	2000	Median (50th percentile)	7.9
All women	Southern Asia	Unmet need for family planning	2000	Upper 97.5th percentile	9
All women	Southern Asia	Unmet need for family planning	2010	Lower 2.5th percentile	4.2
All women	Southern Asia	Unmet need for family planning	2010	Median (50th percentile)	5.1
All women	Southern Asia	Unmet need for family planning	2010	Upper 97.5th percentile	6.2
All women	Southern Asia	Unmet need for family planning	2019	Lower 2.5th percentile	2.6
All women	Southern Asia	Unmet need for family planning	2019	Median (50th percentile)	3.2
All women	Southern Asia	Unmet need for family planning	2019	Upper 97.5th percentile	4
All women	Southern Asia	Unmet need for family planning	2030	Lower 2.5th percentile	1.4
All women	Southern Asia	Unmet need for family planning	2030	Median (50th percentile)	2.1
All women	Southern Asia	Unmet need for family planning	2030	Upper 97.5th percentile	3
All women	Southern Asia	Need for family planning	1990	Lower 2.5th percentile	13.6
All women	Southern Asia	Need for family planning	1990	Median (50th percentile)	15.7
All women	Southern Asia	Need for family planning	1990	Upper 97.5th percentile	18.9
All women	Southern Asia	Need for family planning	2000	Lower 2.5th percentile	11.5
All women	Southern Asia	Need for family planning	2000	Median (50th percentile)	12.5
All women	Southern Asia	Need for family planning	2000	Upper 97.5th percentile	15.2
All women	Southern Asia	Need for family planning	2010	Lower 2.5th percentile	8.7
All women	Southern Asia	Need for family planning	2010	Median (50th percentile)	9.6
All women	Southern Asia	Need for family planning	2010	Upper 97.5th percentile	12.8
All women	Southern Asia	Need for family planning	2019	Lower 2.5th percentile	6.5
All women	Southern Asia	Need for family planning	2019	Median (50th percentile)	7.4
All women	Southern Asia	Need for family planning	2019	Upper 97.5th percentile	11
All women	Southern Asia	Need for family planning	2030	Lower 2.5th percentile	4.7
All women	Southern Asia	Need for family planning	2030	Median (50th percentile)	5.9
All women	Southern Asia	Need for family planning	2030	Upper 97.5th percentile	11.3
All women	Southern Asia	Proportion of need for family planning satisfied by modern methods	1990	Lower 2.5th percentile	9.9
All women	Southern Asia	Proportion of need for family planning satisfied by modern methods	1990	Median (50th percentile)	12.8
All women	Southern Asia	Proportion of need for family planning satisfied by modern methods	1990	Upper 97.5th percentile	18.1
All women	Southern Asia	Proportion of need for family planning satisfied by modern methods	2000	Lower 2.5th percentile	22.1
All women	Southern Asia	Proportion of need for family planning satisfied by modern methods	2000	Median (50th percentile)	25.1
All women	Southern Asia	Proportion of need for family planning satisfied by modern methods	2000	Upper 97.5th percentile	30.5
All women	Southern Asia	Proportion of need for family planning satisfied by modern methods	2010	Lower 2.5th percentile	29.4
All women	Southern Asia	Proportion of need for family planning satisfied by modern methods	2010	Median (50th percentile)	34.1
All women	Southern Asia	Proportion of need for family planning satisfied by modern methods	2010	Upper 97.5th percentile	41.3
All women	Southern Asia	Proportion of need for family planning satisfied by modern methods	2019	Lower 2.5th percentile	36.4
All women	Southern Asia	Proportion of need for family planning satisfied by modern methods	2019	Median (50th percentile)	43.4
All women	Southern Asia	Proportion of need for family planning satisfied by modern methods	2019	Upper 97.5th percentile	52.2
All women	Southern Asia	Proportion of need for family planning satisfied by modern methods	2030	Lower 2.5th percentile	38.4
All women	Southern Asia	Proportion of need for family planning satisfied by modern methods	2030	Median (50th percentile)	50.3
All women	Southern Asia	Proportion of need for family planning satisfied by modern methods	2030	Upper 97.5th percentile	64
All women	Eastern Asia	Contraceptive use (modern methods)	1990	Lower 2.5th percentile	0.5
All women	Eastern Asia	Contraceptive use (modern methods)	1990	Median (50th percentile)	1.8
All women	Eastern Asia	Contraceptive use (modern methods)	1990	Upper 97.5th percentile	11.9
All women	Eastern Asia	Contraceptive use (modern methods)	2000	Lower 2.5th percentile	0.9
All women	Eastern Asia	Contraceptive use (modern methods)	2000	Median (50th percentile)	2.9
All women	Eastern Asia	Contraceptive use (modern methods)	2000	Upper 97.5th percentile	17.1
All women	Eastern Asia	Contraceptive use (modern methods)	2010	Lower 2.5th percentile	1.2
All women	Eastern Asia	Contraceptive use (modern methods)	2010	Median (50th percentile)	4.2
All women	Eastern Asia	Contraceptive use (modern methods)	2010	Upper 97.5th percentile	23.5
All women	Eastern Asia	Contraceptive use (modern methods)	2019	Lower 2.5th percentile	1.4
All women	Eastern Asia	Contraceptive use (modern methods)	2019	Median (50th percentile)	5.5
All women	Eastern Asia	Contraceptive use (modern methods)	2019	Upper 97.5th percentile	29.7
All women	Eastern Asia	Contraceptive use (modern methods)	2030	Lower 2.5th percentile	1.6
All women	Eastern Asia	Contraceptive use (modern methods)	2030	Median (50th percentile)	7.1
All women	Eastern Asia	Contraceptive use (modern methods)	2030	Upper 97.5th percentile	38.9
All women	Eastern Asia	Contraceptive use (any method)	1990	Lower 2.5th percentile	0.9
All women	Eastern Asia	Contraceptive use (any method)	1990	Median (50th percentile)	2.9
All women	Eastern Asia	Contraceptive use (any method)	1990	Upper 97.5th percentile	17.1
All women	Eastern Asia	Contraceptive use (any method)	2000	Lower 2.5th percentile	1.2
All women	Eastern Asia	Contraceptive use (any method)	2000	Median (50th percentile)	4
All women	Eastern Asia	Contraceptive use (any method)	2000	Upper 97.5th percentile	21.3
All women	Eastern Asia	Contraceptive use (any method)	2010	Lower 2.5th percentile	1.5
All women	Eastern Asia	Contraceptive use (any method)	2010	Median (50th percentile)	5.1
All women	Eastern Asia	Contraceptive use (any method)	2010	Upper 97.5th percentile	27.4
All women	Eastern Asia	Contraceptive use (any method)	2019	Lower 2.5th percentile	1.7
All women	Eastern Asia	Contraceptive use (any method)	2019	Median (50th percentile)	6.3
All women	Eastern Asia	Contraceptive use (any method)	2019	Upper 97.5th percentile	32.3
All women	Eastern Asia	Contraceptive use (any method)	2030	Lower 2.5th percentile	1.8
All women	Eastern Asia	Contraceptive use (any method)	2030	Median (50th percentile)	7.8
All women	Eastern Asia	Contraceptive use (any method)	2030	Upper 97.5th percentile	41.7
All women	Eastern Asia	Unmet need for family planning	1990	Lower 2.5th percentile	0.9
All women	Eastern Asia	Unmet need for family planning	1990	Median (50th percentile)	3.1
All women	Eastern Asia	Unmet need for family planning	1990	Upper 97.5th percentile	33.3
All women	Eastern Asia	Unmet need for family planning	2000	Lower 2.5th percentile	0.8
All women	Eastern Asia	Unmet need for family planning	2000	Median (50th percentile)	3
All women	Eastern Asia	Unmet need for family planning	2000	Upper 97.5th percentile	34.6
All women	Eastern Asia	Unmet need for family planning	2010	Lower 2.5th percentile	0.7
All women	Eastern Asia	Unmet need for family planning	2010	Median (50th percentile)	2.9
All women	Eastern Asia	Unmet need for family planning	2010	Upper 97.5th percentile	35.4
All women	Eastern Asia	Unmet need for family planning	2019	Lower 2.5th percentile	0.6
All women	Eastern Asia	Unmet need for family planning	2019	Median (50th percentile)	2.9
All women	Eastern Asia	Unmet need for family planning	2019	Upper 97.5th percentile	35.6
All women	Eastern Asia	Unmet need for family planning	2030	Lower 2.5th percentile	0.5
All women	Eastern Asia	Unmet need for family planning	2030	Median (50th percentile)	2.9
All women	Eastern Asia	Unmet need for family planning	2030	Upper 97.5th percentile	37.2
All women	Eastern Asia	Need for family planning	1990	Lower 2.5th percentile	2.5
All women	Eastern Asia	Need for family planning	1990	Median (50th percentile)	5.9
All women	Eastern Asia	Need for family planning	1990	Upper 97.5th percentile	41.7
All women	Eastern Asia	Need for family planning	2000	Lower 2.5th percentile	2.9
All women	Eastern Asia	Need for family planning	2000	Median (50th percentile)	6.9
All women	Eastern Asia	Need for family planning	2000	Upper 97.5th percentile	44.8
All women	Eastern Asia	Need for family planning	2010	Lower 2.5th percentile	3
All women	Eastern Asia	Need for family planning	2010	Median (50th percentile)	8
All women	Eastern Asia	Need for family planning	2010	Upper 97.5th percentile	49.6
All women	Eastern Asia	Need for family planning	2019	Lower 2.5th percentile	3.2
All women	Eastern Asia	Need for family planning	2019	Median (50th percentile)	9.2
All women	Eastern Asia	Need for family planning	2019	Upper 97.5th percentile	52.3
All women	Eastern Asia	Need for family planning	2030	Lower 2.5th percentile	3.5
All women	Eastern Asia	Need for family planning	2030	Median (50th percentile)	10.8
All women	Eastern Asia	Need for family planning	2030	Upper 97.5th percentile	58
All women	Eastern Asia	Proportion of need for family planning satisfied by modern methods	1990	Lower 2.5th percentile	4
All women	Eastern Asia	Proportion of need for family planning satisfied by modern methods	1990	Median (50th percentile)	29.6
All women	Eastern Asia	Proportion of need for family planning satisfied by modern methods	1990	Upper 97.5th percentile	69.3
All women	Eastern Asia	Proportion of need for family planning satisfied by modern methods	2000	Lower 2.5th percentile	6.5
All women	Eastern Asia	Proportion of need for family planning satisfied by modern methods	2000	Median (50th percentile)	42.4
All women	Eastern Asia	Proportion of need for family planning satisfied by modern methods	2000	Upper 97.5th percentile	78.6
All women	Eastern Asia	Proportion of need for family planning satisfied by modern methods	2010	Lower 2.5th percentile	9.1
All women	Eastern Asia	Proportion of need for family planning satisfied by modern methods	2010	Median (50th percentile)	52.7
All women	Eastern Asia	Proportion of need for family planning satisfied by modern methods	2010	Upper 97.5th percentile	85.8
All women	Eastern Asia	Proportion of need for family planning satisfied by modern methods	2019	Lower 2.5th percentile	11.2
All women	Eastern Asia	Proportion of need for family planning satisfied by modern methods	2019	Median (50th percentile)	59.8
All women	Eastern Asia	Proportion of need for family planning satisfied by modern methods	2019	Upper 97.5th percentile	89.6
All women	Eastern Asia	Proportion of need for family planning satisfied by modern methods	2030	Lower 2.5th percentile	13.4
All women	Eastern Asia	Proportion of need for family planning satisfied by modern methods	2030	Median (50th percentile)	66.1
All women	Eastern Asia	Proportion of need for family planning satisfied by modern methods	2030	Upper 97.5th percentile	92.8
All women	South-eastern Asia	Contraceptive use (modern methods)	1990	Lower 2.5th percentile	3.5
All women	South-eastern Asia	Contraceptive use (modern methods)	1990	Median (50th percentile)	4
All women	South-eastern Asia	Contraceptive use (modern methods)	1990	Upper 97.5th percentile	4.8
All women	South-eastern Asia	Contraceptive use (modern methods)	2000	Lower 2.5th percentile	4.4
All women	South-eastern Asia	Contraceptive use (modern methods)	2000	Median (50th percentile)	5.1
All women	South-eastern Asia	Contraceptive use (modern methods)	2000	Upper 97.5th percentile	5.9
All women	South-eastern Asia	Contraceptive use (modern methods)	2010	Lower 2.5th percentile	4.3
All women	South-eastern Asia	Contraceptive use (modern methods)	2010	Median (50th percentile)	4.9
All women	South-eastern Asia	Contraceptive use (modern methods)	2010	Upper 97.5th percentile	5.7
All women	South-eastern Asia	Contraceptive use (modern methods)	2019	Lower 2.5th percentile	4.2
All women	South-eastern Asia	Contraceptive use (modern methods)	2019	Median (50th percentile)	5.1
All women	South-eastern Asia	Contraceptive use (modern methods)	2019	Upper 97.5th percentile	6.3
All women	South-eastern Asia	Contraceptive use (modern methods)	2030	Lower 2.5th percentile	3.7
All women	South-eastern Asia	Contraceptive use (modern methods)	2030	Median (50th percentile)	4.9
All women	South-eastern Asia	Contraceptive use (modern methods)	2030	Upper 97.5th percentile	6.9
All women	South-eastern Asia	Contraceptive use (any method)	1990	Lower 2.5th percentile	4
All women	South-eastern Asia	Contraceptive use (any method)	1990	Median (50th percentile)	4.6
All women	South-eastern Asia	Contraceptive use (any method)	1990	Upper 97.5th percentile	5.7
All women	South-eastern Asia	Contraceptive use (any method)	2000	Lower 2.5th percentile	4.9
All women	South-eastern Asia	Contraceptive use (any method)	2000	Median (50th percentile)	5.6
All women	South-eastern Asia	Contraceptive use (any method)	2000	Upper 97.5th percentile	6.7
All women	South-eastern Asia	Contraceptive use (any method)	2010	Lower 2.5th percentile	4.9
All women	South-eastern Asia	Contraceptive use (any method)	2010	Median (50th percentile)	5.5
All women	South-eastern Asia	Contraceptive use (any method)	2010	Upper 97.5th percentile	6.7
All women	South-eastern Asia	Contraceptive use (any method)	2019	Lower 2.5th percentile	4.8
All women	South-eastern Asia	Contraceptive use (any method)	2019	Median (50th percentile)	5.7
All women	South-eastern Asia	Contraceptive use (any method)	2019	Upper 97.5th percentile	7.3
All women	South-eastern Asia	Contraceptive use (any method)	2030	Lower 2.5th percentile	4.2
All women	South-eastern Asia	Contraceptive use (any method)	2030	Median (50th percentile)	5.6
All women	South-eastern Asia	Contraceptive use (any method)	2030	Upper 97.5th percentile	8.1
All women	South-eastern Asia	Unmet need for family planning	1990	Lower 2.5th percentile	3.3
All women	South-eastern Asia	Unmet need for family planning	1990	Median (50th percentile)	3.9
All women	South-eastern Asia	Unmet need for family planning	1990	Upper 97.5th percentile	5.2
All women	South-eastern Asia	Unmet need for family planning	2000	Lower 2.5th percentile	2.2
All women	South-eastern Asia	Unmet need for family planning	2000	Median (50th percentile)	2.6
All women	South-eastern Asia	Unmet need for family planning	2000	Upper 97.5th percentile	3.6
All women	South-eastern Asia	Unmet need for family planning	2010	Lower 2.5th percentile	1.8
All women	South-eastern Asia	Unmet need for family planning	2010	Median (50th percentile)	2.1
All women	South-eastern Asia	Unmet need for family planning	2010	Upper 97.5th percentile	3
All women	South-eastern Asia	Unmet need for family planning	2019	Lower 2.5th percentile	1.4
All women	South-eastern Asia	Unmet need for family planning	2019	Median (50th percentile)	1.8
All women	South-eastern Asia	Unmet need for family planning	2019	Upper 97.5th percentile	2.7
All women	South-eastern Asia	Unmet need for family planning	2030	Lower 2.5th percentile	0.9
All women	South-eastern Asia	Unmet need for family planning	2030	Median (50th percentile)	1.4
All women	South-eastern Asia	Unmet need for family planning	2030	Upper 97.5th percentile	2.4
All women	South-eastern Asia	Need for family planning	1990	Lower 2.5th percentile	7.8
All women	South-eastern Asia	Need for family planning	1990	Median (50th percentile)	8.5
All women	South-eastern Asia	Need for family planning	1990	Upper 97.5th percentile	10.2
All women	South-eastern Asia	Need for family planning	2000	Lower 2.5th percentile	7.5
All women	South-eastern Asia	Need for family planning	2000	Median (50th percentile)	8.2
All women	South-eastern Asia	Need for family planning	2000	Upper 97.5th percentile	9.7
All women	South-eastern Asia	Need for family planning	2010	Lower 2.5th percentile	7.1
All women	South-eastern Asia	Need for family planning	2010	Median (50th percentile)	7.6
All women	South-eastern Asia	Need for family planning	2010	Upper 97.5th percentile	9.2
All women	South-eastern Asia	Need for family planning	2019	Lower 2.5th percentile	6.7
All women	South-eastern Asia	Need for family planning	2019	Median (50th percentile)	7.4
All women	South-eastern Asia	Need for family planning	2019	Upper 97.5th percentile	9.3
All women	South-eastern Asia	Need for family planning	2030	Lower 2.5th percentile	5.8
All women	South-eastern Asia	Need for family planning	2030	Median (50th percentile)	6.9
All women	South-eastern Asia	Need for family planning	2030	Upper 97.5th percentile	9.7
All women	South-eastern Asia	Proportion of need for family planning satisfied by modern methods	1990	Lower 2.5th percentile	39.6
All women	South-eastern Asia	Proportion of need for family planning satisfied by modern methods	1990	Median (50th percentile)	47.2
All women	South-eastern Asia	Proportion of need for family planning satisfied by modern methods	1990	Upper 97.5th percentile	52.8
All women	South-eastern Asia	Proportion of need for family planning satisfied by modern methods	2000	Lower 2.5th percentile	53.8
All women	South-eastern Asia	Proportion of need for family planning satisfied by modern methods	2000	Median (50th percentile)	61.7
All women	South-eastern Asia	Proportion of need for family planning satisfied by modern methods	2000	Upper 97.5th percentile	66.2
All women	South-eastern Asia	Proportion of need for family planning satisfied by modern methods	2010	Lower 2.5th percentile	56.7
All women	South-eastern Asia	Proportion of need for family planning satisfied by modern methods	2010	Median (50th percentile)	64
All women	South-eastern Asia	Proportion of need for family planning satisfied by modern methods	2010	Upper 97.5th percentile	68.3
All women	South-eastern Asia	Proportion of need for family planning satisfied by modern methods	2019	Lower 2.5th percentile	58.6
All women	South-eastern Asia	Proportion of need for family planning satisfied by modern methods	2019	Median (50th percentile)	68.1
All women	South-eastern Asia	Proportion of need for family planning satisfied by modern methods	2019	Upper 97.5th percentile	73.9
All women	South-eastern Asia	Proportion of need for family planning satisfied by modern methods	2030	Lower 2.5th percentile	59.2
All women	South-eastern Asia	Proportion of need for family planning satisfied by modern methods	2030	Median (50th percentile)	71.1
All women	South-eastern Asia	Proportion of need for family planning satisfied by modern methods	2030	Upper 97.5th percentile	78.6
All women	Caribbean	Contraceptive use (modern methods)	1990	Lower 2.5th percentile	4.8
All women	Caribbean	Contraceptive use (modern methods)	1990	Median (50th percentile)	7.2
All women	Caribbean	Contraceptive use (modern methods)	1990	Upper 97.5th percentile	13.2
All women	Caribbean	Contraceptive use (modern methods)	2000	Lower 2.5th percentile	8.7
All women	Caribbean	Contraceptive use (modern methods)	2000	Median (50th percentile)	11.4
All women	Caribbean	Contraceptive use (modern methods)	2000	Upper 97.5th percentile	15.8
All women	Caribbean	Contraceptive use (modern methods)	2010	Lower 2.5th percentile	16
All women	Caribbean	Contraceptive use (modern methods)	2010	Median (50th percentile)	19
All women	Caribbean	Contraceptive use (modern methods)	2010	Upper 97.5th percentile	22.5
All women	Caribbean	Contraceptive use (modern methods)	2019	Lower 2.5th percentile	18.4
All women	Caribbean	Contraceptive use (modern methods)	2019	Median (50th percentile)	23.6
All women	Caribbean	Contraceptive use (modern methods)	2019	Upper 97.5th percentile	30
All women	Caribbean	Contraceptive use (modern methods)	2030	Lower 2.5th percentile	18.1
All women	Caribbean	Contraceptive use (modern methods)	2030	Median (50th percentile)	27.2
All women	Caribbean	Contraceptive use (modern methods)	2030	Upper 97.5th percentile	40.8
All women	Caribbean	Contraceptive use (any method)	1990	Lower 2.5th percentile	6.1
All women	Caribbean	Contraceptive use (any method)	1990	Median (50th percentile)	8.8
All women	Caribbean	Contraceptive use (any method)	1990	Upper 97.5th percentile	15.6
All women	Caribbean	Contraceptive use (any method)	2000	Lower 2.5th percentile	10.2
All women	Caribbean	Contraceptive use (any method)	2000	Median (50th percentile)	12.9
All women	Caribbean	Contraceptive use (any method)	2000	Upper 97.5th percentile	17.6
All women	Caribbean	Contraceptive use (any method)	2010	Lower 2.5th percentile	17.3
All women	Caribbean	Contraceptive use (any method)	2010	Median (50th percentile)	20.4
All women	Caribbean	Contraceptive use (any method)	2010	Upper 97.5th percentile	24.1
All women	Caribbean	Contraceptive use (any method)	2019	Lower 2.5th percentile	19.6
All women	Caribbean	Contraceptive use (any method)	2019	Median (50th percentile)	24.9
All women	Caribbean	Contraceptive use (any method)	2019	Upper 97.5th percentile	31.6
All women	Caribbean	Contraceptive use (any method)	2030	Lower 2.5th percentile	19
All women	Caribbean	Contraceptive use (any method)	2030	Median (50th percentile)	28.3
All women	Caribbean	Contraceptive use (any method)	2030	Upper 97.5th percentile	42.4
All women	Caribbean	Unmet need for family planning	1990	Lower 2.5th percentile	6.4
All women	Caribbean	Unmet need for family planning	1990	Median (50th percentile)	9
All women	Caribbean	Unmet need for family planning	1990	Upper 97.5th percentile	17.3
All women	Caribbean	Unmet need for family planning	2000	Lower 2.5th percentile	7.1
All women	Caribbean	Unmet need for family planning	2000	Median (50th percentile)	9.4
All women	Caribbean	Unmet need for family planning	2000	Upper 97.5th percentile	16.4
All women	Caribbean	Unmet need for family planning	2010	Lower 2.5th percentile	7.8
All women	Caribbean	Unmet need for family planning	2010	Median (50th percentile)	10
All women	Caribbean	Unmet need for family planning	2010	Upper 97.5th percentile	16.1
All women	Caribbean	Unmet need for family planning	2019	Lower 2.5th percentile	7.7
All women	Caribbean	Unmet need for family planning	2019	Median (50th percentile)	10.4
All women	Caribbean	Unmet need for family planning	2019	Upper 97.5th percentile	15.7
All women	Caribbean	Unmet need for family planning	2030	Lower 2.5th percentile	5.7
All women	Caribbean	Unmet need for family planning	2030	Median (50th percentile)	9.5
All women	Caribbean	Unmet need for family planning	2030	Upper 97.5th percentile	16.2
All women	Caribbean	Need for family planning	1990	Lower 2.5th percentile	14.4
All women	Caribbean	Need for family planning	1990	Median (50th percentile)	17.8
All women	Caribbean	Need for family planning	1990	Upper 97.5th percentile	29.1
All women	Caribbean	Need for family planning	2000	Lower 2.5th percentile	18.6
All women	Caribbean	Need for family planning	2000	Median (50th percentile)	22.3
All women	Caribbean	Need for family planning	2000	Upper 97.5th percentile	30.5
All women	Caribbean	Need for family planning	2010	Lower 2.5th percentile	26.9
All women	Caribbean	Need for family planning	2010	Median (50th percentile)	30.4
All women	Caribbean	Need for family planning	2010	Upper 97.5th percentile	37
All women	Caribbean	Need for family planning	2019	Lower 2.5th percentile	29.6
All women	Caribbean	Need for family planning	2019	Median (50th percentile)	35.3
All women	Caribbean	Need for family planning	2019	Upper 97.5th percentile	42.9
All women	Caribbean	Need for family planning	2030	Lower 2.5th percentile	28.5
All women	Caribbean	Need for family planning	2030	Median (50th percentile)	37.8
All women	Caribbean	Need for family planning	2030	Upper 97.5th percentile	51.6
All women	Caribbean	Proportion of need for family planning satisfied by modern methods	1990	Lower 2.5th percentile	26.2
All women	Caribbean	Proportion of need for family planning satisfied by modern methods	1990	Median (50th percentile)	40.6
All women	Caribbean	Proportion of need for family planning satisfied by modern methods	1990	Upper 97.5th percentile	55.3
All women	Caribbean	Proportion of need for family planning satisfied by modern methods	2000	Lower 2.5th percentile	37.7
All women	Caribbean	Proportion of need for family planning satisfied by modern methods	2000	Median (50th percentile)	50.9
All women	Caribbean	Proportion of need for family planning satisfied by modern methods	2000	Upper 97.5th percentile	61.5
All women	Caribbean	Proportion of need for family planning satisfied by modern methods	2010	Lower 2.5th percentile	50.7
All women	Caribbean	Proportion of need for family planning satisfied by modern methods	2010	Median (50th percentile)	62.4
All women	Caribbean	Proportion of need for family planning satisfied by modern methods	2010	Upper 97.5th percentile	69.2
All women	Caribbean	Proportion of need for family planning satisfied by modern methods	2019	Lower 2.5th percentile	55.8
All women	Caribbean	Proportion of need for family planning satisfied by modern methods	2019	Median (50th percentile)	66.8
All women	Caribbean	Proportion of need for family planning satisfied by modern methods	2019	Upper 97.5th percentile	74.6
All women	Caribbean	Proportion of need for family planning satisfied by modern methods	2030	Lower 2.5th percentile	56.5
All women	Caribbean	Proportion of need for family planning satisfied by modern methods	2030	Median (50th percentile)	72
All women	Caribbean	Proportion of need for family planning satisfied by modern methods	2030	Upper 97.5th percentile	83.3
All women	Central America	Contraceptive use (modern methods)	1990	Lower 2.5th percentile	3.8
All women	Central America	Contraceptive use (modern methods)	1990	Median (50th percentile)	5.1
All women	Central America	Contraceptive use (modern methods)	1990	Upper 97.5th percentile	7.2
All women	Central America	Contraceptive use (modern methods)	2000	Lower 2.5th percentile	6
All women	Central America	Contraceptive use (modern methods)	2000	Median (50th percentile)	7.8
All women	Central America	Contraceptive use (modern methods)	2000	Upper 97.5th percentile	11.2
All women	Central America	Contraceptive use (modern methods)	2010	Lower 2.5th percentile	8.7
All women	Central America	Contraceptive use (modern methods)	2010	Median (50th percentile)	11.1
All women	Central America	Contraceptive use (modern methods)	2010	Upper 97.5th percentile	15
All women	Central America	Contraceptive use (modern methods)	2019	Lower 2.5th percentile	10.7
All women	Central America	Contraceptive use (modern methods)	2019	Median (50th percentile)	14.2
All women	Central America	Contraceptive use (modern methods)	2019	Upper 97.5th percentile	19.8
All women	Central America	Contraceptive use (modern methods)	2030	Lower 2.5th percentile	10.3
All women	Central America	Contraceptive use (modern methods)	2030	Median (50th percentile)	16.6
All women	Central America	Contraceptive use (modern methods)	2030	Upper 97.5th percentile	30.9
All women	Central America	Contraceptive use (any method)	1990	Lower 2.5th percentile	4.8
All women	Central America	Contraceptive use (any method)	1990	Median (50th percentile)	6.1
All women	Central America	Contraceptive use (any method)	1990	Upper 97.5th percentile	8.5
All women	Central America	Contraceptive use (any method)	2000	Lower 2.5th percentile	7
All women	Central America	Contraceptive use (any method)	2000	Median (50th percentile)	8.9
All women	Central America	Contraceptive use (any method)	2000	Upper 97.5th percentile	12.7
All women	Central America	Contraceptive use (any method)	2010	Lower 2.5th percentile	9.8
All women	Central America	Contraceptive use (any method)	2010	Median (50th percentile)	12.3
All women	Central America	Contraceptive use (any method)	2010	Upper 97.5th percentile	16.4
All women	Central America	Contraceptive use (any method)	2019	Lower 2.5th percentile	11.8
All women	Central America	Contraceptive use (any method)	2019	Median (50th percentile)	15.4
All women	Central America	Contraceptive use (any method)	2019	Upper 97.5th percentile	21.4
All women	Central America	Contraceptive use (any method)	2030	Lower 2.5th percentile	11.2
All women	Central America	Contraceptive use (any method)	2030	Median (50th percentile)	17.9
All women	Central America	Contraceptive use (any method)	2030	Upper 97.5th percentile	32.8
All women	Central America	Unmet need for family planning	1990	Lower 2.5th percentile	5.8
All women	Central America	Unmet need for family planning	1990	Median (50th percentile)	8.2
All women	Central America	Unmet need for family planning	1990	Upper 97.5th percentile	17.7
All women	Central America	Unmet need for family planning	2000	Lower 2.5th percentile	5.3
All women	Central America	Unmet need for family planning	2000	Median (50th percentile)	7.6
All women	Central America	Unmet need for family planning	2000	Upper 97.5th percentile	17.6
All women	Central America	Unmet need for family planning	2010	Lower 2.5th percentile	4.8
All women	Central America	Unmet need for family planning	2010	Median (50th percentile)	7.3
All women	Central America	Unmet need for family planning	2010	Upper 97.5th percentile	18.9
All women	Central America	Unmet need for family planning	2019	Lower 2.5th percentile	4
All women	Central America	Unmet need for family planning	2019	Median (50th percentile)	7.1
All women	Central America	Unmet need for family planning	2019	Upper 97.5th percentile	20.8
All women	Central America	Unmet need for family planning	2030	Lower 2.5th percentile	3.1
All women	Central America	Unmet need for family planning	2030	Median (50th percentile)	6.7
All women	Central America	Unmet need for family planning	2030	Upper 97.5th percentile	23.3
All women	Central America	Need for family planning	1990	Lower 2.5th percentile	11.8
All women	Central America	Need for family planning	1990	Median (50th percentile)	14.3
All women	Central America	Need for family planning	1990	Upper 97.5th percentile	24
All women	Central America	Need for family planning	2000	Lower 2.5th percentile	13.8
All women	Central America	Need for family planning	2000	Median (50th percentile)	16.5
All women	Central America	Need for family planning	2000	Upper 97.5th percentile	27.6
All women	Central America	Need for family planning	2010	Lower 2.5th percentile	16.2
All women	Central America	Need for family planning	2010	Median (50th percentile)	19.5
All women	Central America	Need for family planning	2010	Upper 97.5th percentile	32.1
All women	Central America	Need for family planning	2019	Lower 2.5th percentile	17.7
All women	Central America	Need for family planning	2019	Median (50th percentile)	22.6
All women	Central America	Need for family planning	2019	Upper 97.5th percentile	38.1
All women	Central America	Need for family planning	2030	Lower 2.5th percentile	16.7
All women	Central America	Need for family planning	2030	Median (50th percentile)	24.6
All women	Central America	Need for family planning	2030	Upper 97.5th percentile	46.7
All women	Central America	Proportion of need for family planning satisfied by modern methods	1990	Lower 2.5th percentile	20.6
All women	Central America	Proportion of need for family planning satisfied by modern methods	1990	Median (50th percentile)	35.3
All women	Central America	Proportion of need for family planning satisfied by modern methods	1990	Upper 97.5th percentile	46.6
All women	Central America	Proportion of need for family planning satisfied by modern methods	2000	Lower 2.5th percentile	28.9
All women	Central America	Proportion of need for family planning satisfied by modern methods	2000	Median (50th percentile)	47.2
All women	Central America	Proportion of need for family planning satisfied by modern methods	2000	Upper 97.5th percentile	59
All women	Central America	Proportion of need for family planning satisfied by modern methods	2010	Lower 2.5th percentile	35.8
All women	Central America	Proportion of need for family planning satisfied by modern methods	2010	Median (50th percentile)	56.7
All women	Central America	Proportion of need for family planning satisfied by modern methods	2010	Upper 97.5th percentile	67.8
All women	Central America	Proportion of need for family planning satisfied by modern methods	2019	Lower 2.5th percentile	39.2
All women	Central America	Proportion of need for family planning satisfied by modern methods	2019	Median (50th percentile)	62.8
All women	Central America	Proportion of need for family planning satisfied by modern methods	2019	Upper 97.5th percentile	75
All women	Central America	Proportion of need for family planning satisfied by modern methods	2030	Lower 2.5th percentile	40.8
All women	Central America	Proportion of need for family planning satisfied by modern methods	2030	Median (50th percentile)	67.7
All women	Central America	Proportion of need for family planning satisfied by modern methods	2030	Upper 97.5th percentile	83.5
All women	South America	Contraceptive use (modern methods)	1990	Lower 2.5th percentile	5.3
All women	South America	Contraceptive use (modern methods)	1990	Median (50th percentile)	6.2
All women	South America	Contraceptive use (modern methods)	1990	Upper 97.5th percentile	7.4
All women	South America	Contraceptive use (modern methods)	2000	Lower 2.5th percentile	11.3
All women	South America	Contraceptive use (modern methods)	2000	Median (50th percentile)	13.9
All women	South America	Contraceptive use (modern methods)	2000	Upper 97.5th percentile	17.6
All women	South America	Contraceptive use (modern methods)	2010	Lower 2.5th percentile	16.7
All women	South America	Contraceptive use (modern methods)	2010	Median (50th percentile)	23.3
All women	South America	Contraceptive use (modern methods)	2010	Upper 97.5th percentile	31.6
All women	South America	Contraceptive use (modern methods)	2019	Lower 2.5th percentile	18.2
All women	South America	Contraceptive use (modern methods)	2019	Median (50th percentile)	28.1
All women	South America	Contraceptive use (modern methods)	2019	Upper 97.5th percentile	44.2
All women	South America	Contraceptive use (modern methods)	2030	Lower 2.5th percentile	18.2
All women	South America	Contraceptive use (modern methods)	2030	Median (50th percentile)	31.1
All women	South America	Contraceptive use (modern methods)	2030	Upper 97.5th percentile	53.5
All women	South America	Contraceptive use (any method)	1990	Lower 2.5th percentile	6.9
All women	South America	Contraceptive use (any method)	1990	Median (50th percentile)	7.9
All women	South America	Contraceptive use (any method)	1990	Upper 97.5th percentile	9.3
All women	South America	Contraceptive use (any method)	2000	Lower 2.5th percentile	13.3
All women	South America	Contraceptive use (any method)	2000	Median (50th percentile)	16
All women	South America	Contraceptive use (any method)	2000	Upper 97.5th percentile	19.9
All women	South America	Contraceptive use (any method)	2010	Lower 2.5th percentile	18.4
All women	South America	Contraceptive use (any method)	2010	Median (50th percentile)	25.2
All women	South America	Contraceptive use (any method)	2010	Upper 97.5th percentile	33.7
All women	South America	Contraceptive use (any method)	2019	Lower 2.5th percentile	19.8
All women	South America	Contraceptive use (any method)	2019	Median (50th percentile)	29.8
All women	South America	Contraceptive use (any method)	2019	Upper 97.5th percentile	46.2
All women	South America	Contraceptive use (any method)	2030	Lower 2.5th percentile	19.4
All women	South America	Contraceptive use (any method)	2030	Median (50th percentile)	32.5
All women	South America	Contraceptive use (any method)	2030	Upper 97.5th percentile	55.3
All women	South America	Unmet need for family planning	1990	Lower 2.5th percentile	4.9
All women	South America	Unmet need for family planning	1990	Median (50th percentile)	6.3
All women	South America	Unmet need for family planning	1990	Upper 97.5th percentile	8.9
All women	South America	Unmet need for family planning	2000	Lower 2.5th percentile	5.6
All women	South America	Unmet need for family planning	2000	Median (50th percentile)	7.4
All women	South America	Unmet need for family planning	2000	Upper 97.5th percentile	10.9
All women	South America	Unmet need for family planning	2010	Lower 2.5th percentile	4.9
All women	South America	Unmet need for family planning	2010	Median (50th percentile)	7.4
All women	South America	Unmet need for family planning	2010	Upper 97.5th percentile	12.7
All women	South America	Unmet need for family planning	2019	Lower 2.5th percentile	3.4
All women	South America	Unmet need for family planning	2019	Median (50th percentile)	6.4
All women	South America	Unmet need for family planning	2019	Upper 97.5th percentile	12.6
All women	South America	Unmet need for family planning	2030	Lower 2.5th percentile	2.5
All women	South America	Unmet need for family planning	2030	Median (50th percentile)	5.4
All women	South America	Unmet need for family planning	2030	Upper 97.5th percentile	12.2
All women	South America	Need for family planning	1990	Lower 2.5th percentile	12.5
All women	South America	Need for family planning	1990	Median (50th percentile)	14.2
All women	South America	Need for family planning	1990	Upper 97.5th percentile	17.1
All women	South America	Need for family planning	2000	Lower 2.5th percentile	19.8
All women	South America	Need for family planning	2000	Median (50th percentile)	23.4
All women	South America	Need for family planning	2000	Upper 97.5th percentile	28.9
All women	South America	Need for family planning	2010	Lower 2.5th percentile	25.4
All women	South America	Need for family planning	2010	Median (50th percentile)	32.6
All women	South America	Need for family planning	2010	Upper 97.5th percentile	41.2
All women	South America	Need for family planning	2019	Lower 2.5th percentile	26.3
All women	South America	Need for family planning	2019	Median (50th percentile)	36.1
All women	South America	Need for family planning	2019	Upper 97.5th percentile	50.9
All women	South America	Need for family planning	2030	Lower 2.5th percentile	25.6
All women	South America	Need for family planning	2030	Median (50th percentile)	38
All women	South America	Need for family planning	2030	Upper 97.5th percentile	59
All women	South America	Proportion of need for family planning satisfied by modern methods	1990	Lower 2.5th percentile	35.9
All women	South America	Proportion of need for family planning satisfied by modern methods	1990	Median (50th percentile)	43.7
All women	South America	Proportion of need for family planning satisfied by modern methods	1990	Upper 97.5th percentile	50.3
All women	South America	Proportion of need for family planning satisfied by modern methods	2000	Lower 2.5th percentile	50.8
All women	South America	Proportion of need for family planning satisfied by modern methods	2000	Median (50th percentile)	59.1
All women	South America	Proportion of need for family planning satisfied by modern methods	2000	Upper 97.5th percentile	66.2
All women	South America	Proportion of need for family planning satisfied by modern methods	2010	Lower 2.5th percentile	59
All women	South America	Proportion of need for family planning satisfied by modern methods	2010	Median (50th percentile)	71.4
All women	South America	Proportion of need for family planning satisfied by modern methods	2010	Upper 97.5th percentile	81.1
All women	South America	Proportion of need for family planning satisfied by modern methods	2019	Lower 2.5th percentile	62
All women	South America	Proportion of need for family planning satisfied by modern methods	2019	Median (50th percentile)	77.7
All women	South America	Proportion of need for family planning satisfied by modern methods	2019	Upper 97.5th percentile	88.7
All women	South America	Proportion of need for family planning satisfied by modern methods	2030	Lower 2.5th percentile	63.7
All women	South America	Proportion of need for family planning satisfied by modern methods	2030	Median (50th percentile)	82
All women	South America	Proportion of need for family planning satisfied by modern methods	2030	Upper 97.5th percentile	92.3
All women	Australia and New Zealand	Contraceptive use (modern methods)	1990	Lower 2.5th percentile	1.8
All women	Australia and New Zealand	Contraceptive use (modern methods)	1990	Median (50th percentile)	11.6
All women	Australia and New Zealand	Contraceptive use (modern methods)	1990	Upper 97.5th percentile	45.7
All women	Australia and New Zealand	Contraceptive use (modern methods)	2000	Lower 2.5th percentile	3.9
All women	Australia and New Zealand	Contraceptive use (modern methods)	2000	Median (50th percentile)	18.7
All women	Australia and New Zealand	Contraceptive use (modern methods)	2000	Upper 97.5th percentile	47.3
All women	Australia and New Zealand	Contraceptive use (modern methods)	2010	Lower 2.5th percentile	5.4
All women	Australia and New Zealand	Contraceptive use (modern methods)	2010	Median (50th percentile)	24.8
All women	Australia and New Zealand	Contraceptive use (modern methods)	2010	Upper 97.5th percentile	48.7
All women	Australia and New Zealand	Contraceptive use (modern methods)	2019	Lower 2.5th percentile	5.8
All women	Australia and New Zealand	Contraceptive use (modern methods)	2019	Median (50th percentile)	26.4
All women	Australia and New Zealand	Contraceptive use (modern methods)	2019	Upper 97.5th percentile	55.3
All women	Australia and New Zealand	Contraceptive use (modern methods)	2030	Lower 2.5th percentile	6
All women	Australia and New Zealand	Contraceptive use (modern methods)	2030	Median (50th percentile)	27.6
All women	Australia and New Zealand	Contraceptive use (modern methods)	2030	Upper 97.5th percentile	65.1
All women	Australia and New Zealand	Contraceptive use (any method)	1990	Lower 2.5th percentile	3.4
All women	Australia and New Zealand	Contraceptive use (any method)	1990	Median (50th percentile)	13.9
All women	Australia and New Zealand	Contraceptive use (any method)	1990	Upper 97.5th percentile	48.9
All women	Australia and New Zealand	Contraceptive use (any method)	2000	Lower 2.5th percentile	5.1
All women	Australia and New Zealand	Contraceptive use (any method)	2000	Median (50th percentile)	20.1
All women	Australia and New Zealand	Contraceptive use (any method)	2000	Upper 97.5th percentile	48.9
All women	Australia and New Zealand	Contraceptive use (any method)	2010	Lower 2.5th percentile	6.4
All women	Australia and New Zealand	Contraceptive use (any method)	2010	Median (50th percentile)	25.8
All women	Australia and New Zealand	Contraceptive use (any method)	2010	Upper 97.5th percentile	49.9
All women	Australia and New Zealand	Contraceptive use (any method)	2019	Lower 2.5th percentile	6.5
All women	Australia and New Zealand	Contraceptive use (any method)	2019	Median (50th percentile)	27.2
All women	Australia and New Zealand	Contraceptive use (any method)	2019	Upper 97.5th percentile	56.3
All women	Australia and New Zealand	Contraceptive use (any method)	2030	Lower 2.5th percentile	6.6
All women	Australia and New Zealand	Contraceptive use (any method)	2030	Median (50th percentile)	28.2
All women	Australia and New Zealand	Contraceptive use (any method)	2030	Upper 97.5th percentile	65.8
All women	Australia and New Zealand	Unmet need for family planning	1990	Lower 2.5th percentile	0.7
All women	Australia and New Zealand	Unmet need for family planning	1990	Median (50th percentile)	3.3
All women	Australia and New Zealand	Unmet need for family planning	1990	Upper 97.5th percentile	44.9
All women	Australia and New Zealand	Unmet need for family planning	2000	Lower 2.5th percentile	0.6
All women	Australia and New Zealand	Unmet need for family planning	2000	Median (50th percentile)	3.4
All women	Australia and New Zealand	Unmet need for family planning	2000	Upper 97.5th percentile	45.9
All women	Australia and New Zealand	Unmet need for family planning	2010	Lower 2.5th percentile	0.5
All women	Australia and New Zealand	Unmet need for family planning	2010	Median (50th percentile)	3.2
All women	Australia and New Zealand	Unmet need for family planning	2010	Upper 97.5th percentile	44.5
All women	Australia and New Zealand	Unmet need for family planning	2019	Lower 2.5th percentile	0.4
All women	Australia and New Zealand	Unmet need for family planning	2019	Median (50th percentile)	2.9
All women	Australia and New Zealand	Unmet need for family planning	2019	Upper 97.5th percentile	43.6
All women	Australia and New Zealand	Unmet need for family planning	2030	Lower 2.5th percentile	0.3
All women	Australia and New Zealand	Unmet need for family planning	2030	Median (50th percentile)	2.5
All women	Australia and New Zealand	Unmet need for family planning	2030	Upper 97.5th percentile	41.8
All women	Australia and New Zealand	Need for family planning	1990	Lower 2.5th percentile	5.3
All women	Australia and New Zealand	Need for family planning	1990	Median (50th percentile)	17.2
All women	Australia and New Zealand	Need for family planning	1990	Upper 97.5th percentile	67
All women	Australia and New Zealand	Need for family planning	2000	Lower 2.5th percentile	7.6
All women	Australia and New Zealand	Need for family planning	2000	Median (50th percentile)	23.5
All women	Australia and New Zealand	Need for family planning	2000	Upper 97.5th percentile	69.6
All women	Australia and New Zealand	Need for family planning	2010	Lower 2.5th percentile	8.9
All women	Australia and New Zealand	Need for family planning	2010	Median (50th percentile)	29
All women	Australia and New Zealand	Need for family planning	2010	Upper 97.5th percentile	70.8
All women	Australia and New Zealand	Need for family planning	2019	Lower 2.5th percentile	9.1
All women	Australia and New Zealand	Need for family planning	2019	Median (50th percentile)	30
All women	Australia and New Zealand	Need for family planning	2019	Upper 97.5th percentile	71.7
All women	Australia and New Zealand	Need for family planning	2030	Lower 2.5th percentile	9.3
All women	Australia and New Zealand	Need for family planning	2030	Median (50th percentile)	30.7
All women	Australia and New Zealand	Need for family planning	2030	Upper 97.5th percentile	75.1
All women	Australia and New Zealand	Proportion of need for family planning satisfied by modern methods	1990	Lower 2.5th percentile	12.3
All women	Australia and New Zealand	Proportion of need for family planning satisfied by modern methods	1990	Median (50th percentile)	67.8
All women	Australia and New Zealand	Proportion of need for family planning satisfied by modern methods	1990	Upper 97.5th percentile	92.6
All women	Australia and New Zealand	Proportion of need for family planning satisfied by modern methods	2000	Lower 2.5th percentile	21.4
All women	Australia and New Zealand	Proportion of need for family planning satisfied by modern methods	2000	Median (50th percentile)	79.7
All women	Australia and New Zealand	Proportion of need for family planning satisfied by modern methods	2000	Upper 97.5th percentile	95.4
All women	Australia and New Zealand	Proportion of need for family planning satisfied by modern methods	2010	Lower 2.5th percentile	26
All women	Australia and New Zealand	Proportion of need for family planning satisfied by modern methods	2010	Median (50th percentile)	85.7
All women	Australia and New Zealand	Proportion of need for family planning satisfied by modern methods	2010	Upper 97.5th percentile	96.8
All women	Australia and New Zealand	Proportion of need for family planning satisfied by modern methods	2019	Lower 2.5th percentile	27.4
All women	Australia and New Zealand	Proportion of need for family planning satisfied by modern methods	2019	Median (50th percentile)	88
All women	Australia and New Zealand	Proportion of need for family planning satisfied by modern methods	2019	Upper 97.5th percentile	97.9
All women	Australia and New Zealand	Proportion of need for family planning satisfied by modern methods	2030	Lower 2.5th percentile	28.6
All women	Australia and New Zealand	Proportion of need for family planning satisfied by modern methods	2030	Median (50th percentile)	89.8
All women	Australia and New Zealand	Proportion of need for family planning satisfied by modern methods	2030	Upper 97.5th percentile	98.5
All women	Oceania excluding Australia and New Zealand	Contraceptive use (modern methods)	1990	Lower 2.5th percentile	0.7
All women	Oceania excluding Australia and New Zealand	Contraceptive use (modern methods)	1990	Median (50th percentile)	1.2
All women	Oceania excluding Australia and New Zealand	Contraceptive use (modern methods)	1990	Upper 97.5th percentile	2.5
All women	Oceania excluding Australia and New Zealand	Contraceptive use (modern methods)	2000	Lower 2.5th percentile	1.3
All women	Oceania excluding Australia and New Zealand	Contraceptive use (modern methods)	2000	Median (50th percentile)	2
All women	Oceania excluding Australia and New Zealand	Contraceptive use (modern methods)	2000	Upper 97.5th percentile	3.5
All women	Oceania excluding Australia and New Zealand	Contraceptive use (modern methods)	2010	Lower 2.5th percentile	2.1
All women	Oceania excluding Australia and New Zealand	Contraceptive use (modern methods)	2010	Median (50th percentile)	3.3
All women	Oceania excluding Australia and New Zealand	Contraceptive use (modern methods)	2010	Upper 97.5th percentile	5.8
All women	Oceania excluding Australia and New Zealand	Contraceptive use (modern methods)	2019	Lower 2.5th percentile	2.2
All women	Oceania excluding Australia and New Zealand	Contraceptive use (modern methods)	2019	Median (50th percentile)	4.4
All women	Oceania excluding Australia and New Zealand	Contraceptive use (modern methods)	2019	Upper 97.5th percentile	10.5
All women	Oceania excluding Australia and New Zealand	Contraceptive use (modern methods)	2030	Lower 2.5th percentile	2.3
All women	Oceania excluding Australia and New Zealand	Contraceptive use (modern methods)	2030	Median (50th percentile)	5.8
All women	Oceania excluding Australia and New Zealand	Contraceptive use (modern methods)	2030	Upper 97.5th percentile	18.6
All women	Oceania excluding Australia and New Zealand	Contraceptive use (any method)	1990	Lower 2.5th percentile	1.7
All women	Oceania excluding Australia and New Zealand	Contraceptive use (any method)	1990	Median (50th percentile)	2.8
All women	Oceania excluding Australia and New Zealand	Contraceptive use (any method)	1990	Upper 97.5th percentile	5.7
All women	Oceania excluding Australia and New Zealand	Contraceptive use (any method)	2000	Lower 2.5th percentile	2.5
All women	Oceania excluding Australia and New Zealand	Contraceptive use (any method)	2000	Median (50th percentile)	3.5
All women	Oceania excluding Australia and New Zealand	Contraceptive use (any method)	2000	Upper 97.5th percentile	6.4
All women	Oceania excluding Australia and New Zealand	Contraceptive use (any method)	2010	Lower 2.5th percentile	3.1
All women	Oceania excluding Australia and New Zealand	Contraceptive use (any method)	2010	Median (50th percentile)	4.8
All women	Oceania excluding Australia and New Zealand	Contraceptive use (any method)	2010	Upper 97.5th percentile	8.6
All women	Oceania excluding Australia and New Zealand	Contraceptive use (any method)	2019	Lower 2.5th percentile	2.8
All women	Oceania excluding Australia and New Zealand	Contraceptive use (any method)	2019	Median (50th percentile)	5.7
All women	Oceania excluding Australia and New Zealand	Contraceptive use (any method)	2019	Upper 97.5th percentile	13.7
All women	Oceania excluding Australia and New Zealand	Contraceptive use (any method)	2030	Lower 2.5th percentile	2.7
All women	Oceania excluding Australia and New Zealand	Contraceptive use (any method)	2030	Median (50th percentile)	6.8
All women	Oceania excluding Australia and New Zealand	Contraceptive use (any method)	2030	Upper 97.5th percentile	21.7
All women	Oceania excluding Australia and New Zealand	Unmet need for family planning	1990	Lower 2.5th percentile	2.7
All women	Oceania excluding Australia and New Zealand	Unmet need for family planning	1990	Median (50th percentile)	5.7
All women	Oceania excluding Australia and New Zealand	Unmet need for family planning	1990	Upper 97.5th percentile	28
All women	Oceania excluding Australia and New Zealand	Unmet need for family planning	2000	Lower 2.5th percentile	2.5
All women	Oceania excluding Australia and New Zealand	Unmet need for family planning	2000	Median (50th percentile)	5.5
All women	Oceania excluding Australia and New Zealand	Unmet need for family planning	2000	Upper 97.5th percentile	29.1
All women	Oceania excluding Australia and New Zealand	Unmet need for family planning	2010	Lower 2.5th percentile	2.3
All women	Oceania excluding Australia and New Zealand	Unmet need for family planning	2010	Median (50th percentile)	5.3
All women	Oceania excluding Australia and New Zealand	Unmet need for family planning	2010	Upper 97.5th percentile	30.3
All women	Oceania excluding Australia and New Zealand	Unmet need for family planning	2019	Lower 2.5th percentile	2.1
All women	Oceania excluding Australia and New Zealand	Unmet need for family planning	2019	Median (50th percentile)	5.1
All women	Oceania excluding Australia and New Zealand	Unmet need for family planning	2019	Upper 97.5th percentile	33.1
All women	Oceania excluding Australia and New Zealand	Unmet need for family planning	2030	Lower 2.5th percentile	1.7
All women	Oceania excluding Australia and New Zealand	Unmet need for family planning	2030	Median (50th percentile)	4.6
All women	Oceania excluding Australia and New Zealand	Unmet need for family planning	2030	Upper 97.5th percentile	35.3
All women	Oceania excluding Australia and New Zealand	Need for family planning	1990	Lower 2.5th percentile	5.3
All women	Oceania excluding Australia and New Zealand	Need for family planning	1990	Median (50th percentile)	8.5
All women	Oceania excluding Australia and New Zealand	Need for family planning	1990	Upper 97.5th percentile	31.3
All women	Oceania excluding Australia and New Zealand	Need for family planning	2000	Lower 2.5th percentile	5.9
All women	Oceania excluding Australia and New Zealand	Need for family planning	2000	Median (50th percentile)	9.1
All women	Oceania excluding Australia and New Zealand	Need for family planning	2000	Upper 97.5th percentile	32.7
All women	Oceania excluding Australia and New Zealand	Need for family planning	2010	Lower 2.5th percentile	6.7
All women	Oceania excluding Australia and New Zealand	Need for family planning	2010	Median (50th percentile)	10.1
All women	Oceania excluding Australia and New Zealand	Need for family planning	2010	Upper 97.5th percentile	35.7
All women	Oceania excluding Australia and New Zealand	Need for family planning	2019	Lower 2.5th percentile	6.4
All women	Oceania excluding Australia and New Zealand	Need for family planning	2019	Median (50th percentile)	10.8
All women	Oceania excluding Australia and New Zealand	Need for family planning	2019	Upper 97.5th percentile	40.8
All women	Oceania excluding Australia and New Zealand	Need for family planning	2030	Lower 2.5th percentile	6.1
All women	Oceania excluding Australia and New Zealand	Need for family planning	2030	Median (50th percentile)	11.5
All women	Oceania excluding Australia and New Zealand	Need for family planning	2030	Upper 97.5th percentile	47
All women	Oceania excluding Australia and New Zealand	Proportion of need for family planning satisfied by modern methods	1990	Lower 2.5th percentile	3.8
All women	Oceania excluding Australia and New Zealand	Proportion of need for family planning satisfied by modern methods	1990	Median (50th percentile)	14.6
All women	Oceania excluding Australia and New Zealand	Proportion of need for family planning satisfied by modern methods	1990	Upper 97.5th percentile	28.1
All women	Oceania excluding Australia and New Zealand	Proportion of need for family planning satisfied by modern methods	2000	Lower 2.5th percentile	6
All women	Oceania excluding Australia and New Zealand	Proportion of need for family planning satisfied by modern methods	2000	Median (50th percentile)	22
All women	Oceania excluding Australia and New Zealand	Proportion of need for family planning satisfied by modern methods	2000	Upper 97.5th percentile	37
All women	Oceania excluding Australia and New Zealand	Proportion of need for family planning satisfied by modern methods	2010	Lower 2.5th percentile	9.2
All women	Oceania excluding Australia and New Zealand	Proportion of need for family planning satisfied by modern methods	2010	Median (50th percentile)	32.7
All women	Oceania excluding Australia and New Zealand	Proportion of need for family planning satisfied by modern methods	2010	Upper 97.5th percentile	50.8
All women	Oceania excluding Australia and New Zealand	Proportion of need for family planning satisfied by modern methods	2019	Lower 2.5th percentile	11.3
All women	Oceania excluding Australia and New Zealand	Proportion of need for family planning satisfied by modern methods	2019	Median (50th percentile)	41.2
All women	Oceania excluding Australia and New Zealand	Proportion of need for family planning satisfied by modern methods	2019	Upper 97.5th percentile	64.7
All women	Oceania excluding Australia and New Zealand	Proportion of need for family planning satisfied by modern methods	2030	Lower 2.5th percentile	13.1
All women	Oceania excluding Australia and New Zealand	Proportion of need for family planning satisfied by modern methods	2030	Median (50th percentile)	50.6
All women	Oceania excluding Australia and New Zealand	Proportion of need for family planning satisfied by modern methods	2030	Upper 97.5th percentile	77.5
All women	Europe	Contraceptive use (modern methods)	1990	Lower 2.5th percentile	5
All women	Europe	Contraceptive use (modern methods)	1990	Median (50th percentile)	8.9
All women	Europe	Contraceptive use (modern methods)	1990	Upper 97.5th percentile	14.5
All women	Europe	Contraceptive use (modern methods)	2000	Lower 2.5th percentile	6.9
All women	Europe	Contraceptive use (modern methods)	2000	Median (50th percentile)	10.6
All women	Europe	Contraceptive use (modern methods)	2000	Upper 97.5th percentile	15.6
All women	Europe	Contraceptive use (modern methods)	2010	Lower 2.5th percentile	8.9
All women	Europe	Contraceptive use (modern methods)	2010	Median (50th percentile)	13.5
All women	Europe	Contraceptive use (modern methods)	2010	Upper 97.5th percentile	19.4
All women	Europe	Contraceptive use (modern methods)	2019	Lower 2.5th percentile	10.2
All women	Europe	Contraceptive use (modern methods)	2019	Median (50th percentile)	16
All women	Europe	Contraceptive use (modern methods)	2019	Upper 97.5th percentile	23.8
All women	Europe	Contraceptive use (modern methods)	2030	Lower 2.5th percentile	10.9
All women	Europe	Contraceptive use (modern methods)	2030	Median (50th percentile)	17.4
All women	Europe	Contraceptive use (modern methods)	2030	Upper 97.5th percentile	27
All women	Europe	Contraceptive use (any method)	1990	Lower 2.5th percentile	7.6
All women	Europe	Contraceptive use (any method)	1990	Median (50th percentile)	11.9
All women	Europe	Contraceptive use (any method)	1990	Upper 97.5th percentile	18
All women	Europe	Contraceptive use (any method)	2000	Lower 2.5th percentile	8.5
All women	Europe	Contraceptive use (any method)	2000	Median (50th percentile)	12.4
All women	Europe	Contraceptive use (any method)	2000	Upper 97.5th percentile	17.7
All women	Europe	Contraceptive use (any method)	2010	Lower 2.5th percentile	10
All women	Europe	Contraceptive use (any method)	2010	Median (50th percentile)	14.7
All women	Europe	Contraceptive use (any method)	2010	Upper 97.5th percentile	20.9
All women	Europe	Contraceptive use (any method)	2019	Lower 2.5th percentile	11
All women	Europe	Contraceptive use (any method)	2019	Median (50th percentile)	17
All women	Europe	Contraceptive use (any method)	2019	Upper 97.5th percentile	25.1
All women	Europe	Contraceptive use (any method)	2030	Lower 2.5th percentile	11.5
All women	Europe	Contraceptive use (any method)	2030	Median (50th percentile)	18.2
All women	Europe	Contraceptive use (any method)	2030	Upper 97.5th percentile	28.2
All women	Europe	Unmet need for family planning	1990	Lower 2.5th percentile	2.1
All women	Europe	Unmet need for family planning	1990	Median (50th percentile)	4.1
All women	Europe	Unmet need for family planning	1990	Upper 97.5th percentile	12.9
All women	Europe	Unmet need for family planning	2000	Lower 2.5th percentile	1.8
All women	Europe	Unmet need for family planning	2000	Median (50th percentile)	3.9
All women	Europe	Unmet need for family planning	2000	Upper 97.5th percentile	12.9
All women	Europe	Unmet need for family planning	2010	Lower 2.5th percentile	1.4
All women	Europe	Unmet need for family planning	2010	Median (50th percentile)	3.6
All women	Europe	Unmet need for family planning	2010	Upper 97.5th percentile	13.5
All women	Europe	Unmet need for family planning	2019	Lower 2.5th percentile	1.2
All women	Europe	Unmet need for family planning	2019	Median (50th percentile)	3.4
All women	Europe	Unmet need for family planning	2019	Upper 97.5th percentile	14.1
All women	Europe	Unmet need for family planning	2030	Lower 2.5th percentile	1.1
All women	Europe	Unmet need for family planning	2030	Median (50th percentile)	3.4
All women	Europe	Unmet need for family planning	2030	Upper 97.5th percentile	13.6
All women	Europe	Need for family planning	1990	Lower 2.5th percentile	10.9
All women	Europe	Need for family planning	1990	Median (50th percentile)	16
All women	Europe	Need for family planning	1990	Upper 97.5th percentile	26.4
All women	Europe	Need for family planning	2000	Lower 2.5th percentile	11.6
All women	Europe	Need for family planning	2000	Median (50th percentile)	16.3
All women	Europe	Need for family planning	2000	Upper 97.5th percentile	26.5
All women	Europe	Need for family planning	2010	Lower 2.5th percentile	12.9
All women	Europe	Need for family planning	2010	Median (50th percentile)	18.3
All women	Europe	Need for family planning	2010	Upper 97.5th percentile	29.3
All women	Europe	Need for family planning	2019	Lower 2.5th percentile	14.1
All women	Europe	Need for family planning	2019	Median (50th percentile)	20.4
All women	Europe	Need for family planning	2019	Upper 97.5th percentile	32.7
All women	Europe	Need for family planning	2030	Lower 2.5th percentile	14.5
All women	Europe	Need for family planning	2030	Median (50th percentile)	21.5
All women	Europe	Need for family planning	2030	Upper 97.5th percentile	34.7
All women	Europe	Proportion of need for family planning satisfied by modern methods	1990	Lower 2.5th percentile	32.5
All women	Europe	Proportion of need for family planning satisfied by modern methods	1990	Median (50th percentile)	55.7
All women	Europe	Proportion of need for family planning satisfied by modern methods	1990	Upper 97.5th percentile	70.2
All women	Europe	Proportion of need for family planning satisfied by modern methods	2000	Lower 2.5th percentile	39.9
All women	Europe	Proportion of need for family planning satisfied by modern methods	2000	Median (50th percentile)	65.1
All women	Europe	Proportion of need for family planning satisfied by modern methods	2000	Upper 97.5th percentile	77.4
All women	Europe	Proportion of need for family planning satisfied by modern methods	2010	Lower 2.5th percentile	45.9
All women	Europe	Proportion of need for family planning satisfied by modern methods	2010	Median (50th percentile)	73.7
All women	Europe	Proportion of need for family planning satisfied by modern methods	2010	Upper 97.5th percentile	85.3
All women	Europe	Proportion of need for family planning satisfied by modern methods	2019	Lower 2.5th percentile	48.7
All women	Europe	Proportion of need for family planning satisfied by modern methods	2019	Median (50th percentile)	78.4
All women	Europe	Proportion of need for family planning satisfied by modern methods	2019	Upper 97.5th percentile	89.5
All women	Europe	Proportion of need for family planning satisfied by modern methods	2030	Lower 2.5th percentile	52
All women	Europe	Proportion of need for family planning satisfied by modern methods	2030	Median (50th percentile)	80.6
All women	Europe	Proportion of need for family planning satisfied by modern methods	2030	Upper 97.5th percentile	91.3
All women	Northern America	Contraceptive use (modern methods)	1990	Lower 2.5th percentile	2.6
All women	Northern America	Contraceptive use (modern methods)	1990	Median (50th percentile)	12
All women	Northern America	Contraceptive use (modern methods)	1990	Upper 97.5th percentile	40.2
All women	Northern America	Contraceptive use (modern methods)	2000	Lower 2.5th percentile	6.9
All women	Northern America	Contraceptive use (modern methods)	2000	Median (50th percentile)	19.3
All women	Northern America	Contraceptive use (modern methods)	2000	Upper 97.5th percentile	44.7
All women	Northern America	Contraceptive use (modern methods)	2010	Lower 2.5th percentile	13.5
All women	Northern America	Contraceptive use (modern methods)	2010	Median (50th percentile)	26.8
All women	Northern America	Contraceptive use (modern methods)	2010	Upper 97.5th percentile	45.7
All women	Northern America	Contraceptive use (modern methods)	2019	Lower 2.5th percentile	15.7
All women	Northern America	Contraceptive use (modern methods)	2019	Median (50th percentile)	31.4
All women	Northern America	Contraceptive use (modern methods)	2019	Upper 97.5th percentile	52.8
All women	Northern America	Contraceptive use (modern methods)	2030	Lower 2.5th percentile	13
All women	Northern America	Contraceptive use (modern methods)	2030	Median (50th percentile)	32.8
All women	Northern America	Contraceptive use (modern methods)	2030	Upper 97.5th percentile	64.9
All women	Northern America	Contraceptive use (any method)	1990	Lower 2.5th percentile	5.7
All women	Northern America	Contraceptive use (any method)	1990	Median (50th percentile)	17.3
All women	Northern America	Contraceptive use (any method)	1990	Upper 97.5th percentile	49.5
All women	Northern America	Contraceptive use (any method)	2000	Lower 2.5th percentile	9.2
All women	Northern America	Contraceptive use (any method)	2000	Median (50th percentile)	22.9
All women	Northern America	Contraceptive use (any method)	2000	Upper 97.5th percentile	50.1
All women	Northern America	Contraceptive use (any method)	2010	Lower 2.5th percentile	15.2
All women	Northern America	Contraceptive use (any method)	2010	Median (50th percentile)	29
All women	Northern America	Contraceptive use (any method)	2010	Upper 97.5th percentile	48.9
All women	Northern America	Contraceptive use (any method)	2019	Lower 2.5th percentile	16.9
All women	Northern America	Contraceptive use (any method)	2019	Median (50th percentile)	33
All women	Northern America	Contraceptive use (any method)	2019	Upper 97.5th percentile	55.1
All women	Northern America	Contraceptive use (any method)	2030	Lower 2.5th percentile	13.7
All women	Northern America	Contraceptive use (any method)	2030	Median (50th percentile)	34.2
All women	Northern America	Contraceptive use (any method)	2030	Upper 97.5th percentile	67
All women	Northern America	Unmet need for family planning	1990	Lower 2.5th percentile	1
All women	Northern America	Unmet need for family planning	1990	Median (50th percentile)	3.9
All women	Northern America	Unmet need for family planning	1990	Upper 97.5th percentile	46.6
All women	Northern America	Unmet need for family planning	2000	Lower 2.5th percentile	0.7
All women	Northern America	Unmet need for family planning	2000	Median (50th percentile)	3.7
All women	Northern America	Unmet need for family planning	2000	Upper 97.5th percentile	46.8
All women	Northern America	Unmet need for family planning	2010	Lower 2.5th percentile	0.5
All women	Northern America	Unmet need for family planning	2010	Median (50th percentile)	3.3
All women	Northern America	Unmet need for family planning	2010	Upper 97.5th percentile	45.5
All women	Northern America	Unmet need for family planning	2019	Lower 2.5th percentile	0.3
All women	Northern America	Unmet need for family planning	2019	Median (50th percentile)	2.6
All women	Northern America	Unmet need for family planning	2019	Upper 97.5th percentile	43.7
All women	Northern America	Unmet need for family planning	2030	Lower 2.5th percentile	0.2
All women	Northern America	Unmet need for family planning	2030	Median (50th percentile)	2.2
All women	Northern America	Unmet need for family planning	2030	Upper 97.5th percentile	41.6
All women	Northern America	Need for family planning	1990	Lower 2.5th percentile	8.5
All women	Northern America	Need for family planning	1990	Median (50th percentile)	21.1
All women	Northern America	Need for family planning	1990	Upper 97.5th percentile	70.2
All women	Northern America	Need for family planning	2000	Lower 2.5th percentile	12.1
All women	Northern America	Need for family planning	2000	Median (50th percentile)	26.6
All women	Northern America	Need for family planning	2000	Upper 97.5th percentile	72.9
All women	Northern America	Need for family planning	2010	Lower 2.5th percentile	18.5
All women	Northern America	Need for family planning	2010	Median (50th percentile)	32.4
All women	Northern America	Need for family planning	2010	Upper 97.5th percentile	75.1
All women	Northern America	Need for family planning	2019	Lower 2.5th percentile	20
All women	Northern America	Need for family planning	2019	Median (50th percentile)	35.7
All women	Northern America	Need for family planning	2019	Upper 97.5th percentile	75.5
All women	Northern America	Need for family planning	2030	Lower 2.5th percentile	16.8
All women	Northern America	Need for family planning	2030	Median (50th percentile)	36.4
All women	Northern America	Need for family planning	2030	Upper 97.5th percentile	76.9
All women	Northern America	Proportion of need for family planning satisfied by modern methods	1990	Lower 2.5th percentile	12.6
All women	Northern America	Proportion of need for family planning satisfied by modern methods	1990	Median (50th percentile)	56.6
All women	Northern America	Proportion of need for family planning satisfied by modern methods	1990	Upper 97.5th percentile	85.4
All women	Northern America	Proportion of need for family planning satisfied by modern methods	2000	Lower 2.5th percentile	24
All women	Northern America	Proportion of need for family planning satisfied by modern methods	2000	Median (50th percentile)	72.7
All women	Northern America	Proportion of need for family planning satisfied by modern methods	2000	Upper 97.5th percentile	91
All women	Northern America	Proportion of need for family planning satisfied by modern methods	2010	Lower 2.5th percentile	32.6
All women	Northern America	Proportion of need for family planning satisfied by modern methods	2010	Median (50th percentile)	82.7
All women	Northern America	Proportion of need for family planning satisfied by modern methods	2010	Upper 97.5th percentile	94.2
All women	Northern America	Proportion of need for family planning satisfied by modern methods	2019	Lower 2.5th percentile	36.3
All women	Northern America	Proportion of need for family planning satisfied by modern methods	2019	Median (50th percentile)	87.9
All women	Northern America	Proportion of need for family planning satisfied by modern methods	2019	Upper 97.5th percentile	96.4
All women	Northern America	Proportion of need for family planning satisfied by modern methods	2030	Lower 2.5th percentile	35.7
All women	Northern America	Proportion of need for family planning satisfied by modern methods	2030	Median (50th percentile)	90.2
All women	Northern America	Proportion of need for family planning satisfied by modern methods	2030	Upper 97.5th percentile	97.7
Married women	Sub-Saharan Africa	Contraceptive use (modern methods)	1990	Lower 2.5th percentile	1.9
Married women	Sub-Saharan Africa	Contraceptive use (modern methods)	1990	Median (50th percentile)	2.3
Married women	Sub-Saharan Africa	Contraceptive use (modern methods)	1990	Upper 97.5th percentile	2.9
Married women	Sub-Saharan Africa	Contraceptive use (modern methods)	2000	Lower 2.5th percentile	5
Married women	Sub-Saharan Africa	Contraceptive use (modern methods)	2000	Median (50th percentile)	5.5
Married women	Sub-Saharan Africa	Contraceptive use (modern methods)	2000	Upper 97.5th percentile	6.2
Married women	Sub-Saharan Africa	Contraceptive use (modern methods)	2010	Lower 2.5th percentile	9.5
Married women	Sub-Saharan Africa	Contraceptive use (modern methods)	2010	Median (50th percentile)	10.3
Married women	Sub-Saharan Africa	Contraceptive use (modern methods)	2010	Upper 97.5th percentile	11.1
Married women	Sub-Saharan Africa	Contraceptive use (modern methods)	2019	Lower 2.5th percentile	13.7
Married women	Sub-Saharan Africa	Contraceptive use (modern methods)	2019	Median (50th percentile)	15.4
Married women	Sub-Saharan Africa	Contraceptive use (modern methods)	2019	Upper 97.5th percentile	17.2
Married women	Sub-Saharan Africa	Contraceptive use (modern methods)	2030	Lower 2.5th percentile	17.4
Married women	Sub-Saharan Africa	Contraceptive use (modern methods)	2030	Median (50th percentile)	21
Married women	Sub-Saharan Africa	Contraceptive use (modern methods)	2030	Upper 97.5th percentile	25.2
Married women	Sub-Saharan Africa	Contraceptive use (any method)	1990	Lower 2.5th percentile	5.5
Married women	Sub-Saharan Africa	Contraceptive use (any method)	1990	Median (50th percentile)	6.4
Married women	Sub-Saharan Africa	Contraceptive use (any method)	1990	Upper 97.5th percentile	7.5
Married women	Sub-Saharan Africa	Contraceptive use (any method)	2000	Lower 2.5th percentile	8.6
Married women	Sub-Saharan Africa	Contraceptive use (any method)	2000	Median (50th percentile)	9.4
Married women	Sub-Saharan Africa	Contraceptive use (any method)	2000	Upper 97.5th percentile	10.4
Married women	Sub-Saharan Africa	Contraceptive use (any method)	2010	Lower 2.5th percentile	12.3
Married women	Sub-Saharan Africa	Contraceptive use (any method)	2010	Median (50th percentile)	13.2
Married women	Sub-Saharan Africa	Contraceptive use (any method)	2010	Upper 97.5th percentile	14.2
Married women	Sub-Saharan Africa	Contraceptive use (any method)	2019	Lower 2.5th percentile	16.1
Married women	Sub-Saharan Africa	Contraceptive use (any method)	2019	Median (50th percentile)	17.9
Married women	Sub-Saharan Africa	Contraceptive use (any method)	2019	Upper 97.5th percentile	19.8
Married women	Sub-Saharan Africa	Contraceptive use (any method)	2030	Lower 2.5th percentile	19.6
Married women	Sub-Saharan Africa	Contraceptive use (any method)	2030	Median (50th percentile)	23.6
Married women	Sub-Saharan Africa	Contraceptive use (any method)	2030	Upper 97.5th percentile	28.3
Married women	Sub-Saharan Africa	Unmet need for family planning	1990	Lower 2.5th percentile	24.9
Married women	Sub-Saharan Africa	Unmet need for family planning	1990	Median (50th percentile)	27.5
Married women	Sub-Saharan Africa	Unmet need for family planning	1990	Upper 97.5th percentile	30.3
Married women	Sub-Saharan Africa	Unmet need for family planning	2000	Lower 2.5th percentile	23.7
Married women	Sub-Saharan Africa	Unmet need for family planning	2000	Median (50th percentile)	25.3
Married women	Sub-Saharan Africa	Unmet need for family planning	2000	Upper 97.5th percentile	26.9
Married women	Sub-Saharan Africa	Unmet need for family planning	2010	Lower 2.5th percentile	22.8
Married women	Sub-Saharan Africa	Unmet need for family planning	2010	Median (50th percentile)	24.2
Married women	Sub-Saharan Africa	Unmet need for family planning	2010	Upper 97.5th percentile	25.7
Married women	Sub-Saharan Africa	Unmet need for family planning	2019	Lower 2.5th percentile	21.4
Married women	Sub-Saharan Africa	Unmet need for family planning	2019	Median (50th percentile)	23.7
Married women	Sub-Saharan Africa	Unmet need for family planning	2019	Upper 97.5th percentile	26.4
Married women	Sub-Saharan Africa	Unmet need for family planning	2030	Lower 2.5th percentile	19.1
Married women	Sub-Saharan Africa	Unmet need for family planning	2030	Median (50th percentile)	22.7
Married women	Sub-Saharan Africa	Unmet need for family planning	2030	Upper 97.5th percentile	27.1
Married women	Sub-Saharan Africa	Need for family planning	1990	Lower 2.5th percentile	31.2
Married women	Sub-Saharan Africa	Need for family planning	1990	Median (50th percentile)	33.9
Married women	Sub-Saharan Africa	Need for family planning	1990	Upper 97.5th percentile	36.8
Married women	Sub-Saharan Africa	Need for family planning	2000	Lower 2.5th percentile	33.1
Married women	Sub-Saharan Africa	Need for family planning	2000	Median (50th percentile)	34.7
Married women	Sub-Saharan Africa	Need for family planning	2000	Upper 97.5th percentile	36.4
Married women	Sub-Saharan Africa	Need for family planning	2010	Lower 2.5th percentile	35.9
Married women	Sub-Saharan Africa	Need for family planning	2010	Median (50th percentile)	37.4
Married women	Sub-Saharan Africa	Need for family planning	2010	Upper 97.5th percentile	39
Married women	Sub-Saharan Africa	Need for family planning	2019	Lower 2.5th percentile	38.9
Married women	Sub-Saharan Africa	Need for family planning	2019	Median (50th percentile)	41.6
Married women	Sub-Saharan Africa	Need for family planning	2019	Upper 97.5th percentile	44.6
Married women	Sub-Saharan Africa	Need for family planning	2030	Lower 2.5th percentile	41.7
Married women	Sub-Saharan Africa	Need for family planning	2030	Median (50th percentile)	46.3
Married women	Sub-Saharan Africa	Need for family planning	2030	Upper 97.5th percentile	51.7
Married women	Sub-Saharan Africa	Proportion of need for family planning satisfied by modern methods	1990	Lower 2.5th percentile	5.4
Married women	Sub-Saharan Africa	Proportion of need for family planning satisfied by modern methods	1990	Median (50th percentile)	6.7
Married women	Sub-Saharan Africa	Proportion of need for family planning satisfied by modern methods	1990	Upper 97.5th percentile	8.5
Married women	Sub-Saharan Africa	Proportion of need for family planning satisfied by modern methods	2000	Lower 2.5th percentile	14.4
Married women	Sub-Saharan Africa	Proportion of need for family planning satisfied by modern methods	2000	Median (50th percentile)	16
Married women	Sub-Saharan Africa	Proportion of need for family planning satisfied by modern methods	2000	Upper 97.5th percentile	17.7
Married women	Sub-Saharan Africa	Proportion of need for family planning satisfied by modern methods	2010	Lower 2.5th percentile	25.5
Married women	Sub-Saharan Africa	Proportion of need for family planning satisfied by modern methods	2010	Median (50th percentile)	27.5
Married women	Sub-Saharan Africa	Proportion of need for family planning satisfied by modern methods	2010	Upper 97.5th percentile	29.7
Married women	Sub-Saharan Africa	Proportion of need for family planning satisfied by modern methods	2019	Lower 2.5th percentile	33.4
Married women	Sub-Saharan Africa	Proportion of need for family planning satisfied by modern methods	2019	Median (50th percentile)	37
Married women	Sub-Saharan Africa	Proportion of need for family planning satisfied by modern methods	2019	Upper 97.5th percentile	40.7
Married women	Sub-Saharan Africa	Proportion of need for family planning satisfied by modern methods	2030	Lower 2.5th percentile	38.9
Married women	Sub-Saharan Africa	Proportion of need for family planning satisfied by modern methods	2030	Median (50th percentile)	45.4
Married women	Sub-Saharan Africa	Proportion of need for family planning satisfied by modern methods	2030	Upper 97.5th percentile	52
Married women	Northern Africa	Contraceptive use (modern methods)	1990	Lower 2.5th percentile	9.1
Married women	Northern Africa	Contraceptive use (modern methods)	1990	Median (50th percentile)	10.9
Married women	Northern Africa	Contraceptive use (modern methods)	1990	Upper 97.5th percentile	12.7
Married women	Northern Africa	Contraceptive use (modern methods)	2000	Lower 2.5th percentile	16.4
Married women	Northern Africa	Contraceptive use (modern methods)	2000	Median (50th percentile)	18.2
Married women	Northern Africa	Contraceptive use (modern methods)	2000	Upper 97.5th percentile	20.2
Married women	Northern Africa	Contraceptive use (modern methods)	2010	Lower 2.5th percentile	15.5
Married women	Northern Africa	Contraceptive use (modern methods)	2010	Median (50th percentile)	17.8
Married women	Northern Africa	Contraceptive use (modern methods)	2010	Upper 97.5th percentile	20.2
Married women	Northern Africa	Contraceptive use (modern methods)	2019	Lower 2.5th percentile	13.5
Married women	Northern Africa	Contraceptive use (modern methods)	2019	Median (50th percentile)	18.2
Married women	Northern Africa	Contraceptive use (modern methods)	2019	Upper 97.5th percentile	24.2
Married women	Northern Africa	Contraceptive use (modern methods)	2030	Lower 2.5th percentile	13.5
Married women	Northern Africa	Contraceptive use (modern methods)	2030	Median (50th percentile)	23.5
Married women	Northern Africa	Contraceptive use (modern methods)	2030	Upper 97.5th percentile	38.1
Married women	Northern Africa	Contraceptive use (any method)	1990	Lower 2.5th percentile	11.3
Married women	Northern Africa	Contraceptive use (any method)	1990	Median (50th percentile)	13.2
Married women	Northern Africa	Contraceptive use (any method)	1990	Upper 97.5th percentile	15.2
Married women	Northern Africa	Contraceptive use (any method)	2000	Lower 2.5th percentile	18.5
Married women	Northern Africa	Contraceptive use (any method)	2000	Median (50th percentile)	20.4
Married women	Northern Africa	Contraceptive use (any method)	2000	Upper 97.5th percentile	22.6
Married women	Northern Africa	Contraceptive use (any method)	2010	Lower 2.5th percentile	17.5
Married women	Northern Africa	Contraceptive use (any method)	2010	Median (50th percentile)	20
Married women	Northern Africa	Contraceptive use (any method)	2010	Upper 97.5th percentile	22.6
Married women	Northern Africa	Contraceptive use (any method)	2019	Lower 2.5th percentile	15.1
Married women	Northern Africa	Contraceptive use (any method)	2019	Median (50th percentile)	20.3
Married women	Northern Africa	Contraceptive use (any method)	2019	Upper 97.5th percentile	26.9
Married women	Northern Africa	Contraceptive use (any method)	2030	Lower 2.5th percentile	15.1
Married women	Northern Africa	Contraceptive use (any method)	2030	Median (50th percentile)	26.1
Married women	Northern Africa	Contraceptive use (any method)	2030	Upper 97.5th percentile	42
Married women	Northern Africa	Unmet need for family planning	1990	Lower 2.5th percentile	15.8
Married women	Northern Africa	Unmet need for family planning	1990	Median (50th percentile)	20.8
Married women	Northern Africa	Unmet need for family planning	1990	Upper 97.5th percentile	27.6
Married women	Northern Africa	Unmet need for family planning	2000	Lower 2.5th percentile	11.3
Married women	Northern Africa	Unmet need for family planning	2000	Median (50th percentile)	15.2
Married women	Northern Africa	Unmet need for family planning	2000	Upper 97.5th percentile	20.8
Married women	Northern Africa	Unmet need for family planning	2010	Lower 2.5th percentile	9.6
Married women	Northern Africa	Unmet need for family planning	2010	Median (50th percentile)	13.6
Married women	Northern Africa	Unmet need for family planning	2010	Upper 97.5th percentile	19.1
Married women	Northern Africa	Unmet need for family planning	2019	Lower 2.5th percentile	9.8
Married women	Northern Africa	Unmet need for family planning	2019	Median (50th percentile)	14.7
Married women	Northern Africa	Unmet need for family planning	2019	Upper 97.5th percentile	21.3
Married women	Northern Africa	Unmet need for family planning	2030	Lower 2.5th percentile	8.7
Married women	Northern Africa	Unmet need for family planning	2030	Median (50th percentile)	14.4
Married women	Northern Africa	Unmet need for family planning	2030	Upper 97.5th percentile	22.3
Married women	Northern Africa	Need for family planning	1990	Lower 2.5th percentile	28.6
Married women	Northern Africa	Need for family planning	1990	Median (50th percentile)	34
Married women	Northern Africa	Need for family planning	1990	Upper 97.5th percentile	40.9
Married women	Northern Africa	Need for family planning	2000	Lower 2.5th percentile	31.3
Married women	Northern Africa	Need for family planning	2000	Median (50th percentile)	35.7
Married women	Northern Africa	Need for family planning	2000	Upper 97.5th percentile	41.4
Married women	Northern Africa	Need for family planning	2010	Lower 2.5th percentile	29
Married women	Northern Africa	Need for family planning	2010	Median (50th percentile)	33.5
Married women	Northern Africa	Need for family planning	2010	Upper 97.5th percentile	39.5
Married women	Northern Africa	Need for family planning	2019	Lower 2.5th percentile	28
Married women	Northern Africa	Need for family planning	2019	Median (50th percentile)	35
Married women	Northern Africa	Need for family planning	2019	Upper 97.5th percentile	43.7
Married women	Northern Africa	Need for family planning	2030	Lower 2.5th percentile	28.8
Married women	Northern Africa	Need for family planning	2030	Median (50th percentile)	40.5
Married women	Northern Africa	Need for family planning	2030	Upper 97.5th percentile	56
Married women	Northern Africa	Proportion of need for family planning satisfied by modern methods	1990	Lower 2.5th percentile	25.4
Married women	Northern Africa	Proportion of need for family planning satisfied by modern methods	1990	Median (50th percentile)	31.9
Married women	Northern Africa	Proportion of need for family planning satisfied by modern methods	1990	Upper 97.5th percentile	39
Married women	Northern Africa	Proportion of need for family planning satisfied by modern methods	2000	Lower 2.5th percentile	43.5
Married women	Northern Africa	Proportion of need for family planning satisfied by modern methods	2000	Median (50th percentile)	51.1
Married women	Northern Africa	Proportion of need for family planning satisfied by modern methods	2000	Upper 97.5th percentile	58.3
Married women	Northern Africa	Proportion of need for family planning satisfied by modern methods	2010	Lower 2.5th percentile	44.6
Married women	Northern Africa	Proportion of need for family planning satisfied by modern methods	2010	Median (50th percentile)	52.9
Married women	Northern Africa	Proportion of need for family planning satisfied by modern methods	2010	Upper 97.5th percentile	60.9
Married women	Northern Africa	Proportion of need for family planning satisfied by modern methods	2019	Lower 2.5th percentile	40.6
Married women	Northern Africa	Proportion of need for family planning satisfied by modern methods	2019	Median (50th percentile)	52.1
Married women	Northern Africa	Proportion of need for family planning satisfied by modern methods	2019	Upper 97.5th percentile	63.5
Married women	Northern Africa	Proportion of need for family planning satisfied by modern methods	2030	Lower 2.5th percentile	40.6
Married women	Northern Africa	Proportion of need for family planning satisfied by modern methods	2030	Median (50th percentile)	57.9
Married women	Northern Africa	Proportion of need for family planning satisfied by modern methods	2030	Upper 97.5th percentile	73
Married women	Western Asia	Contraceptive use (modern methods)	1990	Lower 2.5th percentile	4.4
Married women	Western Asia	Contraceptive use (modern methods)	1990	Median (50th percentile)	6.3
Married women	Western Asia	Contraceptive use (modern methods)	1990	Upper 97.5th percentile	9
Married women	Western Asia	Contraceptive use (modern methods)	2000	Lower 2.5th percentile	7.9
Married women	Western Asia	Contraceptive use (modern methods)	2000	Median (50th percentile)	9.9
Married women	Western Asia	Contraceptive use (modern methods)	2000	Upper 97.5th percentile	12.1
Married women	Western Asia	Contraceptive use (modern methods)	2010	Lower 2.5th percentile	10
Married women	Western Asia	Contraceptive use (modern methods)	2010	Median (50th percentile)	12.3
Married women	Western Asia	Contraceptive use (modern methods)	2010	Upper 97.5th percentile	15
Married women	Western Asia	Contraceptive use (modern methods)	2019	Lower 2.5th percentile	11.5
Married women	Western Asia	Contraceptive use (modern methods)	2019	Median (50th percentile)	16.2
Married women	Western Asia	Contraceptive use (modern methods)	2019	Upper 97.5th percentile	22.6
Married women	Western Asia	Contraceptive use (modern methods)	2030	Lower 2.5th percentile	13.6
Married women	Western Asia	Contraceptive use (modern methods)	2030	Median (50th percentile)	21.2
Married women	Western Asia	Contraceptive use (modern methods)	2030	Upper 97.5th percentile	32.3
Married women	Western Asia	Contraceptive use (any method)	1990	Lower 2.5th percentile	12
Married women	Western Asia	Contraceptive use (any method)	1990	Median (50th percentile)	15.4
Married women	Western Asia	Contraceptive use (any method)	1990	Upper 97.5th percentile	19.9
Married women	Western Asia	Contraceptive use (any method)	2000	Lower 2.5th percentile	18.3
Married women	Western Asia	Contraceptive use (any method)	2000	Median (50th percentile)	20.9
Married women	Western Asia	Contraceptive use (any method)	2000	Upper 97.5th percentile	24
Married women	Western Asia	Contraceptive use (any method)	2010	Lower 2.5th percentile	20.7
Married women	Western Asia	Contraceptive use (any method)	2010	Median (50th percentile)	23.7
Married women	Western Asia	Contraceptive use (any method)	2010	Upper 97.5th percentile	27.5
Married women	Western Asia	Contraceptive use (any method)	2019	Lower 2.5th percentile	21.1
Married women	Western Asia	Contraceptive use (any method)	2019	Median (50th percentile)	27.8
Married women	Western Asia	Contraceptive use (any method)	2019	Upper 97.5th percentile	36.5
Married women	Western Asia	Contraceptive use (any method)	2030	Lower 2.5th percentile	21.5
Married women	Western Asia	Contraceptive use (any method)	2030	Median (50th percentile)	32.8
Married women	Western Asia	Contraceptive use (any method)	2030	Upper 97.5th percentile	47.3
Married women	Western Asia	Unmet need for family planning	1990	Lower 2.5th percentile	21.9
Married women	Western Asia	Unmet need for family planning	1990	Median (50th percentile)	27.2
Married women	Western Asia	Unmet need for family planning	1990	Upper 97.5th percentile	34
Married women	Western Asia	Unmet need for family planning	2000	Lower 2.5th percentile	19.7
Married women	Western Asia	Unmet need for family planning	2000	Median (50th percentile)	24.7
Married women	Western Asia	Unmet need for family planning	2000	Upper 97.5th percentile	31
Married women	Western Asia	Unmet need for family planning	2010	Lower 2.5th percentile	17.5
Married women	Western Asia	Unmet need for family planning	2010	Median (50th percentile)	22.7
Married women	Western Asia	Unmet need for family planning	2010	Upper 97.5th percentile	29.4
Married women	Western Asia	Unmet need for family planning	2019	Lower 2.5th percentile	15.5
Married women	Western Asia	Unmet need for family planning	2019	Median (50th percentile)	21.6
Married women	Western Asia	Unmet need for family planning	2019	Upper 97.5th percentile	29.8
Married women	Western Asia	Unmet need for family planning	2030	Lower 2.5th percentile	13.8
Married women	Western Asia	Unmet need for family planning	2030	Median (50th percentile)	20.6
Married women	Western Asia	Unmet need for family planning	2030	Upper 97.5th percentile	29.8
Married women	Western Asia	Need for family planning	1990	Lower 2.5th percentile	36.6
Married women	Western Asia	Need for family planning	1990	Median (50th percentile)	42.7
Married women	Western Asia	Need for family planning	1990	Upper 97.5th percentile	50.2
Married women	Western Asia	Need for family planning	2000	Lower 2.5th percentile	40.2
Married women	Western Asia	Need for family planning	2000	Median (50th percentile)	45.5
Married women	Western Asia	Need for family planning	2000	Upper 97.5th percentile	52.1
Married women	Western Asia	Need for family planning	2010	Lower 2.5th percentile	40.6
Married women	Western Asia	Need for family planning	2010	Median (50th percentile)	46.4
Married women	Western Asia	Need for family planning	2010	Upper 97.5th percentile	53.5
Married women	Western Asia	Need for family planning	2019	Lower 2.5th percentile	41.3
Married women	Western Asia	Need for family planning	2019	Median (50th percentile)	49.5
Married women	Western Asia	Need for family planning	2019	Upper 97.5th percentile	59.1
Married women	Western Asia	Need for family planning	2030	Lower 2.5th percentile	42.2
Married women	Western Asia	Need for family planning	2030	Median (50th percentile)	53.4
Married women	Western Asia	Need for family planning	2030	Upper 97.5th percentile	65.9
Married women	Western Asia	Proportion of need for family planning satisfied by modern methods	1990	Lower 2.5th percentile	10.1
Married women	Western Asia	Proportion of need for family planning satisfied by modern methods	1990	Median (50th percentile)	14.8
Married women	Western Asia	Proportion of need for family planning satisfied by modern methods	1990	Upper 97.5th percentile	20.5
Married women	Western Asia	Proportion of need for family planning satisfied by modern methods	2000	Lower 2.5th percentile	17
Married women	Western Asia	Proportion of need for family planning satisfied by modern methods	2000	Median (50th percentile)	21.7
Married women	Western Asia	Proportion of need for family planning satisfied by modern methods	2000	Upper 97.5th percentile	26.9
Married women	Western Asia	Proportion of need for family planning satisfied by modern methods	2010	Lower 2.5th percentile	21
Married women	Western Asia	Proportion of need for family planning satisfied by modern methods	2010	Median (50th percentile)	26.4
Married women	Western Asia	Proportion of need for family planning satisfied by modern methods	2010	Upper 97.5th percentile	32.6
Married women	Western Asia	Proportion of need for family planning satisfied by modern methods	2019	Lower 2.5th percentile	23.8
Married women	Western Asia	Proportion of need for family planning satisfied by modern methods	2019	Median (50th percentile)	32.7
Married women	Western Asia	Proportion of need for family planning satisfied by modern methods	2019	Upper 97.5th percentile	42.9
Married women	Western Asia	Proportion of need for family planning satisfied by modern methods	2030	Lower 2.5th percentile	27.8
Married women	Western Asia	Proportion of need for family planning satisfied by modern methods	2030	Median (50th percentile)	39.8
Married women	Western Asia	Proportion of need for family planning satisfied by modern methods	2030	Upper 97.5th percentile	53.6
Married women	Central Asia	Contraceptive use (modern methods)	1990	Lower 2.5th percentile	8.3
Married women	Central Asia	Contraceptive use (modern methods)	1990	Median (50th percentile)	12.8
Married women	Central Asia	Contraceptive use (modern methods)	1990	Upper 97.5th percentile	18.8
Married women	Central Asia	Contraceptive use (modern methods)	2000	Lower 2.5th percentile	13.5
Married women	Central Asia	Contraceptive use (modern methods)	2000	Median (50th percentile)	16.6
Married women	Central Asia	Contraceptive use (modern methods)	2000	Upper 97.5th percentile	20
Married women	Central Asia	Contraceptive use (modern methods)	2010	Lower 2.5th percentile	11.8
Married women	Central Asia	Contraceptive use (modern methods)	2010	Median (50th percentile)	15.8
Married women	Central Asia	Contraceptive use (modern methods)	2010	Upper 97.5th percentile	21
Married women	Central Asia	Contraceptive use (modern methods)	2019	Lower 2.5th percentile	10.3
Married women	Central Asia	Contraceptive use (modern methods)	2019	Median (50th percentile)	16
Married women	Central Asia	Contraceptive use (modern methods)	2019	Upper 97.5th percentile	23.8
Married women	Central Asia	Contraceptive use (modern methods)	2030	Lower 2.5th percentile	11.4
Married women	Central Asia	Contraceptive use (modern methods)	2030	Median (50th percentile)	19.6
Married women	Central Asia	Contraceptive use (modern methods)	2030	Upper 97.5th percentile	30.5
Married women	Central Asia	Contraceptive use (any method)	1990	Lower 2.5th percentile	13.7
Married women	Central Asia	Contraceptive use (any method)	1990	Median (50th percentile)	19.2
Married women	Central Asia	Contraceptive use (any method)	1990	Upper 97.5th percentile	26.4
Married women	Central Asia	Contraceptive use (any method)	2000	Lower 2.5th percentile	17.9
Married women	Central Asia	Contraceptive use (any method)	2000	Median (50th percentile)	21.4
Married women	Central Asia	Contraceptive use (any method)	2000	Upper 97.5th percentile	25.3
Married women	Central Asia	Contraceptive use (any method)	2010	Lower 2.5th percentile	14.5
Married women	Central Asia	Contraceptive use (any method)	2010	Median (50th percentile)	18.9
Married women	Central Asia	Contraceptive use (any method)	2010	Upper 97.5th percentile	24.6
Married women	Central Asia	Contraceptive use (any method)	2019	Lower 2.5th percentile	12.3
Married women	Central Asia	Contraceptive use (any method)	2019	Median (50th percentile)	18.5
Married women	Central Asia	Contraceptive use (any method)	2019	Upper 97.5th percentile	27.1
Married women	Central Asia	Contraceptive use (any method)	2030	Lower 2.5th percentile	13.3
Married women	Central Asia	Contraceptive use (any method)	2030	Median (50th percentile)	22.3
Married women	Central Asia	Contraceptive use (any method)	2030	Upper 97.5th percentile	34.2
Married women	Central Asia	Unmet need for family planning	1990	Lower 2.5th percentile	11.4
Married women	Central Asia	Unmet need for family planning	1990	Median (50th percentile)	15.8
Married women	Central Asia	Unmet need for family planning	1990	Upper 97.5th percentile	21.9
Married women	Central Asia	Unmet need for family planning	2000	Lower 2.5th percentile	11
Married women	Central Asia	Unmet need for family planning	2000	Median (50th percentile)	14.7
Married women	Central Asia	Unmet need for family planning	2000	Upper 97.5th percentile	19.8
Married women	Central Asia	Unmet need for family planning	2010	Lower 2.5th percentile	10.3
Married women	Central Asia	Unmet need for family planning	2010	Median (50th percentile)	13.9
Married women	Central Asia	Unmet need for family planning	2010	Upper 97.5th percentile	19
Married women	Central Asia	Unmet need for family planning	2019	Lower 2.5th percentile	9.7
Married women	Central Asia	Unmet need for family planning	2019	Median (50th percentile)	13.4
Married women	Central Asia	Unmet need for family planning	2019	Upper 97.5th percentile	18.7
Married women	Central Asia	Unmet need for family planning	2030	Lower 2.5th percentile	9.2
Married women	Central Asia	Unmet need for family planning	2030	Median (50th percentile)	13.8
Married women	Central Asia	Unmet need for family planning	2030	Upper 97.5th percentile	20.5
Married women	Central Asia	Need for family planning	1990	Lower 2.5th percentile	28.3
Married women	Central Asia	Need for family planning	1990	Median (50th percentile)	35.1
Married women	Central Asia	Need for family planning	1990	Upper 97.5th percentile	43.3
Married women	Central Asia	Need for family planning	2000	Lower 2.5th percentile	31.3
Married women	Central Asia	Need for family planning	2000	Median (50th percentile)	36.1
Married women	Central Asia	Need for family planning	2000	Upper 97.5th percentile	42
Married women	Central Asia	Need for family planning	2010	Lower 2.5th percentile	27.4
Married women	Central Asia	Need for family planning	2010	Median (50th percentile)	32.8
Married women	Central Asia	Need for family planning	2010	Upper 97.5th percentile	39.5
Married women	Central Asia	Need for family planning	2019	Lower 2.5th percentile	25.2
Married women	Central Asia	Need for family planning	2019	Median (50th percentile)	31.9
Married women	Central Asia	Need for family planning	2019	Upper 97.5th percentile	40.4
Married women	Central Asia	Need for family planning	2030	Lower 2.5th percentile	27.1
Married women	Central Asia	Need for family planning	2030	Median (50th percentile)	36.2
Married women	Central Asia	Need for family planning	2030	Upper 97.5th percentile	47.6
Married women	Central Asia	Proportion of need for family planning satisfied by modern methods	1990	Lower 2.5th percentile	24.7
Married women	Central Asia	Proportion of need for family planning satisfied by modern methods	1990	Median (50th percentile)	36.6
Married women	Central Asia	Proportion of need for family planning satisfied by modern methods	1990	Upper 97.5th percentile	48.9
Married women	Central Asia	Proportion of need for family planning satisfied by modern methods	2000	Lower 2.5th percentile	37.6
Married women	Central Asia	Proportion of need for family planning satisfied by modern methods	2000	Median (50th percentile)	45.8
Married women	Central Asia	Proportion of need for family planning satisfied by modern methods	2000	Upper 97.5th percentile	54.2
Married women	Central Asia	Proportion of need for family planning satisfied by modern methods	2010	Lower 2.5th percentile	37.9
Married women	Central Asia	Proportion of need for family planning satisfied by modern methods	2010	Median (50th percentile)	48.2
Married women	Central Asia	Proportion of need for family planning satisfied by modern methods	2010	Upper 97.5th percentile	58.4
Married women	Central Asia	Proportion of need for family planning satisfied by modern methods	2019	Lower 2.5th percentile	36.4
Married women	Central Asia	Proportion of need for family planning satisfied by modern methods	2019	Median (50th percentile)	49.9
Married women	Central Asia	Proportion of need for family planning satisfied by modern methods	2019	Upper 97.5th percentile	62.9
Married women	Central Asia	Proportion of need for family planning satisfied by modern methods	2030	Lower 2.5th percentile	37.4
Married women	Central Asia	Proportion of need for family planning satisfied by modern methods	2030	Median (50th percentile)	54.1
Married women	Central Asia	Proportion of need for family planning satisfied by modern methods	2030	Upper 97.5th percentile	68.9
Married women	Southern Asia	Contraceptive use (modern methods)	1990	Lower 2.5th percentile	3.9
Married women	Southern Asia	Contraceptive use (modern methods)	1990	Median (50th percentile)	5
Married women	Southern Asia	Contraceptive use (modern methods)	1990	Upper 97.5th percentile	6.3
Married women	Southern Asia	Contraceptive use (modern methods)	2000	Lower 2.5th percentile	8.9
Married women	Southern Asia	Contraceptive use (modern methods)	2000	Median (50th percentile)	10
Married women	Southern Asia	Contraceptive use (modern methods)	2000	Upper 97.5th percentile	11.2
Married women	Southern Asia	Contraceptive use (modern methods)	2010	Lower 2.5th percentile	12.5
Married women	Southern Asia	Contraceptive use (modern methods)	2010	Median (50th percentile)	14.4
Married women	Southern Asia	Contraceptive use (modern methods)	2010	Upper 97.5th percentile	16.5
Married women	Southern Asia	Contraceptive use (modern methods)	2019	Lower 2.5th percentile	16.2
Married women	Southern Asia	Contraceptive use (modern methods)	2019	Median (50th percentile)	19.8
Married women	Southern Asia	Contraceptive use (modern methods)	2019	Upper 97.5th percentile	24
Married women	Southern Asia	Contraceptive use (modern methods)	2030	Lower 2.5th percentile	18.1
Married women	Southern Asia	Contraceptive use (modern methods)	2030	Median (50th percentile)	26.4
Married women	Southern Asia	Contraceptive use (modern methods)	2030	Upper 97.5th percentile	38.8
Married women	Southern Asia	Contraceptive use (any method)	1990	Lower 2.5th percentile	6.9
Married women	Southern Asia	Contraceptive use (any method)	1990	Median (50th percentile)	8.4
Married women	Southern Asia	Contraceptive use (any method)	1990	Upper 97.5th percentile	10.2
Married women	Southern Asia	Contraceptive use (any method)	2000	Lower 2.5th percentile	13.4
Married women	Southern Asia	Contraceptive use (any method)	2000	Median (50th percentile)	14.5
Married women	Southern Asia	Contraceptive use (any method)	2000	Upper 97.5th percentile	15.7
Married women	Southern Asia	Contraceptive use (any method)	2010	Lower 2.5th percentile	17.3
Married women	Southern Asia	Contraceptive use (any method)	2010	Median (50th percentile)	19.3
Married women	Southern Asia	Contraceptive use (any method)	2010	Upper 97.5th percentile	21.6
Married women	Southern Asia	Contraceptive use (any method)	2019	Lower 2.5th percentile	21
Married women	Southern Asia	Contraceptive use (any method)	2019	Median (50th percentile)	25.2
Married women	Southern Asia	Contraceptive use (any method)	2019	Upper 97.5th percentile	30
Married women	Southern Asia	Contraceptive use (any method)	2030	Lower 2.5th percentile	22.6
Married women	Southern Asia	Contraceptive use (any method)	2030	Median (50th percentile)	33
Married women	Southern Asia	Contraceptive use (any method)	2030	Upper 97.5th percentile	48.2
Married women	Southern Asia	Unmet need for family planning	1990	Lower 2.5th percentile	26.1
Married women	Southern Asia	Unmet need for family planning	1990	Median (50th percentile)	31.7
Married women	Southern Asia	Unmet need for family planning	1990	Upper 97.5th percentile	37.8
Married women	Southern Asia	Unmet need for family planning	2000	Lower 2.5th percentile	22.9
Married women	Southern Asia	Unmet need for family planning	2000	Median (50th percentile)	26.1
Married women	Southern Asia	Unmet need for family planning	2000	Upper 97.5th percentile	29.5
Married women	Southern Asia	Unmet need for family planning	2010	Lower 2.5th percentile	19.3
Married women	Southern Asia	Unmet need for family planning	2010	Median (50th percentile)	23.4
Married women	Southern Asia	Unmet need for family planning	2010	Upper 97.5th percentile	28.3
Married women	Southern Asia	Unmet need for family planning	2019	Lower 2.5th percentile	16.7
Married women	Southern Asia	Unmet need for family planning	2019	Median (50th percentile)	21
Married women	Southern Asia	Unmet need for family planning	2019	Upper 97.5th percentile	26.2
Married women	Southern Asia	Unmet need for family planning	2030	Lower 2.5th percentile	13
Married women	Southern Asia	Unmet need for family planning	2030	Median (50th percentile)	20
Married women	Southern Asia	Unmet need for family planning	2030	Upper 97.5th percentile	28.8
Married women	Southern Asia	Need for family planning	1990	Lower 2.5th percentile	34.4
Married women	Southern Asia	Need for family planning	1990	Median (50th percentile)	40.1
Married women	Southern Asia	Need for family planning	1990	Upper 97.5th percentile	46.2
Married women	Southern Asia	Need for family planning	2000	Lower 2.5th percentile	37.2
Married women	Southern Asia	Need for family planning	2000	Median (50th percentile)	40.6
Married women	Southern Asia	Need for family planning	2000	Upper 97.5th percentile	44.1
Married women	Southern Asia	Need for family planning	2010	Lower 2.5th percentile	38.3
Married women	Southern Asia	Need for family planning	2010	Median (50th percentile)	42.7
Married women	Southern Asia	Need for family planning	2010	Upper 97.5th percentile	47.9
Married women	Southern Asia	Need for family planning	2019	Lower 2.5th percentile	40.9
Married women	Southern Asia	Need for family planning	2019	Median (50th percentile)	46.2
Married women	Southern Asia	Need for family planning	2019	Upper 97.5th percentile	52.3
Married women	Southern Asia	Need for family planning	2030	Lower 2.5th percentile	42.3
Married women	Southern Asia	Need for family planning	2030	Median (50th percentile)	52.9
Married women	Southern Asia	Need for family planning	2030	Upper 97.5th percentile	66.2
Married women	Southern Asia	Proportion of need for family planning satisfied by modern methods	1990	Lower 2.5th percentile	9.5
Married women	Southern Asia	Proportion of need for family planning satisfied by modern methods	1990	Median (50th percentile)	12.5
Married women	Southern Asia	Proportion of need for family planning satisfied by modern methods	1990	Upper 97.5th percentile	16.1
Married women	Southern Asia	Proportion of need for family planning satisfied by modern methods	2000	Lower 2.5th percentile	21.6
Married women	Southern Asia	Proportion of need for family planning satisfied by modern methods	2000	Median (50th percentile)	24.7
Married women	Southern Asia	Proportion of need for family planning satisfied by modern methods	2000	Upper 97.5th percentile	28
Married women	Southern Asia	Proportion of need for family planning satisfied by modern methods	2010	Lower 2.5th percentile	28.7
Married women	Southern Asia	Proportion of need for family planning satisfied by modern methods	2010	Median (50th percentile)	33.7
Married women	Southern Asia	Proportion of need for family planning satisfied by modern methods	2010	Upper 97.5th percentile	39.1
Married women	Southern Asia	Proportion of need for family planning satisfied by modern methods	2019	Lower 2.5th percentile	35.6
Married women	Southern Asia	Proportion of need for family planning satisfied by modern methods	2019	Median (50th percentile)	43
Married women	Southern Asia	Proportion of need for family planning satisfied by modern methods	2019	Upper 97.5th percentile	50.4
Married women	Southern Asia	Proportion of need for family planning satisfied by modern methods	2030	Lower 2.5th percentile	37.2
Married women	Southern Asia	Proportion of need for family planning satisfied by modern methods	2030	Median (50th percentile)	49.9
Married women	Southern Asia	Proportion of need for family planning satisfied by modern methods	2030	Upper 97.5th percentile	63
Married women	Eastern Asia	Contraceptive use (modern methods)	1990	Lower 2.5th percentile	4
Married women	Eastern Asia	Contraceptive use (modern methods)	1990	Median (50th percentile)	13.5
Married women	Eastern Asia	Contraceptive use (modern methods)	1990	Upper 97.5th percentile	34
Married women	Eastern Asia	Contraceptive use (modern methods)	2000	Lower 2.5th percentile	8.2
Married women	Eastern Asia	Contraceptive use (modern methods)	2000	Median (50th percentile)	21.3
Married women	Eastern Asia	Contraceptive use (modern methods)	2000	Upper 97.5th percentile	42.9
Married women	Eastern Asia	Contraceptive use (modern methods)	2010	Lower 2.5th percentile	12.3
Married women	Eastern Asia	Contraceptive use (modern methods)	2010	Median (50th percentile)	29.8
Married women	Eastern Asia	Contraceptive use (modern methods)	2010	Upper 97.5th percentile	54.3
Married women	Eastern Asia	Contraceptive use (modern methods)	2019	Lower 2.5th percentile	15.7
Married women	Eastern Asia	Contraceptive use (modern methods)	2019	Median (50th percentile)	37.3
Married women	Eastern Asia	Contraceptive use (modern methods)	2019	Upper 97.5th percentile	64.3
Married women	Eastern Asia	Contraceptive use (modern methods)	2030	Lower 2.5th percentile	17.2
Married women	Eastern Asia	Contraceptive use (modern methods)	2030	Median (50th percentile)	45
Married women	Eastern Asia	Contraceptive use (modern methods)	2030	Upper 97.5th percentile	76.3
Married women	Eastern Asia	Contraceptive use (any method)	1990	Lower 2.5th percentile	7.6
Married women	Eastern Asia	Contraceptive use (any method)	1990	Median (50th percentile)	19.6
Married women	Eastern Asia	Contraceptive use (any method)	1990	Upper 97.5th percentile	43.6
Married women	Eastern Asia	Contraceptive use (any method)	2000	Lower 2.5th percentile	13.5
Married women	Eastern Asia	Contraceptive use (any method)	2000	Median (50th percentile)	28.3
Married women	Eastern Asia	Contraceptive use (any method)	2000	Upper 97.5th percentile	51
Married women	Eastern Asia	Contraceptive use (any method)	2010	Lower 2.5th percentile	17.5
Married women	Eastern Asia	Contraceptive use (any method)	2010	Median (50th percentile)	37.4
Married women	Eastern Asia	Contraceptive use (any method)	2010	Upper 97.5th percentile	62.6
Married women	Eastern Asia	Contraceptive use (any method)	2019	Lower 2.5th percentile	20.9
Married women	Eastern Asia	Contraceptive use (any method)	2019	Median (50th percentile)	45.1
Married women	Eastern Asia	Contraceptive use (any method)	2019	Upper 97.5th percentile	72.6
Married women	Eastern Asia	Contraceptive use (any method)	2030	Lower 2.5th percentile	21.5
Married women	Eastern Asia	Contraceptive use (any method)	2030	Median (50th percentile)	53
Married women	Eastern Asia	Contraceptive use (any method)	2030	Upper 97.5th percentile	84.1
Married women	Eastern Asia	Unmet need for family planning	1990	Lower 2.5th percentile	12.1
Married women	Eastern Asia	Unmet need for family planning	1990	Median (50th percentile)	30.3
Married women	Eastern Asia	Unmet need for family planning	1990	Upper 97.5th percentile	56.4
Married women	Eastern Asia	Unmet need for family planning	2000	Lower 2.5th percentile	10.8
Married women	Eastern Asia	Unmet need for family planning	2000	Median (50th percentile)	28
Married women	Eastern Asia	Unmet need for family planning	2000	Upper 97.5th percentile	52.1
Married women	Eastern Asia	Unmet need for family planning	2010	Lower 2.5th percentile	9.1
Married women	Eastern Asia	Unmet need for family planning	2010	Median (50th percentile)	24.7
Married women	Eastern Asia	Unmet need for family planning	2010	Upper 97.5th percentile	48.1
Married women	Eastern Asia	Unmet need for family planning	2019	Lower 2.5th percentile	7.2
Married women	Eastern Asia	Unmet need for family planning	2019	Median (50th percentile)	21.6
Married women	Eastern Asia	Unmet need for family planning	2019	Upper 97.5th percentile	44.7
Married women	Eastern Asia	Unmet need for family planning	2030	Lower 2.5th percentile	4.8
Married women	Eastern Asia	Unmet need for family planning	2030	Median (50th percentile)	18.3
Married women	Eastern Asia	Unmet need for family planning	2030	Upper 97.5th percentile	42.6
Married women	Eastern Asia	Need for family planning	1990	Lower 2.5th percentile	28.2
Married women	Eastern Asia	Need for family planning	1990	Median (50th percentile)	49.9
Married women	Eastern Asia	Need for family planning	1990	Upper 97.5th percentile	78
Married women	Eastern Asia	Need for family planning	2000	Lower 2.5th percentile	34.4
Married women	Eastern Asia	Need for family planning	2000	Median (50th percentile)	56.3
Married women	Eastern Asia	Need for family planning	2000	Upper 97.5th percentile	81.1
Married women	Eastern Asia	Need for family planning	2010	Lower 2.5th percentile	39.6
Married women	Eastern Asia	Need for family planning	2010	Median (50th percentile)	62.1
Married women	Eastern Asia	Need for family planning	2010	Upper 97.5th percentile	85.2
Married women	Eastern Asia	Need for family planning	2019	Lower 2.5th percentile	43.5
Married women	Eastern Asia	Need for family planning	2019	Median (50th percentile)	66.7
Married women	Eastern Asia	Need for family planning	2019	Upper 97.5th percentile	88
Married women	Eastern Asia	Need for family planning	2030	Lower 2.5th percentile	45.3
Married women	Eastern Asia	Need for family planning	2030	Median (50th percentile)	71.2
Married women	Eastern Asia	Need for family planning	2030	Upper 97.5th percentile	92.2
Married women	Eastern Asia	Proportion of need for family planning satisfied by modern methods	1990	Lower 2.5th percentile	8.4
Married women	Eastern Asia	Proportion of need for family planning satisfied by modern methods	1990	Median (50th percentile)	27
Married women	Eastern Asia	Proportion of need for family planning satisfied by modern methods	1990	Upper 97.5th percentile	57.4
Married women	Eastern Asia	Proportion of need for family planning satisfied by modern methods	2000	Lower 2.5th percentile	15.2
Married women	Eastern Asia	Proportion of need for family planning satisfied by modern methods	2000	Median (50th percentile)	37.8
Married women	Eastern Asia	Proportion of need for family planning satisfied by modern methods	2000	Upper 97.5th percentile	66.5
Married women	Eastern Asia	Proportion of need for family planning satisfied by modern methods	2010	Lower 2.5th percentile	21.8
Married women	Eastern Asia	Proportion of need for family planning satisfied by modern methods	2010	Median (50th percentile)	48.1
Married women	Eastern Asia	Proportion of need for family planning satisfied by modern methods	2010	Upper 97.5th percentile	75.2
Married women	Eastern Asia	Proportion of need for family planning satisfied by modern methods	2019	Lower 2.5th percentile	26.4
Married women	Eastern Asia	Proportion of need for family planning satisfied by modern methods	2019	Median (50th percentile)	56
Married women	Eastern Asia	Proportion of need for family planning satisfied by modern methods	2019	Upper 97.5th percentile	81.7
Married women	Eastern Asia	Proportion of need for family planning satisfied by modern methods	2030	Lower 2.5th percentile	30.2
Married women	Eastern Asia	Proportion of need for family planning satisfied by modern methods	2030	Median (50th percentile)	63.2
Married women	Eastern Asia	Proportion of need for family planning satisfied by modern methods	2030	Upper 97.5th percentile	87.6
Married women	South-eastern Asia	Contraceptive use (modern methods)	1990	Lower 2.5th percentile	19.1
Married women	South-eastern Asia	Contraceptive use (modern methods)	1990	Median (50th percentile)	22.4
Married women	South-eastern Asia	Contraceptive use (modern methods)	1990	Upper 97.5th percentile	25.8
Married women	South-eastern Asia	Contraceptive use (modern methods)	2000	Lower 2.5th percentile	28.7
Married women	South-eastern Asia	Contraceptive use (modern methods)	2000	Median (50th percentile)	33.4
Married women	South-eastern Asia	Contraceptive use (modern methods)	2000	Upper 97.5th percentile	37.8
Married women	South-eastern Asia	Contraceptive use (modern methods)	2010	Lower 2.5th percentile	34.6
Married women	South-eastern Asia	Contraceptive use (modern methods)	2010	Median (50th percentile)	38.9
Married women	South-eastern Asia	Contraceptive use (modern methods)	2010	Upper 97.5th percentile	43.3
Married women	South-eastern Asia	Contraceptive use (modern methods)	2019	Lower 2.5th percentile	38.4
Married women	South-eastern Asia	Contraceptive use (modern methods)	2019	Median (50th percentile)	46.5
Married women	South-eastern Asia	Contraceptive use (modern methods)	2019	Upper 97.5th percentile	54.5
Married women	South-eastern Asia	Contraceptive use (modern methods)	2030	Lower 2.5th percentile	40.1
Married women	South-eastern Asia	Contraceptive use (modern methods)	2030	Median (50th percentile)	53.2
Married women	South-eastern Asia	Contraceptive use (modern methods)	2030	Upper 97.5th percentile	65.5
Married women	South-eastern Asia	Contraceptive use (any method)	1990	Lower 2.5th percentile	21.5
Married women	South-eastern Asia	Contraceptive use (any method)	1990	Median (50th percentile)	25
Married women	South-eastern Asia	Contraceptive use (any method)	1990	Upper 97.5th percentile	28.6
Married women	South-eastern Asia	Contraceptive use (any method)	2000	Lower 2.5th percentile	31.4
Married women	South-eastern Asia	Contraceptive use (any method)	2000	Median (50th percentile)	36.2
Married women	South-eastern Asia	Contraceptive use (any method)	2000	Upper 97.5th percentile	40.6
Married women	South-eastern Asia	Contraceptive use (any method)	2010	Lower 2.5th percentile	38.2
Married women	South-eastern Asia	Contraceptive use (any method)	2010	Median (50th percentile)	42.6
Married women	South-eastern Asia	Contraceptive use (any method)	2010	Upper 97.5th percentile	47.1
Married women	South-eastern Asia	Contraceptive use (any method)	2019	Lower 2.5th percentile	42
Married women	South-eastern Asia	Contraceptive use (any method)	2019	Median (50th percentile)	50.4
Married women	South-eastern Asia	Contraceptive use (any method)	2019	Upper 97.5th percentile	58.6
Married women	South-eastern Asia	Contraceptive use (any method)	2030	Lower 2.5th percentile	44.1
Married women	South-eastern Asia	Contraceptive use (any method)	2030	Median (50th percentile)	57.9
Married women	South-eastern Asia	Contraceptive use (any method)	2030	Upper 97.5th percentile	70.7
Married women	South-eastern Asia	Unmet need for family planning	1990	Lower 2.5th percentile	17.7
Married women	South-eastern Asia	Unmet need for family planning	1990	Median (50th percentile)	21.2
Married women	South-eastern Asia	Unmet need for family planning	1990	Upper 97.5th percentile	25.1
Married women	South-eastern Asia	Unmet need for family planning	2000	Lower 2.5th percentile	13.9
Married women	South-eastern Asia	Unmet need for family planning	2000	Median (50th percentile)	16.3
Married women	South-eastern Asia	Unmet need for family planning	2000	Upper 97.5th percentile	19.1
Married women	South-eastern Asia	Unmet need for family planning	2010	Lower 2.5th percentile	13.3
Married women	South-eastern Asia	Unmet need for family planning	2010	Median (50th percentile)	15.6
Married women	South-eastern Asia	Unmet need for family planning	2010	Upper 97.5th percentile	18.2
Married women	South-eastern Asia	Unmet need for family planning	2019	Lower 2.5th percentile	11.6
Married women	South-eastern Asia	Unmet need for family planning	2019	Median (50th percentile)	14.7
Married women	South-eastern Asia	Unmet need for family planning	2019	Upper 97.5th percentile	18.6
Married women	South-eastern Asia	Unmet need for family planning	2030	Lower 2.5th percentile	8.1
Married women	South-eastern Asia	Unmet need for family planning	2030	Median (50th percentile)	12.7
Married women	South-eastern Asia	Unmet need for family planning	2030	Upper 97.5th percentile	18.7
Married women	South-eastern Asia	Need for family planning	1990	Lower 2.5th percentile	41.9
Married women	South-eastern Asia	Need for family planning	1990	Median (50th percentile)	46.1
Married women	South-eastern Asia	Need for family planning	1990	Upper 97.5th percentile	50.7
Married women	South-eastern Asia	Need for family planning	2000	Lower 2.5th percentile	47.9
Married women	South-eastern Asia	Need for family planning	2000	Median (50th percentile)	52.5
Married women	South-eastern Asia	Need for family planning	2000	Upper 97.5th percentile	56.9
Married women	South-eastern Asia	Need for family planning	2010	Lower 2.5th percentile	54.1
Married women	South-eastern Asia	Need for family planning	2010	Median (50th percentile)	58.2
Married women	South-eastern Asia	Need for family planning	2010	Upper 97.5th percentile	62.4
Married women	South-eastern Asia	Need for family planning	2019	Lower 2.5th percentile	58.1
Married women	South-eastern Asia	Need for family planning	2019	Median (50th percentile)	65.1
Married women	South-eastern Asia	Need for family planning	2019	Upper 97.5th percentile	71.8
Married women	South-eastern Asia	Need for family planning	2030	Lower 2.5th percentile	59.9
Married women	South-eastern Asia	Need for family planning	2030	Median (50th percentile)	70.6
Married women	South-eastern Asia	Need for family planning	2030	Upper 97.5th percentile	80.4
Married women	South-eastern Asia	Proportion of need for family planning satisfied by modern methods	1990	Lower 2.5th percentile	42.3
Married women	South-eastern Asia	Proportion of need for family planning satisfied by modern methods	1990	Median (50th percentile)	48.4
Married women	South-eastern Asia	Proportion of need for family planning satisfied by modern methods	1990	Upper 97.5th percentile	54.4
Married women	South-eastern Asia	Proportion of need for family planning satisfied by modern methods	2000	Lower 2.5th percentile	57.9
Married women	South-eastern Asia	Proportion of need for family planning satisfied by modern methods	2000	Median (50th percentile)	63.6
Married women	South-eastern Asia	Proportion of need for family planning satisfied by modern methods	2000	Upper 97.5th percentile	68.4
Married women	South-eastern Asia	Proportion of need for family planning satisfied by modern methods	2010	Lower 2.5th percentile	62.1
Married women	South-eastern Asia	Proportion of need for family planning satisfied by modern methods	2010	Median (50th percentile)	66.9
Married women	South-eastern Asia	Proportion of need for family planning satisfied by modern methods	2010	Upper 97.5th percentile	71.3
Married women	South-eastern Asia	Proportion of need for family planning satisfied by modern methods	2019	Lower 2.5th percentile	64
Married women	South-eastern Asia	Proportion of need for family planning satisfied by modern methods	2019	Median (50th percentile)	71.4
Married women	South-eastern Asia	Proportion of need for family planning satisfied by modern methods	2019	Upper 97.5th percentile	77.3
Married women	South-eastern Asia	Proportion of need for family planning satisfied by modern methods	2030	Lower 2.5th percentile	64.7
Married women	South-eastern Asia	Proportion of need for family planning satisfied by modern methods	2030	Median (50th percentile)	75.3
Married women	South-eastern Asia	Proportion of need for family planning satisfied by modern methods	2030	Upper 97.5th percentile	83.2
Married women	Caribbean	Contraceptive use (modern methods)	1990	Lower 2.5th percentile	19.1
Married women	Caribbean	Contraceptive use (modern methods)	1990	Median (50th percentile)	31.1
Married women	Caribbean	Contraceptive use (modern methods)	1990	Upper 97.5th percentile	42.8
Married women	Caribbean	Contraceptive use (modern methods)	2000	Lower 2.5th percentile	30.2
Married women	Caribbean	Contraceptive use (modern methods)	2000	Median (50th percentile)	38.6
Married women	Caribbean	Contraceptive use (modern methods)	2000	Upper 97.5th percentile	44.8
Married women	Caribbean	Contraceptive use (modern methods)	2010	Lower 2.5th percentile	38.7
Married women	Caribbean	Contraceptive use (modern methods)	2010	Median (50th percentile)	45.8
Married women	Caribbean	Contraceptive use (modern methods)	2010	Upper 97.5th percentile	52
Married women	Caribbean	Contraceptive use (modern methods)	2019	Lower 2.5th percentile	39.9
Married women	Caribbean	Contraceptive use (modern methods)	2019	Median (50th percentile)	48.9
Married women	Caribbean	Contraceptive use (modern methods)	2019	Upper 97.5th percentile	57.5
Married women	Caribbean	Contraceptive use (modern methods)	2030	Lower 2.5th percentile	39.6
Married women	Caribbean	Contraceptive use (modern methods)	2030	Median (50th percentile)	53.2
Married women	Caribbean	Contraceptive use (modern methods)	2030	Upper 97.5th percentile	66.6
Married women	Caribbean	Contraceptive use (any method)	1990	Lower 2.5th percentile	24.2
Married women	Caribbean	Contraceptive use (any method)	1990	Median (50th percentile)	36.6
Married women	Caribbean	Contraceptive use (any method)	1990	Upper 97.5th percentile	48.2
Married women	Caribbean	Contraceptive use (any method)	2000	Lower 2.5th percentile	35.3
Married women	Caribbean	Contraceptive use (any method)	2000	Median (50th percentile)	43.6
Married women	Caribbean	Contraceptive use (any method)	2000	Upper 97.5th percentile	49.7
Married women	Caribbean	Contraceptive use (any method)	2010	Lower 2.5th percentile	42.7
Married women	Caribbean	Contraceptive use (any method)	2010	Median (50th percentile)	49.8
Married women	Caribbean	Contraceptive use (any method)	2010	Upper 97.5th percentile	55.8
Married women	Caribbean	Contraceptive use (any method)	2019	Lower 2.5th percentile	43.4
Married women	Caribbean	Contraceptive use (any method)	2019	Median (50th percentile)	52.8
Married women	Caribbean	Contraceptive use (any method)	2019	Upper 97.5th percentile	61.5
Married women	Caribbean	Contraceptive use (any method)	2030	Lower 2.5th percentile	42.7
Married women	Caribbean	Contraceptive use (any method)	2030	Median (50th percentile)	57.1
Married women	Caribbean	Contraceptive use (any method)	2030	Upper 97.5th percentile	71.1
Married women	Caribbean	Unmet need for family planning	1990	Lower 2.5th percentile	25.5
Married women	Caribbean	Unmet need for family planning	1990	Median (50th percentile)	33.6
Married women	Caribbean	Unmet need for family planning	1990	Upper 97.5th percentile	43.8
Married women	Caribbean	Unmet need for family planning	2000	Lower 2.5th percentile	27.3
Married women	Caribbean	Unmet need for family planning	2000	Median (50th percentile)	32.2
Married women	Caribbean	Unmet need for family planning	2000	Upper 97.5th percentile	38.6
Married women	Caribbean	Unmet need for family planning	2010	Lower 2.5th percentile	26.1
Married women	Caribbean	Unmet need for family planning	2010	Median (50th percentile)	30.5
Married women	Caribbean	Unmet need for family planning	2010	Upper 97.5th percentile	35.9
Married women	Caribbean	Unmet need for family planning	2019	Lower 2.5th percentile	23.3
Married women	Caribbean	Unmet need for family planning	2019	Median (50th percentile)	29.5
Married women	Caribbean	Unmet need for family planning	2019	Upper 97.5th percentile	36.4
Married women	Caribbean	Unmet need for family planning	2030	Lower 2.5th percentile	16.9
Married women	Caribbean	Unmet need for family planning	2030	Median (50th percentile)	26.3
Married women	Caribbean	Unmet need for family planning	2030	Upper 97.5th percentile	36.4
Married women	Caribbean	Need for family planning	1990	Lower 2.5th percentile	59.9
Married women	Caribbean	Need for family planning	1990	Median (50th percentile)	70.1
Married women	Caribbean	Need for family planning	1990	Upper 97.5th percentile	78
Married women	Caribbean	Need for family planning	2000	Lower 2.5th percentile	69.7
Married women	Caribbean	Need for family planning	2000	Median (50th percentile)	75.8
Married women	Caribbean	Need for family planning	2000	Upper 97.5th percentile	80.2
Married women	Caribbean	Need for family planning	2010	Lower 2.5th percentile	75.6
Married women	Caribbean	Need for family planning	2010	Median (50th percentile)	80.3
Married women	Caribbean	Need for family planning	2010	Upper 97.5th percentile	84.2
Married women	Caribbean	Need for family planning	2019	Lower 2.5th percentile	76.5
Married women	Caribbean	Need for family planning	2019	Median (50th percentile)	82.3
Married women	Caribbean	Need for family planning	2019	Upper 97.5th percentile	87.2
Married women	Caribbean	Need for family planning	2030	Lower 2.5th percentile	74.9
Married women	Caribbean	Need for family planning	2030	Median (50th percentile)	83.4
Married women	Caribbean	Need for family planning	2030	Upper 97.5th percentile	90.3
Married women	Caribbean	Proportion of need for family planning satisfied by modern methods	1990	Lower 2.5th percentile	29.2
Married women	Caribbean	Proportion of need for family planning satisfied by modern methods	1990	Median (50th percentile)	44.4
Married women	Caribbean	Proportion of need for family planning satisfied by modern methods	1990	Upper 97.5th percentile	57.4
Married women	Caribbean	Proportion of need for family planning satisfied by modern methods	2000	Lower 2.5th percentile	41.5
Married women	Caribbean	Proportion of need for family planning satisfied by modern methods	2000	Median (50th percentile)	51
Married women	Caribbean	Proportion of need for family planning satisfied by modern methods	2000	Upper 97.5th percentile	57.8
Married women	Caribbean	Proportion of need for family planning satisfied by modern methods	2010	Lower 2.5th percentile	49.5
Married women	Caribbean	Proportion of need for family planning satisfied by modern methods	2010	Median (50th percentile)	57.1
Married women	Caribbean	Proportion of need for family planning satisfied by modern methods	2010	Upper 97.5th percentile	63.1
Married women	Caribbean	Proportion of need for family planning satisfied by modern methods	2019	Lower 2.5th percentile	50.5
Married women	Caribbean	Proportion of need for family planning satisfied by modern methods	2019	Median (50th percentile)	59.5
Married women	Caribbean	Proportion of need for family planning satisfied by modern methods	2019	Upper 97.5th percentile	67.5
Married women	Caribbean	Proportion of need for family planning satisfied by modern methods	2030	Lower 2.5th percentile	50.5
Married women	Caribbean	Proportion of need for family planning satisfied by modern methods	2030	Median (50th percentile)	63.8
Married women	Caribbean	Proportion of need for family planning satisfied by modern methods	2030	Upper 97.5th percentile	75.6
Married women	Central America	Contraceptive use (modern methods)	1990	Lower 2.5th percentile	17.1
Married women	Central America	Contraceptive use (modern methods)	1990	Median (50th percentile)	23.3
Married women	Central America	Contraceptive use (modern methods)	1990	Upper 97.5th percentile	30.7
Married women	Central America	Contraceptive use (modern methods)	2000	Lower 2.5th percentile	25.1
Married women	Central America	Contraceptive use (modern methods)	2000	Median (50th percentile)	33.7
Married women	Central America	Contraceptive use (modern methods)	2000	Upper 97.5th percentile	43.3
Married women	Central America	Contraceptive use (modern methods)	2010	Lower 2.5th percentile	34.4
Married women	Central America	Contraceptive use (modern methods)	2010	Median (50th percentile)	43.5
Married women	Central America	Contraceptive use (modern methods)	2010	Upper 97.5th percentile	52.8
Married women	Central America	Contraceptive use (modern methods)	2019	Lower 2.5th percentile	39.2
Married women	Central America	Contraceptive use (modern methods)	2019	Median (50th percentile)	51.1
Married women	Central America	Contraceptive use (modern methods)	2019	Upper 97.5th percentile	62.8
Married women	Central America	Contraceptive use (modern methods)	2030	Lower 2.5th percentile	40.4
Married women	Central America	Contraceptive use (modern methods)	2030	Median (50th percentile)	58.6
Married women	Central America	Contraceptive use (modern methods)	2030	Upper 97.5th percentile	74.9
Married women	Central America	Contraceptive use (any method)	1990	Lower 2.5th percentile	21.5
Married women	Central America	Contraceptive use (any method)	1990	Median (50th percentile)	28
Married women	Central America	Contraceptive use (any method)	1990	Upper 97.5th percentile	35.4
Married women	Central America	Contraceptive use (any method)	2000	Lower 2.5th percentile	29.8
Married women	Central America	Contraceptive use (any method)	2000	Median (50th percentile)	38.6
Married women	Central America	Contraceptive use (any method)	2000	Upper 97.5th percentile	48.4
Married women	Central America	Contraceptive use (any method)	2010	Lower 2.5th percentile	39.1
Married women	Central America	Contraceptive use (any method)	2010	Median (50th percentile)	48.4
Married women	Central America	Contraceptive use (any method)	2010	Upper 97.5th percentile	57.8
Married women	Central America	Contraceptive use (any method)	2019	Lower 2.5th percentile	44.2
Married women	Central America	Contraceptive use (any method)	2019	Median (50th percentile)	56.5
Married women	Central America	Contraceptive use (any method)	2019	Upper 97.5th percentile	68.4
Married women	Central America	Contraceptive use (any method)	2030	Lower 2.5th percentile	45
Married women	Central America	Contraceptive use (any method)	2030	Median (50th percentile)	64.5
Married women	Central America	Contraceptive use (any method)	2030	Upper 97.5th percentile	81
Married women	Central America	Unmet need for family planning	1990	Lower 2.5th percentile	23.6
Married women	Central America	Unmet need for family planning	1990	Median (50th percentile)	32.7
Married women	Central America	Unmet need for family planning	1990	Upper 97.5th percentile	42.8
Married women	Central America	Unmet need for family planning	2000	Lower 2.5th percentile	21.5
Married women	Central America	Unmet need for family planning	2000	Median (50th percentile)	28.7
Married women	Central America	Unmet need for family planning	2000	Upper 97.5th percentile	37.1
Married women	Central America	Unmet need for family planning	2010	Lower 2.5th percentile	18.3
Married women	Central America	Unmet need for family planning	2010	Median (50th percentile)	24.4
Married women	Central America	Unmet need for family planning	2010	Upper 97.5th percentile	31.7
Married women	Central America	Unmet need for family planning	2019	Lower 2.5th percentile	13.3
Married women	Central America	Unmet need for family planning	2019	Median (50th percentile)	20.5
Married women	Central America	Unmet need for family planning	2019	Upper 97.5th percentile	29.6
Married women	Central America	Unmet need for family planning	2030	Lower 2.5th percentile	7.7
Married women	Central America	Unmet need for family planning	2030	Median (50th percentile)	16.4
Married women	Central America	Unmet need for family planning	2030	Upper 97.5th percentile	29
Married women	Central America	Need for family planning	1990	Lower 2.5th percentile	50.8
Married women	Central America	Need for family planning	1990	Median (50th percentile)	60.7
Married women	Central America	Need for family planning	1990	Upper 97.5th percentile	70.6
Married women	Central America	Need for family planning	2000	Lower 2.5th percentile	59.2
Married women	Central America	Need for family planning	2000	Median (50th percentile)	67.3
Married women	Central America	Need for family planning	2000	Upper 97.5th percentile	74.9
Married women	Central America	Need for family planning	2010	Lower 2.5th percentile	66.1
Married women	Central America	Need for family planning	2010	Median (50th percentile)	72.9
Married women	Central America	Need for family planning	2010	Upper 97.5th percentile	79
Married women	Central America	Need for family planning	2019	Lower 2.5th percentile	68.6
Married women	Central America	Need for family planning	2019	Median (50th percentile)	77
Married women	Central America	Need for family planning	2019	Upper 97.5th percentile	84.1
Married women	Central America	Need for family planning	2030	Lower 2.5th percentile	69
Married women	Central America	Need for family planning	2030	Median (50th percentile)	80.9
Married women	Central America	Need for family planning	2030	Upper 97.5th percentile	90.1
Married women	Central America	Proportion of need for family planning satisfied by modern methods	1990	Lower 2.5th percentile	28.2
Married women	Central America	Proportion of need for family planning satisfied by modern methods	1990	Median (50th percentile)	38.4
Married women	Central America	Proportion of need for family planning satisfied by modern methods	1990	Upper 97.5th percentile	49.5
Married women	Central America	Proportion of need for family planning satisfied by modern methods	2000	Lower 2.5th percentile	38.6
Married women	Central America	Proportion of need for family planning satisfied by modern methods	2000	Median (50th percentile)	50.1
Married women	Central America	Proportion of need for family planning satisfied by modern methods	2000	Upper 97.5th percentile	61.2
Married women	Central America	Proportion of need for family planning satisfied by modern methods	2010	Lower 2.5th percentile	49.1
Married women	Central America	Proportion of need for family planning satisfied by modern methods	2010	Median (50th percentile)	59.7
Married women	Central America	Proportion of need for family planning satisfied by modern methods	2010	Upper 97.5th percentile	69.2
Married women	Central America	Proportion of need for family planning satisfied by modern methods	2019	Lower 2.5th percentile	53.9
Married women	Central America	Proportion of need for family planning satisfied by modern methods	2019	Median (50th percentile)	66.3
Married women	Central America	Proportion of need for family planning satisfied by modern methods	2019	Upper 97.5th percentile	76.8
Married women	Central America	Proportion of need for family planning satisfied by modern methods	2030	Lower 2.5th percentile	55
Married women	Central America	Proportion of need for family planning satisfied by modern methods	2030	Median (50th percentile)	72.4
Married women	Central America	Proportion of need for family planning satisfied by modern methods	2030	Upper 97.5th percentile	85
Married women	South America	Contraceptive use (modern methods)	1990	Lower 2.5th percentile	29.2
Married women	South America	Contraceptive use (modern methods)	1990	Median (50th percentile)	34.1
Married women	South America	Contraceptive use (modern methods)	1990	Upper 97.5th percentile	39.2
Married women	South America	Contraceptive use (modern methods)	2000	Lower 2.5th percentile	40.9
Married women	South America	Contraceptive use (modern methods)	2000	Median (50th percentile)	46.4
Married women	South America	Contraceptive use (modern methods)	2000	Upper 97.5th percentile	51.7
Married women	South America	Contraceptive use (modern methods)	2010	Lower 2.5th percentile	50
Married women	South America	Contraceptive use (modern methods)	2010	Median (50th percentile)	56.2
Married women	South America	Contraceptive use (modern methods)	2010	Upper 97.5th percentile	61.6
Married women	South America	Contraceptive use (modern methods)	2019	Lower 2.5th percentile	51.1
Married women	South America	Contraceptive use (modern methods)	2019	Median (50th percentile)	61.7
Married women	South America	Contraceptive use (modern methods)	2019	Upper 97.5th percentile	70.3
Married women	South America	Contraceptive use (modern methods)	2030	Lower 2.5th percentile	51.8
Married women	South America	Contraceptive use (modern methods)	2030	Median (50th percentile)	66.1
Married women	South America	Contraceptive use (modern methods)	2030	Upper 97.5th percentile	77.7
Married women	South America	Contraceptive use (any method)	1990	Lower 2.5th percentile	36.9
Married women	South America	Contraceptive use (any method)	1990	Median (50th percentile)	42
Married women	South America	Contraceptive use (any method)	1990	Upper 97.5th percentile	47.1
Married women	South America	Contraceptive use (any method)	2000	Lower 2.5th percentile	48.8
Married women	South America	Contraceptive use (any method)	2000	Median (50th percentile)	54.2
Married women	South America	Contraceptive use (any method)	2000	Upper 97.5th percentile	59.4
Married women	South America	Contraceptive use (any method)	2010	Lower 2.5th percentile	56.7
Married women	South America	Contraceptive use (any method)	2010	Median (50th percentile)	62.9
Married women	South America	Contraceptive use (any method)	2010	Upper 97.5th percentile	68.1
Married women	South America	Contraceptive use (any method)	2019	Lower 2.5th percentile	56.9
Married women	South America	Contraceptive use (any method)	2019	Median (50th percentile)	67.9
Married women	South America	Contraceptive use (any method)	2019	Upper 97.5th percentile	76.6
Married women	South America	Contraceptive use (any method)	2030	Lower 2.5th percentile	57
Married women	South America	Contraceptive use (any method)	2030	Median (50th percentile)	72.3
Married women	South America	Contraceptive use (any method)	2030	Upper 97.5th percentile	84
Married women	South America	Unmet need for family planning	1990	Lower 2.5th percentile	24
Married women	South America	Unmet need for family planning	1990	Median (50th percentile)	29.3
Married women	South America	Unmet need for family planning	1990	Upper 97.5th percentile	35.1
Married women	South America	Unmet need for family planning	2000	Lower 2.5th percentile	19.4
Married women	South America	Unmet need for family planning	2000	Median (50th percentile)	23.8
Married women	South America	Unmet need for family planning	2000	Upper 97.5th percentile	28.6
Married women	South America	Unmet need for family planning	2010	Lower 2.5th percentile	14.9
Married women	South America	Unmet need for family planning	2010	Median (50th percentile)	19.4
Married women	South America	Unmet need for family planning	2010	Upper 97.5th percentile	24.8
Married women	South America	Unmet need for family planning	2019	Lower 2.5th percentile	10.4
Married women	South America	Unmet need for family planning	2019	Median (50th percentile)	15.8
Married women	South America	Unmet need for family planning	2019	Upper 97.5th percentile	23.4
Married women	South America	Unmet need for family planning	2030	Lower 2.5th percentile	7
Married women	South America	Unmet need for family planning	2030	Median (50th percentile)	13.4
Married women	South America	Unmet need for family planning	2030	Upper 97.5th percentile	22.9
Married women	South America	Need for family planning	1990	Lower 2.5th percentile	65.6
Married women	South America	Need for family planning	1990	Median (50th percentile)	71.3
Married women	South America	Need for family planning	1990	Upper 97.5th percentile	76.7
Married women	South America	Need for family planning	2000	Lower 2.5th percentile	73.4
Married women	South America	Need for family planning	2000	Median (50th percentile)	78.1
Married women	South America	Need for family planning	2000	Upper 97.5th percentile	82.4
Married women	South America	Need for family planning	2010	Lower 2.5th percentile	77.3
Married women	South America	Need for family planning	2010	Median (50th percentile)	82.3
Married women	South America	Need for family planning	2010	Upper 97.5th percentile	86.7
Married women	South America	Need for family planning	2019	Lower 2.5th percentile	76.9
Married women	South America	Need for family planning	2019	Median (50th percentile)	83.7
Married women	South America	Need for family planning	2019	Upper 97.5th percentile	89.1
Married women	South America	Need for family planning	2030	Lower 2.5th percentile	76.9
Married women	South America	Need for family planning	2030	Median (50th percentile)	85.6
Married women	South America	Need for family planning	2030	Upper 97.5th percentile	92.1
Married women	South America	Proportion of need for family planning satisfied by modern methods	1990	Lower 2.5th percentile	41.3
Married women	South America	Proportion of need for family planning satisfied by modern methods	1990	Median (50th percentile)	47.8
Married women	South America	Proportion of need for family planning satisfied by modern methods	1990	Upper 97.5th percentile	54.3
Married women	South America	Proportion of need for family planning satisfied by modern methods	2000	Lower 2.5th percentile	53.2
Married women	South America	Proportion of need for family planning satisfied by modern methods	2000	Median (50th percentile)	59.4
Married women	South America	Proportion of need for family planning satisfied by modern methods	2000	Upper 97.5th percentile	65.3
Married women	South America	Proportion of need for family planning satisfied by modern methods	2010	Lower 2.5th percentile	61.8
Married women	South America	Proportion of need for family planning satisfied by modern methods	2010	Median (50th percentile)	68.3
Married women	South America	Proportion of need for family planning satisfied by modern methods	2010	Upper 97.5th percentile	74
Married women	South America	Proportion of need for family planning satisfied by modern methods	2019	Lower 2.5th percentile	64
Married women	South America	Proportion of need for family planning satisfied by modern methods	2019	Median (50th percentile)	73.7
Married women	South America	Proportion of need for family planning satisfied by modern methods	2019	Upper 97.5th percentile	81.1
Married women	South America	Proportion of need for family planning satisfied by modern methods	2030	Lower 2.5th percentile	64.9
Married women	South America	Proportion of need for family planning satisfied by modern methods	2030	Median (50th percentile)	77.2
Married women	South America	Proportion of need for family planning satisfied by modern methods	2030	Upper 97.5th percentile	85.6
Married women	Australia and New Zealand	Contraceptive use (modern methods)	1990	Lower 2.5th percentile	0.5
Married women	Australia and New Zealand	Contraceptive use (modern methods)	1990	Median (50th percentile)	29.3
Married women	Australia and New Zealand	Contraceptive use (modern methods)	1990	Upper 97.5th percentile	57.7
Married women	Australia and New Zealand	Contraceptive use (modern methods)	2000	Lower 2.5th percentile	3.4
Married women	Australia and New Zealand	Contraceptive use (modern methods)	2000	Median (50th percentile)	39.4
Married women	Australia and New Zealand	Contraceptive use (modern methods)	2000	Upper 97.5th percentile	63.1
Married women	Australia and New Zealand	Contraceptive use (modern methods)	2010	Lower 2.5th percentile	12.2
Married women	Australia and New Zealand	Contraceptive use (modern methods)	2010	Median (50th percentile)	47.2
Married women	Australia and New Zealand	Contraceptive use (modern methods)	2010	Upper 97.5th percentile	69.2
Married women	Australia and New Zealand	Contraceptive use (modern methods)	2019	Lower 2.5th percentile	20.9
Married women	Australia and New Zealand	Contraceptive use (modern methods)	2019	Median (50th percentile)	52.6
Married women	Australia and New Zealand	Contraceptive use (modern methods)	2019	Upper 97.5th percentile	75.6
Married women	Australia and New Zealand	Contraceptive use (modern methods)	2030	Lower 2.5th percentile	28.2
Married women	Australia and New Zealand	Contraceptive use (modern methods)	2030	Median (50th percentile)	57.3
Married women	Australia and New Zealand	Contraceptive use (modern methods)	2030	Upper 97.5th percentile	80.7
Married women	Australia and New Zealand	Contraceptive use (any method)	1990	Lower 2.5th percentile	33.4
Married women	Australia and New Zealand	Contraceptive use (any method)	1990	Median (50th percentile)	51.9
Married women	Australia and New Zealand	Contraceptive use (any method)	1990	Upper 97.5th percentile	70.7
Married women	Australia and New Zealand	Contraceptive use (any method)	2000	Lower 2.5th percentile	39.2
Married women	Australia and New Zealand	Contraceptive use (any method)	2000	Median (50th percentile)	57.1
Married women	Australia and New Zealand	Contraceptive use (any method)	2000	Upper 97.5th percentile	73.1
Married women	Australia and New Zealand	Contraceptive use (any method)	2010	Lower 2.5th percentile	41.1
Married women	Australia and New Zealand	Contraceptive use (any method)	2010	Median (50th percentile)	61.2
Married women	Australia and New Zealand	Contraceptive use (any method)	2010	Upper 97.5th percentile	77.8
Married women	Australia and New Zealand	Contraceptive use (any method)	2019	Lower 2.5th percentile	40.5
Married women	Australia and New Zealand	Contraceptive use (any method)	2019	Median (50th percentile)	64.5
Married women	Australia and New Zealand	Contraceptive use (any method)	2019	Upper 97.5th percentile	83.6
Married women	Australia and New Zealand	Contraceptive use (any method)	2030	Lower 2.5th percentile	40.1
Married women	Australia and New Zealand	Contraceptive use (any method)	2030	Median (50th percentile)	67.3
Married women	Australia and New Zealand	Contraceptive use (any method)	2030	Upper 97.5th percentile	88.5
Married women	Australia and New Zealand	Unmet need for family planning	1990	Lower 2.5th percentile	6.1
Married women	Australia and New Zealand	Unmet need for family planning	1990	Median (50th percentile)	17.7
Married women	Australia and New Zealand	Unmet need for family planning	1990	Upper 97.5th percentile	36.2
Married women	Australia and New Zealand	Unmet need for family planning	2000	Lower 2.5th percentile	5.6
Married women	Australia and New Zealand	Unmet need for family planning	2000	Median (50th percentile)	15.8
Married women	Australia and New Zealand	Unmet need for family planning	2000	Upper 97.5th percentile	32.5
Married women	Australia and New Zealand	Unmet need for family planning	2010	Lower 2.5th percentile	4.8
Married women	Australia and New Zealand	Unmet need for family planning	2010	Median (50th percentile)	14.3
Married women	Australia and New Zealand	Unmet need for family planning	2010	Upper 97.5th percentile	30.1
Married women	Australia and New Zealand	Unmet need for family planning	2019	Lower 2.5th percentile	3.8
Married women	Australia and New Zealand	Unmet need for family planning	2019	Median (50th percentile)	12.9
Married women	Australia and New Zealand	Unmet need for family planning	2019	Upper 97.5th percentile	29.5
Married women	Australia and New Zealand	Unmet need for family planning	2030	Lower 2.5th percentile	2.8
Married women	Australia and New Zealand	Unmet need for family planning	2030	Median (50th percentile)	11.7
Married women	Australia and New Zealand	Unmet need for family planning	2030	Upper 97.5th percentile	29.3
Married women	Australia and New Zealand	Need for family planning	1990	Lower 2.5th percentile	51.7
Married women	Australia and New Zealand	Need for family planning	1990	Median (50th percentile)	69.5
Married women	Australia and New Zealand	Need for family planning	1990	Upper 97.5th percentile	86.7
Married women	Australia and New Zealand	Need for family planning	2000	Lower 2.5th percentile	56.5
Married women	Australia and New Zealand	Need for family planning	2000	Median (50th percentile)	73
Married women	Australia and New Zealand	Need for family planning	2000	Upper 97.5th percentile	87.9
Married women	Australia and New Zealand	Need for family planning	2010	Lower 2.5th percentile	58.7
Married women	Australia and New Zealand	Need for family planning	2010	Median (50th percentile)	75.5
Married women	Australia and New Zealand	Need for family planning	2010	Upper 97.5th percentile	89.4
Married women	Australia and New Zealand	Need for family planning	2019	Lower 2.5th percentile	58.5
Married women	Australia and New Zealand	Need for family planning	2019	Median (50th percentile)	77.4
Married women	Australia and New Zealand	Need for family planning	2019	Upper 97.5th percentile	91.6
Married women	Australia and New Zealand	Need for family planning	2030	Lower 2.5th percentile	58.5
Married women	Australia and New Zealand	Need for family planning	2030	Median (50th percentile)	79
Married women	Australia and New Zealand	Need for family planning	2030	Upper 97.5th percentile	93.8
Married women	Australia and New Zealand	Proportion of need for family planning satisfied by modern methods	1990	Lower 2.5th percentile	0.7
Married women	Australia and New Zealand	Proportion of need for family planning satisfied by modern methods	1990	Median (50th percentile)	42.2
Married women	Australia and New Zealand	Proportion of need for family planning satisfied by modern methods	1990	Upper 97.5th percentile	78.1
Married women	Australia and New Zealand	Proportion of need for family planning satisfied by modern methods	2000	Lower 2.5th percentile	4.7
Married women	Australia and New Zealand	Proportion of need for family planning satisfied by modern methods	2000	Median (50th percentile)	54
Married women	Australia and New Zealand	Proportion of need for family planning satisfied by modern methods	2000	Upper 97.5th percentile	82.1
Married women	Australia and New Zealand	Proportion of need for family planning satisfied by modern methods	2010	Lower 2.5th percentile	16.4
Married women	Australia and New Zealand	Proportion of need for family planning satisfied by modern methods	2010	Median (50th percentile)	62.6
Married women	Australia and New Zealand	Proportion of need for family planning satisfied by modern methods	2010	Upper 97.5th percentile	85.3
Married women	Australia and New Zealand	Proportion of need for family planning satisfied by modern methods	2019	Lower 2.5th percentile	28.5
Married women	Australia and New Zealand	Proportion of need for family planning satisfied by modern methods	2019	Median (50th percentile)	67.9
Married women	Australia and New Zealand	Proportion of need for family planning satisfied by modern methods	2019	Upper 97.5th percentile	88.3
Married women	Australia and New Zealand	Proportion of need for family planning satisfied by modern methods	2030	Lower 2.5th percentile	39.9
Married women	Australia and New Zealand	Proportion of need for family planning satisfied by modern methods	2030	Median (50th percentile)	72.5
Married women	Australia and New Zealand	Proportion of need for family planning satisfied by modern methods	2030	Upper 97.5th percentile	90.6
Married women	Oceania excluding Australia and New Zealand	Contraceptive use (modern methods)	1990	Lower 2.5th percentile	3.1
Married women	Oceania excluding Australia and New Zealand	Contraceptive use (modern methods)	1990	Median (50th percentile)	6.3
Married women	Oceania excluding Australia and New Zealand	Contraceptive use (modern methods)	1990	Upper 97.5th percentile	11.5
Married women	Oceania excluding Australia and New Zealand	Contraceptive use (modern methods)	2000	Lower 2.5th percentile	6
Married women	Oceania excluding Australia and New Zealand	Contraceptive use (modern methods)	2000	Median (50th percentile)	9.3
Married women	Oceania excluding Australia and New Zealand	Contraceptive use (modern methods)	2000	Upper 97.5th percentile	13.9
Married women	Oceania excluding Australia and New Zealand	Contraceptive use (modern methods)	2010	Lower 2.5th percentile	8.1
Married women	Oceania excluding Australia and New Zealand	Contraceptive use (modern methods)	2010	Median (50th percentile)	13.8
Married women	Oceania excluding Australia and New Zealand	Contraceptive use (modern methods)	2010	Upper 97.5th percentile	22.3
Married women	Oceania excluding Australia and New Zealand	Contraceptive use (modern methods)	2019	Lower 2.5th percentile	7.9
Married women	Oceania excluding Australia and New Zealand	Contraceptive use (modern methods)	2019	Median (50th percentile)	17
Married women	Oceania excluding Australia and New Zealand	Contraceptive use (modern methods)	2019	Upper 97.5th percentile	34.7
Married women	Oceania excluding Australia and New Zealand	Contraceptive use (modern methods)	2030	Lower 2.5th percentile	8.1
Married women	Oceania excluding Australia and New Zealand	Contraceptive use (modern methods)	2030	Median (50th percentile)	21.3
Married women	Oceania excluding Australia and New Zealand	Contraceptive use (modern methods)	2030	Upper 97.5th percentile	48.4
Married women	Oceania excluding Australia and New Zealand	Contraceptive use (any method)	1990	Lower 2.5th percentile	6.7
Married women	Oceania excluding Australia and New Zealand	Contraceptive use (any method)	1990	Median (50th percentile)	11.2
Married women	Oceania excluding Australia and New Zealand	Contraceptive use (any method)	1990	Upper 97.5th percentile	18.4
Married women	Oceania excluding Australia and New Zealand	Contraceptive use (any method)	2000	Lower 2.5th percentile	9.8
Married women	Oceania excluding Australia and New Zealand	Contraceptive use (any method)	2000	Median (50th percentile)	13.9
Married women	Oceania excluding Australia and New Zealand	Contraceptive use (any method)	2000	Upper 97.5th percentile	19.7
Married women	Oceania excluding Australia and New Zealand	Contraceptive use (any method)	2010	Lower 2.5th percentile	11.6
Married women	Oceania excluding Australia and New Zealand	Contraceptive use (any method)	2010	Median (50th percentile)	18.7
Married women	Oceania excluding Australia and New Zealand	Contraceptive use (any method)	2010	Upper 97.5th percentile	28.9
Married women	Oceania excluding Australia and New Zealand	Contraceptive use (any method)	2019	Lower 2.5th percentile	10.6
Married women	Oceania excluding Australia and New Zealand	Contraceptive use (any method)	2019	Median (50th percentile)	21.8
Married women	Oceania excluding Australia and New Zealand	Contraceptive use (any method)	2019	Upper 97.5th percentile	42.7
Married women	Oceania excluding Australia and New Zealand	Contraceptive use (any method)	2030	Lower 2.5th percentile	10.2
Married women	Oceania excluding Australia and New Zealand	Contraceptive use (any method)	2030	Median (50th percentile)	26.2
Married women	Oceania excluding Australia and New Zealand	Contraceptive use (any method)	2030	Upper 97.5th percentile	57.2
Married women	Oceania excluding Australia and New Zealand	Unmet need for family planning	1990	Lower 2.5th percentile	12.2
Married women	Oceania excluding Australia and New Zealand	Unmet need for family planning	1990	Median (50th percentile)	26.7
Married women	Oceania excluding Australia and New Zealand	Unmet need for family planning	1990	Upper 97.5th percentile	48.6
Married women	Oceania excluding Australia and New Zealand	Unmet need for family planning	2000	Lower 2.5th percentile	11.9
Married women	Oceania excluding Australia and New Zealand	Unmet need for family planning	2000	Median (50th percentile)	26.3
Married women	Oceania excluding Australia and New Zealand	Unmet need for family planning	2000	Upper 97.5th percentile	48
Married women	Oceania excluding Australia and New Zealand	Unmet need for family planning	2010	Lower 2.5th percentile	11.3
Married women	Oceania excluding Australia and New Zealand	Unmet need for family planning	2010	Median (50th percentile)	25.5
Married women	Oceania excluding Australia and New Zealand	Unmet need for family planning	2010	Upper 97.5th percentile	46.7
Married women	Oceania excluding Australia and New Zealand	Unmet need for family planning	2019	Lower 2.5th percentile	10.8
Married women	Oceania excluding Australia and New Zealand	Unmet need for family planning	2019	Median (50th percentile)	24.7
Married women	Oceania excluding Australia and New Zealand	Unmet need for family planning	2019	Upper 97.5th percentile	46.1
Married women	Oceania excluding Australia and New Zealand	Unmet need for family planning	2030	Lower 2.5th percentile	9.6
Married women	Oceania excluding Australia and New Zealand	Unmet need for family planning	2030	Median (50th percentile)	23
Married women	Oceania excluding Australia and New Zealand	Unmet need for family planning	2030	Upper 97.5th percentile	44.6
Married women	Oceania excluding Australia and New Zealand	Need for family planning	1990	Lower 2.5th percentile	22.7
Married women	Oceania excluding Australia and New Zealand	Need for family planning	1990	Median (50th percentile)	37.9
Married women	Oceania excluding Australia and New Zealand	Need for family planning	1990	Upper 97.5th percentile	60.8
Married women	Oceania excluding Australia and New Zealand	Need for family planning	2000	Lower 2.5th percentile	25.3
Married women	Oceania excluding Australia and New Zealand	Need for family planning	2000	Median (50th percentile)	40.2
Married women	Oceania excluding Australia and New Zealand	Need for family planning	2000	Upper 97.5th percentile	62.5
Married women	Oceania excluding Australia and New Zealand	Need for family planning	2010	Lower 2.5th percentile	28.6
Married women	Oceania excluding Australia and New Zealand	Need for family planning	2010	Median (50th percentile)	44.2
Married women	Oceania excluding Australia and New Zealand	Need for family planning	2010	Upper 97.5th percentile	66.6
Married women	Oceania excluding Australia and New Zealand	Need for family planning	2019	Lower 2.5th percentile	28.9
Married women	Oceania excluding Australia and New Zealand	Need for family planning	2019	Median (50th percentile)	46.4
Married women	Oceania excluding Australia and New Zealand	Need for family planning	2019	Upper 97.5th percentile	70.6
Married women	Oceania excluding Australia and New Zealand	Need for family planning	2030	Lower 2.5th percentile	29.8
Married women	Oceania excluding Australia and New Zealand	Need for family planning	2030	Median (50th percentile)	49.1
Married women	Oceania excluding Australia and New Zealand	Need for family planning	2030	Upper 97.5th percentile	76.3
Married women	Oceania excluding Australia and New Zealand	Proportion of need for family planning satisfied by modern methods	1990	Lower 2.5th percentile	7.5
Married women	Oceania excluding Australia and New Zealand	Proportion of need for family planning satisfied by modern methods	1990	Median (50th percentile)	16.6
Married women	Oceania excluding Australia and New Zealand	Proportion of need for family planning satisfied by modern methods	1990	Upper 97.5th percentile	32.4
Married women	Oceania excluding Australia and New Zealand	Proportion of need for family planning satisfied by modern methods	2000	Lower 2.5th percentile	12.9
Married women	Oceania excluding Australia and New Zealand	Proportion of need for family planning satisfied by modern methods	2000	Median (50th percentile)	23.1
Married women	Oceania excluding Australia and New Zealand	Proportion of need for family planning satisfied by modern methods	2000	Upper 97.5th percentile	39.6
Married women	Oceania excluding Australia and New Zealand	Proportion of need for family planning satisfied by modern methods	2010	Lower 2.5th percentile	17.1
Married women	Oceania excluding Australia and New Zealand	Proportion of need for family planning satisfied by modern methods	2010	Median (50th percentile)	31.1
Married women	Oceania excluding Australia and New Zealand	Proportion of need for family planning satisfied by modern methods	2010	Upper 97.5th percentile	50.8
Married women	Oceania excluding Australia and New Zealand	Proportion of need for family planning satisfied by modern methods	2019	Lower 2.5th percentile	17.7
Married women	Oceania excluding Australia and New Zealand	Proportion of need for family planning satisfied by modern methods	2019	Median (50th percentile)	36.5
Married women	Oceania excluding Australia and New Zealand	Proportion of need for family planning satisfied by modern methods	2019	Upper 97.5th percentile	61.8
Married women	Oceania excluding Australia and New Zealand	Proportion of need for family planning satisfied by modern methods	2030	Lower 2.5th percentile	19
Married women	Oceania excluding Australia and New Zealand	Proportion of need for family planning satisfied by modern methods	2030	Median (50th percentile)	43.3
Married women	Oceania excluding Australia and New Zealand	Proportion of need for family planning satisfied by modern methods	2030	Upper 97.5th percentile	71.9
Married women	Europe	Contraceptive use (modern methods)	1990	Lower 2.5th percentile	17.8
Married women	Europe	Contraceptive use (modern methods)	1990	Median (50th percentile)	26.7
Married women	Europe	Contraceptive use (modern methods)	1990	Upper 97.5th percentile	36.1
Married women	Europe	Contraceptive use (modern methods)	2000	Lower 2.5th percentile	28.9
Married women	Europe	Contraceptive use (modern methods)	2000	Median (50th percentile)	36.6
Married women	Europe	Contraceptive use (modern methods)	2000	Upper 97.5th percentile	44.1
Married women	Europe	Contraceptive use (modern methods)	2010	Lower 2.5th percentile	39.8
Married women	Europe	Contraceptive use (modern methods)	2010	Median (50th percentile)	46.7
Married women	Europe	Contraceptive use (modern methods)	2010	Upper 97.5th percentile	53.5
Married women	Europe	Contraceptive use (modern methods)	2019	Lower 2.5th percentile	44.8
Married women	Europe	Contraceptive use (modern methods)	2019	Median (50th percentile)	54.1
Married women	Europe	Contraceptive use (modern methods)	2019	Upper 97.5th percentile	63.6
Married women	Europe	Contraceptive use (modern methods)	2030	Lower 2.5th percentile	46.2
Married women	Europe	Contraceptive use (modern methods)	2030	Median (50th percentile)	59
Married women	Europe	Contraceptive use (modern methods)	2030	Upper 97.5th percentile	71.6
Married women	Europe	Contraceptive use (any method)	1990	Lower 2.5th percentile	38
Married women	Europe	Contraceptive use (any method)	1990	Median (50th percentile)	48.5
Married women	Europe	Contraceptive use (any method)	1990	Upper 97.5th percentile	57.8
Married women	Europe	Contraceptive use (any method)	2000	Lower 2.5th percentile	44.8
Married women	Europe	Contraceptive use (any method)	2000	Median (50th percentile)	51.7
Married women	Europe	Contraceptive use (any method)	2000	Upper 97.5th percentile	58.6
Married women	Europe	Contraceptive use (any method)	2010	Lower 2.5th percentile	52.4
Married women	Europe	Contraceptive use (any method)	2010	Median (50th percentile)	58.5
Married women	Europe	Contraceptive use (any method)	2010	Upper 97.5th percentile	64.2
Married women	Europe	Contraceptive use (any method)	2019	Lower 2.5th percentile	54.8
Married women	Europe	Contraceptive use (any method)	2019	Median (50th percentile)	64
Married women	Europe	Contraceptive use (any method)	2019	Upper 97.5th percentile	73.3
Married women	Europe	Contraceptive use (any method)	2030	Lower 2.5th percentile	53.7
Married women	Europe	Contraceptive use (any method)	2030	Median (50th percentile)	67.2
Married women	Europe	Contraceptive use (any method)	2030	Upper 97.5th percentile	80
Married women	Europe	Unmet need for family planning	1990	Lower 2.5th percentile	14.5
Married women	Europe	Unmet need for family planning	1990	Median (50th percentile)	21.4
Married women	Europe	Unmet need for family planning	1990	Upper 97.5th percentile	30.2
Married women	Europe	Unmet need for family planning	2000	Lower 2.5th percentile	13.4
Married women	Europe	Unmet need for family planning	2000	Median (50th percentile)	20.3
Married women	Europe	Unmet need for family planning	2000	Upper 97.5th percentile	29.1
Married women	Europe	Unmet need for family planning	2010	Lower 2.5th percentile	11.4
Married women	Europe	Unmet need for family planning	2010	Median (50th percentile)	17.4
Married women	Europe	Unmet need for family planning	2010	Upper 97.5th percentile	24.8
Married women	Europe	Unmet need for family planning	2019	Lower 2.5th percentile	9
Married women	Europe	Unmet need for family planning	2019	Median (50th percentile)	14.7
Married women	Europe	Unmet need for family planning	2019	Upper 97.5th percentile	22.3
Married women	Europe	Unmet need for family planning	2030	Lower 2.5th percentile	6.9
Married women	Europe	Unmet need for family planning	2030	Median (50th percentile)	13.1
Married women	Europe	Unmet need for family planning	2030	Upper 97.5th percentile	22.6
Married women	Europe	Need for family planning	1990	Lower 2.5th percentile	60.1
Married women	Europe	Need for family planning	1990	Median (50th percentile)	69.9
Married women	Europe	Need for family planning	1990	Upper 97.5th percentile	78.5
Married women	Europe	Need for family planning	2000	Lower 2.5th percentile	63.6
[truncated: 1,151 more rows]

## Sheet: counts
marital_status	region	indicator	year	percentile	value_count
All women	Australia and New Zealand	Contraceptive use (modern methods)	1990	Lower 2.5th percentile	14000
All women	Australia and New Zealand	Contraceptive use (modern methods)	1990	Median (50th percentile)	96000
All women	Australia and New Zealand	Contraceptive use (modern methods)	1990	Upper 97.5th percentile	377000
All women	Australia and New Zealand	Contraceptive use (modern methods)	2000	Lower 2.5th percentile	30000
All women	Australia and New Zealand	Contraceptive use (modern methods)	2000	Median (50th percentile)	145000
All women	Australia and New Zealand	Contraceptive use (modern methods)	2000	Upper 97.5th percentile	366000
All women	Australia and New Zealand	Contraceptive use (modern methods)	2010	Lower 2.5th percentile	47000
All women	Australia and New Zealand	Contraceptive use (modern methods)	2010	Median (50th percentile)	216000
All women	Australia and New Zealand	Contraceptive use (modern methods)	2010	Upper 97.5th percentile	424000
All women	Australia and New Zealand	Contraceptive use (modern methods)	2019	Lower 2.5th percentile	51000
All women	Australia and New Zealand	Contraceptive use (modern methods)	2019	Median (50th percentile)	233000
All women	Australia and New Zealand	Contraceptive use (modern methods)	2019	Upper 97.5th percentile	487000
All women	Australia and New Zealand	Contraceptive use (modern methods)	2030	Lower 2.5th percentile	62000
All women	Australia and New Zealand	Contraceptive use (modern methods)	2030	Median (50th percentile)	286000
All women	Australia and New Zealand	Contraceptive use (modern methods)	2030	Upper 97.5th percentile	675000
All women	Australia and New Zealand	Contraceptive use (any method)	1990	Lower 2.5th percentile	28000
All women	Australia and New Zealand	Contraceptive use (any method)	1990	Median (50th percentile)	114000
All women	Australia and New Zealand	Contraceptive use (any method)	1990	Upper 97.5th percentile	404000
All women	Australia and New Zealand	Contraceptive use (any method)	2000	Lower 2.5th percentile	40000
All women	Australia and New Zealand	Contraceptive use (any method)	2000	Median (50th percentile)	156000
All women	Australia and New Zealand	Contraceptive use (any method)	2000	Upper 97.5th percentile	379000
All women	Australia and New Zealand	Contraceptive use (any method)	2010	Lower 2.5th percentile	55000
All women	Australia and New Zealand	Contraceptive use (any method)	2010	Median (50th percentile)	225000
All women	Australia and New Zealand	Contraceptive use (any method)	2010	Upper 97.5th percentile	434000
All women	Australia and New Zealand	Contraceptive use (any method)	2019	Lower 2.5th percentile	57000
All women	Australia and New Zealand	Contraceptive use (any method)	2019	Median (50th percentile)	240000
All women	Australia and New Zealand	Contraceptive use (any method)	2019	Upper 97.5th percentile	496000
All women	Australia and New Zealand	Contraceptive use (any method)	2030	Lower 2.5th percentile	68000
All women	Australia and New Zealand	Contraceptive use (any method)	2030	Median (50th percentile)	292000
All women	Australia and New Zealand	Contraceptive use (any method)	2030	Upper 97.5th percentile	682000
All women	Australia and New Zealand	Unmet need for family planning	1990	Lower 2.5th percentile	6000
All women	Australia and New Zealand	Unmet need for family planning	1990	Median (50th percentile)	27000
All women	Australia and New Zealand	Unmet need for family planning	1990	Upper 97.5th percentile	371000
All women	Australia and New Zealand	Unmet need for family planning	2000	Lower 2.5th percentile	5000
All women	Australia and New Zealand	Unmet need for family planning	2000	Median (50th percentile)	26000
All women	Australia and New Zealand	Unmet need for family planning	2000	Upper 97.5th percentile	356000
All women	Australia and New Zealand	Unmet need for family planning	2010	Lower 2.5th percentile	4000
All women	Australia and New Zealand	Unmet need for family planning	2010	Median (50th percentile)	28000
All women	Australia and New Zealand	Unmet need for family planning	2010	Upper 97.5th percentile	388000
All women	Australia and New Zealand	Unmet need for family planning	2019	Lower 2.5th percentile	3000
All women	Australia and New Zealand	Unmet need for family planning	2019	Median (50th percentile)	25000
All women	Australia and New Zealand	Unmet need for family planning	2019	Upper 97.5th percentile	384000
All women	Australia and New Zealand	Unmet need for family planning	2030	Lower 2.5th percentile	3000
All women	Australia and New Zealand	Unmet need for family planning	2030	Median (50th percentile)	26000
All women	Australia and New Zealand	Unmet need for family planning	2030	Upper 97.5th percentile	433000
All women	Australia and New Zealand	Need for family planning	1990	Lower 2.5th percentile	44000
All women	Australia and New Zealand	Need for family planning	1990	Median (50th percentile)	142000
All women	Australia and New Zealand	Need for family planning	1990	Upper 97.5th percentile	554000
All women	Australia and New Zealand	Need for family planning	2000	Lower 2.5th percentile	59000
All women	Australia and New Zealand	Need for family planning	2000	Median (50th percentile)	182000
All women	Australia and New Zealand	Need for family planning	2000	Upper 97.5th percentile	539000
All women	Australia and New Zealand	Need for family planning	2010	Lower 2.5th percentile	77000
All women	Australia and New Zealand	Need for family planning	2010	Median (50th percentile)	252000
All women	Australia and New Zealand	Need for family planning	2010	Upper 97.5th percentile	617000
All women	Australia and New Zealand	Need for family planning	2019	Lower 2.5th percentile	80000
All women	Australia and New Zealand	Need for family planning	2019	Median (50th percentile)	265000
All women	Australia and New Zealand	Need for family planning	2019	Upper 97.5th percentile	631000
All women	Australia and New Zealand	Need for family planning	2030	Lower 2.5th percentile	96000
All women	Australia and New Zealand	Need for family planning	2030	Median (50th percentile)	318000
All women	Australia and New Zealand	Need for family planning	2030	Upper 97.5th percentile	778000
All women	Caribbean	Contraceptive use (modern methods)	1990	Lower 2.5th percentile	83000
All women	Caribbean	Contraceptive use (modern methods)	1990	Median (50th percentile)	125000
All women	Caribbean	Contraceptive use (modern methods)	1990	Upper 97.5th percentile	227000
All women	Caribbean	Contraceptive use (modern methods)	2000	Lower 2.5th percentile	153000
All women	Caribbean	Contraceptive use (modern methods)	2000	Median (50th percentile)	199000
All women	Caribbean	Contraceptive use (modern methods)	2000	Upper 97.5th percentile	276000
All women	Caribbean	Contraceptive use (modern methods)	2010	Lower 2.5th percentile	288000
All women	Caribbean	Contraceptive use (modern methods)	2010	Median (50th percentile)	343000
All women	Caribbean	Contraceptive use (modern methods)	2010	Upper 97.5th percentile	406000
All women	Caribbean	Contraceptive use (modern methods)	2019	Lower 2.5th percentile	317000
All women	Caribbean	Contraceptive use (modern methods)	2019	Median (50th percentile)	406000
All women	Caribbean	Contraceptive use (modern methods)	2019	Upper 97.5th percentile	517000
All women	Caribbean	Contraceptive use (modern methods)	2030	Lower 2.5th percentile	303000
All women	Caribbean	Contraceptive use (modern methods)	2030	Median (50th percentile)	456000
All women	Caribbean	Contraceptive use (modern methods)	2030	Upper 97.5th percentile	683000
All women	Caribbean	Contraceptive use (any method)	1990	Lower 2.5th percentile	106000
All women	Caribbean	Contraceptive use (any method)	1990	Median (50th percentile)	152000
All women	Caribbean	Contraceptive use (any method)	1990	Upper 97.5th percentile	269000
All women	Caribbean	Contraceptive use (any method)	2000	Lower 2.5th percentile	178000
All women	Caribbean	Contraceptive use (any method)	2000	Median (50th percentile)	226000
All women	Caribbean	Contraceptive use (any method)	2000	Upper 97.5th percentile	308000
All women	Caribbean	Contraceptive use (any method)	2010	Lower 2.5th percentile	312000
All women	Caribbean	Contraceptive use (any method)	2010	Median (50th percentile)	368000
All women	Caribbean	Contraceptive use (any method)	2010	Upper 97.5th percentile	435000
All women	Caribbean	Contraceptive use (any method)	2019	Lower 2.5th percentile	337000
All women	Caribbean	Contraceptive use (any method)	2019	Median (50th percentile)	428000
All women	Caribbean	Contraceptive use (any method)	2019	Upper 97.5th percentile	545000
All women	Caribbean	Contraceptive use (any method)	2030	Lower 2.5th percentile	318000
All women	Caribbean	Contraceptive use (any method)	2030	Median (50th percentile)	474000
All women	Caribbean	Contraceptive use (any method)	2030	Upper 97.5th percentile	711000
All women	Caribbean	Unmet need for family planning	1990	Lower 2.5th percentile	110000
All women	Caribbean	Unmet need for family planning	1990	Median (50th percentile)	155000
All women	Caribbean	Unmet need for family planning	1990	Upper 97.5th percentile	298000
All women	Caribbean	Unmet need for family planning	2000	Lower 2.5th percentile	124000
All women	Caribbean	Unmet need for family planning	2000	Median (50th percentile)	165000
All women	Caribbean	Unmet need for family planning	2000	Upper 97.5th percentile	287000
All women	Caribbean	Unmet need for family planning	2010	Lower 2.5th percentile	142000
All women	Caribbean	Unmet need for family planning	2010	Median (50th percentile)	181000
All women	Caribbean	Unmet need for family planning	2010	Upper 97.5th percentile	291000
All women	Caribbean	Unmet need for family planning	2019	Lower 2.5th percentile	133000
All women	Caribbean	Unmet need for family planning	2019	Median (50th percentile)	179000
All women	Caribbean	Unmet need for family planning	2019	Upper 97.5th percentile	271000
All women	Caribbean	Unmet need for family planning	2030	Lower 2.5th percentile	96000
All women	Caribbean	Unmet need for family planning	2030	Median (50th percentile)	159000
All women	Caribbean	Unmet need for family planning	2030	Upper 97.5th percentile	272000
All women	Caribbean	Need for family planning	1990	Lower 2.5th percentile	248000
All women	Caribbean	Need for family planning	1990	Median (50th percentile)	307000
All women	Caribbean	Need for family planning	1990	Upper 97.5th percentile	502000
All women	Caribbean	Need for family planning	2000	Lower 2.5th percentile	325000
All women	Caribbean	Need for family planning	2000	Median (50th percentile)	391000
All women	Caribbean	Need for family planning	2000	Upper 97.5th percentile	533000
All women	Caribbean	Need for family planning	2010	Lower 2.5th percentile	485000
All women	Caribbean	Need for family planning	2010	Median (50th percentile)	549000
All women	Caribbean	Need for family planning	2010	Upper 97.5th percentile	668000
All women	Caribbean	Need for family planning	2019	Lower 2.5th percentile	510000
All women	Caribbean	Need for family planning	2019	Median (50th percentile)	607000
All women	Caribbean	Need for family planning	2019	Upper 97.5th percentile	739000
All women	Caribbean	Need for family planning	2030	Lower 2.5th percentile	477000
All women	Caribbean	Need for family planning	2030	Median (50th percentile)	633000
All women	Caribbean	Need for family planning	2030	Upper 97.5th percentile	866000
All women	Central America	Contraceptive use (modern methods)	1990	Lower 2.5th percentile	259000
All women	Central America	Contraceptive use (modern methods)	1990	Median (50th percentile)	342000
All women	Central America	Contraceptive use (modern methods)	1990	Upper 97.5th percentile	485000
All women	Central America	Contraceptive use (modern methods)	2000	Lower 2.5th percentile	425000
All women	Central America	Contraceptive use (modern methods)	2000	Median (50th percentile)	557000
All women	Central America	Contraceptive use (modern methods)	2000	Upper 97.5th percentile	804000
All women	Central America	Contraceptive use (modern methods)	2010	Lower 2.5th percentile	688000
All women	Central America	Contraceptive use (modern methods)	2010	Median (50th percentile)	871000
All women	Central America	Contraceptive use (modern methods)	2010	Upper 97.5th percentile	1180000
All women	Central America	Contraceptive use (modern methods)	2019	Lower 2.5th percentile	863000
All women	Central America	Contraceptive use (modern methods)	2019	Median (50th percentile)	1147000
All women	Central America	Contraceptive use (modern methods)	2019	Upper 97.5th percentile	1607000
All women	Central America	Contraceptive use (modern methods)	2030	Lower 2.5th percentile	819000
All women	Central America	Contraceptive use (modern methods)	2030	Median (50th percentile)	1322000
All women	Central America	Contraceptive use (modern methods)	2030	Upper 97.5th percentile	2456000
All women	Central America	Contraceptive use (any method)	1990	Lower 2.5th percentile	325000
All women	Central America	Contraceptive use (any method)	1990	Median (50th percentile)	413000
All women	Central America	Contraceptive use (any method)	1990	Upper 97.5th percentile	575000
All women	Central America	Contraceptive use (any method)	2000	Lower 2.5th percentile	499000
All women	Central America	Contraceptive use (any method)	2000	Median (50th percentile)	637000
All women	Central America	Contraceptive use (any method)	2000	Upper 97.5th percentile	904000
All women	Central America	Contraceptive use (any method)	2010	Lower 2.5th percentile	773000
All women	Central America	Contraceptive use (any method)	2010	Median (50th percentile)	965000
All women	Central America	Contraceptive use (any method)	2010	Upper 97.5th percentile	1290000
All women	Central America	Contraceptive use (any method)	2019	Lower 2.5th percentile	952000
All women	Central America	Contraceptive use (any method)	2019	Median (50th percentile)	1251000
All women	Central America	Contraceptive use (any method)	2019	Upper 97.5th percentile	1729000
All women	Central America	Contraceptive use (any method)	2030	Lower 2.5th percentile	892000
All women	Central America	Contraceptive use (any method)	2030	Median (50th percentile)	1422000
All women	Central America	Contraceptive use (any method)	2030	Upper 97.5th percentile	2602000
All women	Central America	Unmet need for family planning	1990	Lower 2.5th percentile	391000
All women	Central America	Unmet need for family planning	1990	Median (50th percentile)	556000
All women	Central America	Unmet need for family planning	1990	Upper 97.5th percentile	1200000
All women	Central America	Unmet need for family planning	2000	Lower 2.5th percentile	379000
All women	Central America	Unmet need for family planning	2000	Median (50th percentile)	543000
All women	Central America	Unmet need for family planning	2000	Upper 97.5th percentile	1260000
All women	Central America	Unmet need for family planning	2010	Lower 2.5th percentile	377000
All women	Central America	Unmet need for family planning	2010	Median (50th percentile)	571000
All women	Central America	Unmet need for family planning	2010	Upper 97.5th percentile	1486000
All women	Central America	Unmet need for family planning	2019	Lower 2.5th percentile	327000
All women	Central America	Unmet need for family planning	2019	Median (50th percentile)	575000
All women	Central America	Unmet need for family planning	2019	Upper 97.5th percentile	1688000
All women	Central America	Unmet need for family planning	2030	Lower 2.5th percentile	244000
All women	Central America	Unmet need for family planning	2030	Median (50th percentile)	531000
All women	Central America	Unmet need for family planning	2030	Upper 97.5th percentile	1852000
All women	Central America	Need for family planning	1990	Lower 2.5th percentile	798000
All women	Central America	Need for family planning	1990	Median (50th percentile)	969000
All women	Central America	Need for family planning	1990	Upper 97.5th percentile	1629000
All women	Central America	Need for family planning	2000	Lower 2.5th percentile	987000
All women	Central America	Need for family planning	2000	Median (50th percentile)	1181000
All women	Central America	Need for family planning	2000	Upper 97.5th percentile	1973000
All women	Central America	Need for family planning	2010	Lower 2.5th percentile	1273000
All women	Central America	Need for family planning	2010	Median (50th percentile)	1536000
All women	Central America	Need for family planning	2010	Upper 97.5th percentile	2525000
All women	Central America	Need for family planning	2019	Lower 2.5th percentile	1437000
All women	Central America	Need for family planning	2019	Median (50th percentile)	1826000
All women	Central America	Need for family planning	2019	Upper 97.5th percentile	3089000
All women	Central America	Need for family planning	2030	Lower 2.5th percentile	1328000
All women	Central America	Need for family planning	2030	Median (50th percentile)	1953000
All women	Central America	Need for family planning	2030	Upper 97.5th percentile	3710000
All women	Central Asia	Contraceptive use (modern methods)	1990	Lower 2.5th percentile	29000
All women	Central Asia	Contraceptive use (modern methods)	1990	Median (50th percentile)	43000
All women	Central Asia	Contraceptive use (modern methods)	1990	Upper 97.5th percentile	65000
All women	Central Asia	Contraceptive use (modern methods)	2000	Lower 2.5th percentile	48000
All women	Central Asia	Contraceptive use (modern methods)	2000	Median (50th percentile)	58000
All women	Central Asia	Contraceptive use (modern methods)	2000	Upper 97.5th percentile	74000
All women	Central Asia	Contraceptive use (modern methods)	2010	Lower 2.5th percentile	41000
All women	Central Asia	Contraceptive use (modern methods)	2010	Median (50th percentile)	53000
All women	Central Asia	Contraceptive use (modern methods)	2010	Upper 97.5th percentile	73000
All women	Central Asia	Contraceptive use (modern methods)	2019	Lower 2.5th percentile	27000
All women	Central Asia	Contraceptive use (modern methods)	2019	Median (50th percentile)	41000
All women	Central Asia	Contraceptive use (modern methods)	2019	Upper 97.5th percentile	69000
All women	Central Asia	Contraceptive use (modern methods)	2030	Lower 2.5th percentile	41000
All women	Central Asia	Contraceptive use (modern methods)	2030	Median (50th percentile)	75000
All women	Central Asia	Contraceptive use (modern methods)	2030	Upper 97.5th percentile	163000
All women	Central Asia	Contraceptive use (any method)	1990	Lower 2.5th percentile	47000
All women	Central Asia	Contraceptive use (any method)	1990	Median (50th percentile)	64000
All women	Central Asia	Contraceptive use (any method)	1990	Upper 97.5th percentile	93000
All women	Central Asia	Contraceptive use (any method)	2000	Lower 2.5th percentile	63000
All women	Central Asia	Contraceptive use (any method)	2000	Median (50th percentile)	75000
All women	Central Asia	Contraceptive use (any method)	2000	Upper 97.5th percentile	96000
All women	Central Asia	Contraceptive use (any method)	2010	Lower 2.5th percentile	51000
All women	Central Asia	Contraceptive use (any method)	2010	Median (50th percentile)	64000
All women	Central Asia	Contraceptive use (any method)	2010	Upper 97.5th percentile	93000
All women	Central Asia	Contraceptive use (any method)	2019	Lower 2.5th percentile	33000
All women	Central Asia	Contraceptive use (any method)	2019	Median (50th percentile)	49000
All women	Central Asia	Contraceptive use (any method)	2019	Upper 97.5th percentile	86000
All women	Central Asia	Contraceptive use (any method)	2030	Lower 2.5th percentile	48000
All women	Central Asia	Contraceptive use (any method)	2030	Median (50th percentile)	88000
All women	Central Asia	Contraceptive use (any method)	2030	Upper 97.5th percentile	190000
All women	Central Asia	Unmet need for family planning	1990	Lower 2.5th percentile	31000
All women	Central Asia	Unmet need for family planning	1990	Median (50th percentile)	42000
All women	Central Asia	Unmet need for family planning	1990	Upper 97.5th percentile	61000
All women	Central Asia	Unmet need for family planning	2000	Lower 2.5th percentile	32000
All women	Central Asia	Unmet need for family planning	2000	Median (50th percentile)	42000
All women	Central Asia	Unmet need for family planning	2000	Upper 97.5th percentile	57000
All women	Central Asia	Unmet need for family planning	2010	Lower 2.5th percentile	28000
All women	Central Asia	Unmet need for family planning	2010	Median (50th percentile)	38000
All women	Central Asia	Unmet need for family planning	2010	Upper 97.5th percentile	55000
All women	Central Asia	Unmet need for family planning	2019	Lower 2.5th percentile	19000
All women	Central Asia	Unmet need for family planning	2019	Median (50th percentile)	27000
All women	Central Asia	Unmet need for family planning	2019	Upper 97.5th percentile	42000
All women	Central Asia	Unmet need for family planning	2030	Lower 2.5th percentile	25000
All women	Central Asia	Unmet need for family planning	2030	Median (50th percentile)	39000
All women	Central Asia	Unmet need for family planning	2030	Upper 97.5th percentile	69000
All women	Central Asia	Need for family planning	1990	Lower 2.5th percentile	87000
All women	Central Asia	Need for family planning	1990	Median (50th percentile)	106000
All women	Central Asia	Need for family planning	1990	Upper 97.5th percentile	141000
All women	Central Asia	Need for family planning	2000	Lower 2.5th percentile	102000
All women	Central Asia	Need for family planning	2000	Median (50th percentile)	118000
All women	Central Asia	Need for family planning	2000	Upper 97.5th percentile	143000
All women	Central Asia	Need for family planning	2010	Lower 2.5th percentile	86000
All women	Central Asia	Need for family planning	2010	Median (50th percentile)	102000
All women	Central Asia	Need for family planning	2010	Upper 97.5th percentile	136000
All women	Central Asia	Need for family planning	2019	Lower 2.5th percentile	59000
All women	Central Asia	Need for family planning	2019	Median (50th percentile)	76000
All women	Central Asia	Need for family planning	2019	Upper 97.5th percentile	117000
All women	Central Asia	Need for family planning	2030	Lower 2.5th percentile	85000
All women	Central Asia	Need for family planning	2030	Median (50th percentile)	127000
All women	Central Asia	Need for family planning	2030	Upper 97.5th percentile	239000
All women	Eastern Asia	Contraceptive use (modern methods)	1990	Lower 2.5th percentile	331000
All women	Eastern Asia	Contraceptive use (modern methods)	1990	Median (50th percentile)	1195000
All women	Eastern Asia	Contraceptive use (modern methods)	1990	Upper 97.5th percentile	8133000
All women	Eastern Asia	Contraceptive use (modern methods)	2000	Lower 2.5th percentile	490000
All women	Eastern Asia	Contraceptive use (modern methods)	2000	Median (50th percentile)	1687000
All women	Eastern Asia	Contraceptive use (modern methods)	2000	Upper 97.5th percentile	9812000
All women	Eastern Asia	Contraceptive use (modern methods)	2010	Lower 2.5th percentile	627000
All women	Eastern Asia	Contraceptive use (modern methods)	2010	Median (50th percentile)	2289000
All women	Eastern Asia	Contraceptive use (modern methods)	2010	Upper 97.5th percentile	12719000
All women	Eastern Asia	Contraceptive use (modern methods)	2019	Lower 2.5th percentile	579000
All women	Eastern Asia	Contraceptive use (modern methods)	2019	Median (50th percentile)	2298000
All women	Eastern Asia	Contraceptive use (modern methods)	2019	Upper 97.5th percentile	12356000
All women	Eastern Asia	Contraceptive use (modern methods)	2030	Lower 2.5th percentile	715000
All women	Eastern Asia	Contraceptive use (modern methods)	2030	Median (50th percentile)	3159000
All women	Eastern Asia	Contraceptive use (modern methods)	2030	Upper 97.5th percentile	17284000
All women	Eastern Asia	Contraceptive use (any method)	1990	Lower 2.5th percentile	591000
All women	Eastern Asia	Contraceptive use (any method)	1990	Median (50th percentile)	1957000
All women	Eastern Asia	Contraceptive use (any method)	1990	Upper 97.5th percentile	11655000
All women	Eastern Asia	Contraceptive use (any method)	2000	Lower 2.5th percentile	692000
All women	Eastern Asia	Contraceptive use (any method)	2000	Median (50th percentile)	2274000
All women	Eastern Asia	Contraceptive use (any method)	2000	Upper 97.5th percentile	12218000
All women	Eastern Asia	Contraceptive use (any method)	2010	Lower 2.5th percentile	791000
All women	Eastern Asia	Contraceptive use (any method)	2010	Median (50th percentile)	2769000
All women	Eastern Asia	Contraceptive use (any method)	2010	Upper 97.5th percentile	14829000
All women	Eastern Asia	Contraceptive use (any method)	2019	Lower 2.5th percentile	691000
All women	Eastern Asia	Contraceptive use (any method)	2019	Median (50th percentile)	2630000
All women	Eastern Asia	Contraceptive use (any method)	2019	Upper 97.5th percentile	13408000
All women	Eastern Asia	Contraceptive use (any method)	2030	Lower 2.5th percentile	814000
All women	Eastern Asia	Contraceptive use (any method)	2030	Median (50th percentile)	3485000
All women	Eastern Asia	Contraceptive use (any method)	2030	Upper 97.5th percentile	18526000
All women	Eastern Asia	Unmet need for family planning	1990	Lower 2.5th percentile	587000
All women	Eastern Asia	Unmet need for family planning	1990	Median (50th percentile)	2079000
All women	Eastern Asia	Unmet need for family planning	1990	Upper 97.5th percentile	22699000
All women	Eastern Asia	Unmet need for family planning	2000	Lower 2.5th percentile	452000
All women	Eastern Asia	Unmet need for family planning	2000	Median (50th percentile)	1707000
All women	Eastern Asia	Unmet need for family planning	2000	Upper 97.5th percentile	19843000
All women	Eastern Asia	Unmet need for family planning	2010	Lower 2.5th percentile	360000
All women	Eastern Asia	Unmet need for family planning	2010	Median (50th percentile)	1575000
All women	Eastern Asia	Unmet need for family planning	2010	Upper 97.5th percentile	19171000
All women	Eastern Asia	Unmet need for family planning	2019	Lower 2.5th percentile	235000
All women	Eastern Asia	Unmet need for family planning	2019	Median (50th percentile)	1215000
All women	Eastern Asia	Unmet need for family planning	2019	Upper 97.5th percentile	14794000
All women	Eastern Asia	Unmet need for family planning	2030	Lower 2.5th percentile	221000
All women	Eastern Asia	Unmet need for family planning	2030	Median (50th percentile)	1294000
All women	Eastern Asia	Unmet need for family planning	2030	Upper 97.5th percentile	16507000
All women	Eastern Asia	Need for family planning	1990	Lower 2.5th percentile	1715000
All women	Eastern Asia	Need for family planning	1990	Median (50th percentile)	4036000
All women	Eastern Asia	Need for family planning	1990	Upper 97.5th percentile	28420000
All women	Eastern Asia	Need for family planning	2000	Lower 2.5th percentile	1641000
All women	Eastern Asia	Need for family planning	2000	Median (50th percentile)	3981000
All women	Eastern Asia	Need for family planning	2000	Upper 97.5th percentile	25715000
All women	Eastern Asia	Need for family planning	2010	Lower 2.5th percentile	1603000
All women	Eastern Asia	Need for family planning	2010	Median (50th percentile)	4343000
All women	Eastern Asia	Need for family planning	2010	Upper 97.5th percentile	26878000
All women	Eastern Asia	Need for family planning	2019	Lower 2.5th percentile	1321000
All women	Eastern Asia	Need for family planning	2019	Median (50th percentile)	3845000
All women	Eastern Asia	Need for family planning	2019	Upper 97.5th percentile	21731000
All women	Eastern Asia	Need for family planning	2030	Lower 2.5th percentile	1533000
All women	Eastern Asia	Need for family planning	2030	Median (50th percentile)	4779000
All women	Eastern Asia	Need for family planning	2030	Upper 97.5th percentile	25778000
All women	Europe	Contraceptive use (modern methods)	1990	Lower 2.5th percentile	1258000
All women	Europe	Contraceptive use (modern methods)	1990	Median (50th percentile)	2243000
All women	Europe	Contraceptive use (modern methods)	1990	Upper 97.5th percentile	3668000
All women	Europe	Contraceptive use (modern methods)	2000	Lower 2.5th percentile	1713000
All women	Europe	Contraceptive use (modern methods)	2000	Median (50th percentile)	2622000
All women	Europe	Contraceptive use (modern methods)	2000	Upper 97.5th percentile	3847000
All women	Europe	Contraceptive use (modern methods)	2010	Lower 2.5th percentile	1877000
All women	Europe	Contraceptive use (modern methods)	2010	Median (50th percentile)	2827000
All women	Europe	Contraceptive use (modern methods)	2010	Upper 97.5th percentile	4063000
All women	Europe	Contraceptive use (modern methods)	2019	Lower 2.5th percentile	1854000
All women	Europe	Contraceptive use (modern methods)	2019	Median (50th percentile)	2909000
All women	Europe	Contraceptive use (modern methods)	2019	Upper 97.5th percentile	4318000
All women	Europe	Contraceptive use (modern methods)	2030	Lower 2.5th percentile	2146000
All women	Europe	Contraceptive use (modern methods)	2030	Median (50th percentile)	3433000
All women	Europe	Contraceptive use (modern methods)	2030	Upper 97.5th percentile	5345000
All women	Europe	Contraceptive use (any method)	1990	Lower 2.5th percentile	1913000
All women	Europe	Contraceptive use (any method)	1990	Median (50th percentile)	3001000
All women	Europe	Contraceptive use (any method)	1990	Upper 97.5th percentile	4539000
All women	Europe	Contraceptive use (any method)	2000	Lower 2.5th percentile	2108000
All women	Europe	Contraceptive use (any method)	2000	Median (50th percentile)	3072000
All women	Europe	Contraceptive use (any method)	2000	Upper 97.5th percentile	4381000
All women	Europe	Contraceptive use (any method)	2010	Lower 2.5th percentile	2101000
All women	Europe	Contraceptive use (any method)	2010	Median (50th percentile)	3080000
All women	Europe	Contraceptive use (any method)	2010	Upper 97.5th percentile	4384000
All women	Europe	Contraceptive use (any method)	2019	Lower 2.5th percentile	2001000
All women	Europe	Contraceptive use (any method)	2019	Median (50th percentile)	3087000
All women	Europe	Contraceptive use (any method)	2019	Upper 97.5th percentile	4553000
All women	Europe	Contraceptive use (any method)	2030	Lower 2.5th percentile	2281000
All women	Europe	Contraceptive use (any method)	2030	Median (50th percentile)	3593000
All women	Europe	Contraceptive use (any method)	2030	Upper 97.5th percentile	5569000
All women	Europe	Unmet need for family planning	1990	Lower 2.5th percentile	525000
All women	Europe	Unmet need for family planning	1990	Median (50th percentile)	1024000
All women	Europe	Unmet need for family planning	1990	Upper 97.5th percentile	3259000
All women	Europe	Unmet need for family planning	2000	Lower 2.5th percentile	455000
All women	Europe	Unmet need for family planning	2000	Median (50th percentile)	959000
All women	Europe	Unmet need for family planning	2000	Upper 97.5th percentile	3197000
All women	Europe	Unmet need for family planning	2010	Lower 2.5th percentile	303000
All women	Europe	Unmet need for family planning	2010	Median (50th percentile)	754000
All women	Europe	Unmet need for family planning	2010	Upper 97.5th percentile	2843000
All women	Europe	Unmet need for family planning	2019	Lower 2.5th percentile	219000
All women	Europe	Unmet need for family planning	2019	Median (50th percentile)	623000
All women	Europe	Unmet need for family planning	2019	Upper 97.5th percentile	2552000
All women	Europe	Unmet need for family planning	2030	Lower 2.5th percentile	225000
All women	Europe	Unmet need for family planning	2030	Median (50th percentile)	666000
All women	Europe	Unmet need for family planning	2030	Upper 97.5th percentile	2691000
All women	Europe	Need for family planning	1990	Lower 2.5th percentile	2743000
All women	Europe	Need for family planning	1990	Median (50th percentile)	4025000
All women	Europe	Need for family planning	1990	Upper 97.5th percentile	6666000
All women	Europe	Need for family planning	2000	Lower 2.5th percentile	2874000
All women	Europe	Need for family planning	2000	Median (50th percentile)	4031000
All women	Europe	Need for family planning	2000	Upper 97.5th percentile	6541000
All women	Europe	Need for family planning	2010	Lower 2.5th percentile	2713000
All women	Europe	Need for family planning	2010	Median (50th percentile)	3835000
All women	Europe	Need for family planning	2010	Upper 97.5th percentile	6155000
All women	Europe	Need for family planning	2019	Lower 2.5th percentile	2555000
All women	Europe	Need for family planning	2019	Median (50th percentile)	3710000
All women	Europe	Need for family planning	2019	Upper 97.5th percentile	5941000
All women	Europe	Need for family planning	2030	Lower 2.5th percentile	2869000
All women	Europe	Need for family planning	2030	Median (50th percentile)	4259000
All women	Europe	Need for family planning	2030	Upper 97.5th percentile	6850000
All women	Northern Africa	Contraceptive use (modern methods)	1990	Lower 2.5th percentile	134000
All women	Northern Africa	Contraceptive use (modern methods)	1990	Median (50th percentile)	159000
All women	Northern Africa	Contraceptive use (modern methods)	1990	Upper 97.5th percentile	502000
All women	Northern Africa	Contraceptive use (modern methods)	2000	Lower 2.5th percentile	252000
All women	Northern Africa	Contraceptive use (modern methods)	2000	Median (50th percentile)	283000
All women	Northern Africa	Contraceptive use (modern methods)	2000	Upper 97.5th percentile	842000
All women	Northern Africa	Contraceptive use (modern methods)	2010	Lower 2.5th percentile	210000
All women	Northern Africa	Contraceptive use (modern methods)	2010	Median (50th percentile)	247000
All women	Northern Africa	Contraceptive use (modern methods)	2010	Upper 97.5th percentile	962000
All women	Northern Africa	Contraceptive use (modern methods)	2019	Lower 2.5th percentile	179000
All women	Northern Africa	Contraceptive use (modern methods)	2019	Median (50th percentile)	246000
All women	Northern Africa	Contraceptive use (modern methods)	2019	Upper 97.5th percentile	1083000
All women	Northern Africa	Contraceptive use (modern methods)	2030	Lower 2.5th percentile	196000
All women	Northern Africa	Contraceptive use (modern methods)	2030	Median (50th percentile)	343000
All women	Northern Africa	Contraceptive use (modern methods)	2030	Upper 97.5th percentile	1717000
All women	Northern Africa	Contraceptive use (any method)	1990	Lower 2.5th percentile	171000
All women	Northern Africa	Contraceptive use (any method)	1990	Median (50th percentile)	200000
All women	Northern Africa	Contraceptive use (any method)	1990	Upper 97.5th percentile	851000
All women	Northern Africa	Contraceptive use (any method)	2000	Lower 2.5th percentile	292000
All women	Northern Africa	Contraceptive use (any method)	2000	Median (50th percentile)	331000
All women	Northern Africa	Contraceptive use (any method)	2000	Upper 97.5th percentile	1324000
All women	Northern Africa	Contraceptive use (any method)	2010	Lower 2.5th percentile	246000
All women	Northern Africa	Contraceptive use (any method)	2010	Median (50th percentile)	295000
All women	Northern Africa	Contraceptive use (any method)	2010	Upper 97.5th percentile	1450000
All women	Northern Africa	Contraceptive use (any method)	2019	Lower 2.5th percentile	209000
All women	Northern Africa	Contraceptive use (any method)	2019	Median (50th percentile)	295000
All women	Northern Africa	Contraceptive use (any method)	2019	Upper 97.5th percentile	1573000
All women	Northern Africa	Contraceptive use (any method)	2030	Lower 2.5th percentile	233000
All women	Northern Africa	Contraceptive use (any method)	2030	Median (50th percentile)	412000
All women	Northern Africa	Contraceptive use (any method)	2030	Upper 97.5th percentile	2357000
All women	Northern Africa	Unmet need for family planning	1990	Lower 2.5th percentile	265000
All women	Northern Africa	Unmet need for family planning	1990	Median (50th percentile)	390000
All women	Northern Africa	Unmet need for family planning	1990	Upper 97.5th percentile	1017000
All women	Northern Africa	Unmet need for family planning	2000	Lower 2.5th percentile	219000
All women	Northern Africa	Unmet need for family planning	2000	Median (50th percentile)	366000
All women	Northern Africa	Unmet need for family planning	2000	Upper 97.5th percentile	1255000
All women	Northern Africa	Unmet need for family planning	2010	Lower 2.5th percentile	175000
All women	Northern Africa	Unmet need for family planning	2010	Median (50th percentile)	328000
All women	Northern Africa	Unmet need for family planning	2010	Upper 97.5th percentile	1299000
All women	Northern Africa	Unmet need for family planning	2019	Lower 2.5th percentile	171000
All women	Northern Africa	Unmet need for family planning	2019	Median (50th percentile)	335000
All women	Northern Africa	Unmet need for family planning	2019	Upper 97.5th percentile	1339000
All women	Northern Africa	Unmet need for family planning	2030	Lower 2.5th percentile	173000
All women	Northern Africa	Unmet need for family planning	2030	Median (50th percentile)	401000
All women	Northern Africa	Unmet need for family planning	2030	Upper 97.5th percentile	1842000
All women	Northern Africa	Need for family planning	1990	Lower 2.5th percentile	465000
All women	Northern Africa	Need for family planning	1990	Median (50th percentile)	590000
All women	Northern Africa	Need for family planning	1990	Upper 97.5th percentile	1537000
All women	Northern Africa	Need for family planning	2000	Lower 2.5th percentile	542000
All women	Northern Africa	Need for family planning	2000	Median (50th percentile)	697000
All women	Northern Africa	Need for family planning	2000	Upper 97.5th percentile	2048000
All women	Northern Africa	Need for family planning	2010	Lower 2.5th percentile	456000
All women	Northern Africa	Need for family planning	2010	Median (50th percentile)	623000
All women	Northern Africa	Need for family planning	2010	Upper 97.5th percentile	2163000
All women	Northern Africa	Need for family planning	2019	Lower 2.5th percentile	435000
All women	Northern Africa	Need for family planning	2019	Median (50th percentile)	630000
All women	Northern Africa	Need for family planning	2019	Upper 97.5th percentile	2290000
All women	Northern Africa	Need for family planning	2030	Lower 2.5th percentile	506000
All women	Northern Africa	Need for family planning	2030	Median (50th percentile)	813000
All women	Northern Africa	Need for family planning	2030	Upper 97.5th percentile	3272000
All women	Northern America	Contraceptive use (modern methods)	1990	Lower 2.5th percentile	255000
All women	Northern America	Contraceptive use (modern methods)	1990	Median (50th percentile)	1158000
All women	Northern America	Contraceptive use (modern methods)	1990	Upper 97.5th percentile	3892000
All women	Northern America	Contraceptive use (modern methods)	2000	Lower 2.5th percentile	745000
All women	Northern America	Contraceptive use (modern methods)	2000	Median (50th percentile)	2074000
All women	Northern America	Contraceptive use (modern methods)	2000	Upper 97.5th percentile	4797000
All women	Northern America	Contraceptive use (modern methods)	2010	Lower 2.5th percentile	1606000
All women	Northern America	Contraceptive use (modern methods)	2010	Median (50th percentile)	3178000
All women	Northern America	Contraceptive use (modern methods)	2010	Upper 97.5th percentile	5421000
All women	Northern America	Contraceptive use (modern methods)	2019	Lower 2.5th percentile	1780000
All women	Northern America	Contraceptive use (modern methods)	2019	Median (50th percentile)	3557000
All women	Northern America	Contraceptive use (modern methods)	2019	Upper 97.5th percentile	5985000
All women	Northern America	Contraceptive use (modern methods)	2030	Lower 2.5th percentile	1450000
All women	Northern America	Contraceptive use (modern methods)	2030	Median (50th percentile)	3669000
All women	Northern America	Contraceptive use (modern methods)	2030	Upper 97.5th percentile	7261000
All women	Northern America	Contraceptive use (any method)	1990	Lower 2.5th percentile	551000
All women	Northern America	Contraceptive use (any method)	1990	Median (50th percentile)	1670000
All women	Northern America	Contraceptive use (any method)	1990	Upper 97.5th percentile	4793000
All women	Northern America	Contraceptive use (any method)	2000	Lower 2.5th percentile	984000
All women	Northern America	Contraceptive use (any method)	2000	Median (50th percentile)	2457000
All women	Northern America	Contraceptive use (any method)	2000	Upper 97.5th percentile	5382000
All women	Northern America	Contraceptive use (any method)	2010	Lower 2.5th percentile	1801000
All women	Northern America	Contraceptive use (any method)	2010	Median (50th percentile)	3446000
All women	Northern America	Contraceptive use (any method)	2010	Upper 97.5th percentile	5800000
All women	Northern America	Contraceptive use (any method)	2019	Lower 2.5th percentile	1913000
All women	Northern America	Contraceptive use (any method)	2019	Median (50th percentile)	3749000
All women	Northern America	Contraceptive use (any method)	2019	Upper 97.5th percentile	6248000
All women	Northern America	Contraceptive use (any method)	2030	Lower 2.5th percentile	1529000
All women	Northern America	Contraceptive use (any method)	2030	Median (50th percentile)	3829000
All women	Northern America	Contraceptive use (any method)	2030	Upper 97.5th percentile	7496000
All women	Northern America	Unmet need for family planning	1990	Lower 2.5th percentile	96000
All women	Northern America	Unmet need for family planning	1990	Median (50th percentile)	375000
All women	Northern America	Unmet need for family planning	1990	Upper 97.5th percentile	4508000
All women	Northern America	Unmet need for family planning	2000	Lower 2.5th percentile	80000
All women	Northern America	Unmet need for family planning	2000	Median (50th percentile)	396000
All women	Northern America	Unmet need for family planning	2000	Upper 97.5th percentile	5028000
All women	Northern America	Unmet need for family planning	2010	Lower 2.5th percentile	63000
All women	Northern America	Unmet need for family planning	2010	Median (50th percentile)	398000
All women	Northern America	Unmet need for family planning	2010	Upper 97.5th percentile	5394000
All women	Northern America	Unmet need for family planning	2019	Lower 2.5th percentile	37000
All women	Northern America	Unmet need for family planning	2019	Median (50th percentile)	300000
All women	Northern America	Unmet need for family planning	2019	Upper 97.5th percentile	4955000
All women	Northern America	Unmet need for family planning	2030	Lower 2.5th percentile	21000
All women	Northern America	Unmet need for family planning	2030	Median (50th percentile)	241000
All women	Northern America	Unmet need for family planning	2030	Upper 97.5th percentile	4655000
All women	Northern America	Need for family planning	1990	Lower 2.5th percentile	820000
All women	Northern America	Need for family planning	1990	Median (50th percentile)	2045000
All women	Northern America	Need for family planning	1990	Upper 97.5th percentile	6794000
All women	Northern America	Need for family planning	2000	Lower 2.5th percentile	1296000
All women	Northern America	Need for family planning	2000	Median (50th percentile)	2853000
All women	Northern America	Need for family planning	2000	Upper 97.5th percentile	7825000
All women	Northern America	Need for family planning	2010	Lower 2.5th percentile	2192000
All women	Northern America	Need for family planning	2010	Median (50th percentile)	3843000
All women	Northern America	Need for family planning	2010	Upper 97.5th percentile	8914000
All women	Northern America	Need for family planning	2019	Lower 2.5th percentile	2274000
All women	Northern America	Need for family planning	2019	Median (50th percentile)	4048000
All women	Northern America	Need for family planning	2019	Upper 97.5th percentile	8567000
All women	Northern America	Need for family planning	2030	Lower 2.5th percentile	1877000
All women	Northern America	Need for family planning	2030	Median (50th percentile)	4070000
All women	Northern America	Need for family planning	2030	Upper 97.5th percentile	8606000
All women	Oceania excluding Australia and New Zealand	Contraceptive use (modern methods)	1990	Lower 2.5th percentile	2000
All women	Oceania excluding Australia and New Zealand	Contraceptive use (modern methods)	1990	Median (50th percentile)	4000
All women	Oceania excluding Australia and New Zealand	Contraceptive use (modern methods)	1990	Upper 97.5th percentile	8000
All women	Oceania excluding Australia and New Zealand	Contraceptive use (modern methods)	2000	Lower 2.5th percentile	5000
All women	Oceania excluding Australia and New Zealand	Contraceptive use (modern methods)	2000	Median (50th percentile)	8000
All women	Oceania excluding Australia and New Zealand	Contraceptive use (modern methods)	2000	Upper 97.5th percentile	14000
All women	Oceania excluding Australia and New Zealand	Contraceptive use (modern methods)	2010	Lower 2.5th percentile	10000
All women	Oceania excluding Australia and New Zealand	Contraceptive use (modern methods)	2010	Median (50th percentile)	15000
All women	Oceania excluding Australia and New Zealand	Contraceptive use (modern methods)	2010	Upper 97.5th percentile	26000
All women	Oceania excluding Australia and New Zealand	Contraceptive use (modern methods)	2019	Lower 2.5th percentile	12000
All women	Oceania excluding Australia and New Zealand	Contraceptive use (modern methods)	2019	Median (50th percentile)	24000
All women	Oceania excluding Australia and New Zealand	Contraceptive use (modern methods)	2019	Upper 97.5th percentile	58000
All women	Oceania excluding Australia and New Zealand	Contraceptive use (modern methods)	2030	Lower 2.5th percentile	14000
All women	Oceania excluding Australia and New Zealand	Contraceptive use (modern methods)	2030	Median (50th percentile)	36000
All women	Oceania excluding Australia and New Zealand	Contraceptive use (modern methods)	2030	Upper 97.5th percentile	115000
All women	Oceania excluding Australia and New Zealand	Contraceptive use (any method)	1990	Lower 2.5th percentile	5000
All women	Oceania excluding Australia and New Zealand	Contraceptive use (any method)	1990	Median (50th percentile)	9000
All women	Oceania excluding Australia and New Zealand	Contraceptive use (any method)	1990	Upper 97.5th percentile	18000
All women	Oceania excluding Australia and New Zealand	Contraceptive use (any method)	2000	Lower 2.5th percentile	10000
All women	Oceania excluding Australia and New Zealand	Contraceptive use (any method)	2000	Median (50th percentile)	14000
All women	Oceania excluding Australia and New Zealand	Contraceptive use (any method)	2000	Upper 97.5th percentile	25000
All women	Oceania excluding Australia and New Zealand	Contraceptive use (any method)	2010	Lower 2.5th percentile	14000
All women	Oceania excluding Australia and New Zealand	Contraceptive use (any method)	2010	Median (50th percentile)	22000
All women	Oceania excluding Australia and New Zealand	Contraceptive use (any method)	2010	Upper 97.5th percentile	39000
All women	Oceania excluding Australia and New Zealand	Contraceptive use (any method)	2019	Lower 2.5th percentile	15000
All women	Oceania excluding Australia and New Zealand	Contraceptive use (any method)	2019	Median (50th percentile)	31000
All women	Oceania excluding Australia and New Zealand	Contraceptive use (any method)	2019	Upper 97.5th percentile	75000
All women	Oceania excluding Australia and New Zealand	Contraceptive use (any method)	2030	Lower 2.5th percentile	17000
All women	Oceania excluding Australia and New Zealand	Contraceptive use (any method)	2030	Median (50th percentile)	42000
All women	Oceania excluding Australia and New Zealand	Contraceptive use (any method)	2030	Upper 97.5th percentile	134000
All women	Oceania excluding Australia and New Zealand	Unmet need for family planning	1990	Lower 2.5th percentile	8000
All women	Oceania excluding Australia and New Zealand	Unmet need for family planning	1990	Median (50th percentile)	18000
All women	Oceania excluding Australia and New Zealand	Unmet need for family planning	1990	Upper 97.5th percentile	89000
All women	Oceania excluding Australia and New Zealand	Unmet need for family planning	2000	Lower 2.5th percentile	10000
All women	Oceania excluding Australia and New Zealand	Unmet need for family planning	2000	Median (50th percentile)	22000
All women	Oceania excluding Australia and New Zealand	Unmet need for family planning	2000	Upper 97.5th percentile	115000
All women	Oceania excluding Australia and New Zealand	Unmet need for family planning	2010	Lower 2.5th percentile	11000
All women	Oceania excluding Australia and New Zealand	Unmet need for family planning	2010	Median (50th percentile)	24000
All women	Oceania excluding Australia and New Zealand	Unmet need for family planning	2010	Upper 97.5th percentile	138000
All women	Oceania excluding Australia and New Zealand	Unmet need for family planning	2019	Lower 2.5th percentile	11000
All women	Oceania excluding Australia and New Zealand	Unmet need for family planning	2019	Median (50th percentile)	28000
All women	Oceania excluding Australia and New Zealand	Unmet need for family planning	2019	Upper 97.5th percentile	181000
All women	Oceania excluding Australia and New Zealand	Unmet need for family planning	2030	Lower 2.5th percentile	10000
All women	Oceania excluding Australia and New Zealand	Unmet need for family planning	2030	Median (50th percentile)	29000
All women	Oceania excluding Australia and New Zealand	Unmet need for family planning	2030	Upper 97.5th percentile	218000
All women	Oceania excluding Australia and New Zealand	Need for family planning	1990	Lower 2.5th percentile	17000
All women	Oceania excluding Australia and New Zealand	Need for family planning	1990	Median (50th percentile)	27000
All women	Oceania excluding Australia and New Zealand	Need for family planning	1990	Upper 97.5th percentile	99000
All women	Oceania excluding Australia and New Zealand	Need for family planning	2000	Lower 2.5th percentile	23000
All women	Oceania excluding Australia and New Zealand	Need for family planning	2000	Median (50th percentile)	36000
All women	Oceania excluding Australia and New Zealand	Need for family planning	2000	Upper 97.5th percentile	130000
All women	Oceania excluding Australia and New Zealand	Need for family planning	2010	Lower 2.5th percentile	30000
All women	Oceania excluding Australia and New Zealand	Need for family planning	2010	Median (50th percentile)	46000
All women	Oceania excluding Australia and New Zealand	Need for family planning	2010	Upper 97.5th percentile	163000
All women	Oceania excluding Australia and New Zealand	Need for family planning	2019	Lower 2.5th percentile	35000
All women	Oceania excluding Australia and New Zealand	Need for family planning	2019	Median (50th percentile)	59000
All women	Oceania excluding Australia and New Zealand	Need for family planning	2019	Upper 97.5th percentile	223000
All women	Oceania excluding Australia and New Zealand	Need for family planning	2030	Lower 2.5th percentile	37000
All women	Oceania excluding Australia and New Zealand	Need for family planning	2030	Median (50th percentile)	71000
All women	Oceania excluding Australia and New Zealand	Need for family planning	2030	Upper 97.5th percentile	290000
All women	South-eastern Asia	Contraceptive use (modern methods)	1990	Lower 2.5th percentile	816000
All women	South-eastern Asia	Contraceptive use (modern methods)	1990	Median (50th percentile)	947000
All women	South-eastern Asia	Contraceptive use (modern methods)	1990	Upper 97.5th percentile	1126000
All women	South-eastern Asia	Contraceptive use (modern methods)	2000	Lower 2.5th percentile	1173000
All women	South-eastern Asia	Contraceptive use (modern methods)	2000	Median (50th percentile)	1352000
All women	South-eastern Asia	Contraceptive use (modern methods)	2000	Upper 97.5th percentile	1573000
All women	South-eastern Asia	Contraceptive use (modern methods)	2010	Lower 2.5th percentile	1193000
All women	South-eastern Asia	Contraceptive use (modern methods)	2010	Median (50th percentile)	1336000
All women	South-eastern Asia	Contraceptive use (modern methods)	2010	Upper 97.5th percentile	1575000
All women	South-eastern Asia	Contraceptive use (modern methods)	2019	Lower 2.5th percentile	1137000
All women	South-eastern Asia	Contraceptive use (modern methods)	2019	Median (50th percentile)	1363000
All women	South-eastern Asia	Contraceptive use (modern methods)	2019	Upper 97.5th percentile	1694000
All women	South-eastern Asia	Contraceptive use (modern methods)	2030	Lower 2.5th percentile	1036000
All women	South-eastern Asia	Contraceptive use (modern methods)	2030	Median (50th percentile)	1371000
All women	South-eastern Asia	Contraceptive use (modern methods)	2030	Upper 97.5th percentile	1930000
All women	South-eastern Asia	Contraceptive use (any method)	1990	Lower 2.5th percentile	945000
All women	South-eastern Asia	Contraceptive use (any method)	1990	Median (50th percentile)	1084000
All women	South-eastern Asia	Contraceptive use (any method)	1990	Upper 97.5th percentile	1343000
All women	South-eastern Asia	Contraceptive use (any method)	2000	Lower 2.5th percentile	1310000
All women	South-eastern Asia	Contraceptive use (any method)	2000	Median (50th percentile)	1496000
All women	South-eastern Asia	Contraceptive use (any method)	2000	Upper 97.5th percentile	1795000
All women	South-eastern Asia	Contraceptive use (any method)	2010	Lower 2.5th percentile	1353000
All women	South-eastern Asia	Contraceptive use (any method)	2010	Median (50th percentile)	1500000
All women	South-eastern Asia	Contraceptive use (any method)	2010	Upper 97.5th percentile	1843000
All women	South-eastern Asia	Contraceptive use (any method)	2019	Lower 2.5th percentile	1285000
All women	South-eastern Asia	Contraceptive use (any method)	2019	Median (50th percentile)	1519000
All women	South-eastern Asia	Contraceptive use (any method)	2019	Upper 97.5th percentile	1950000
All women	South-eastern Asia	Contraceptive use (any method)	2030	Lower 2.5th percentile	1172000
All women	South-eastern Asia	Contraceptive use (any method)	2030	Median (50th percentile)	1548000
All women	South-eastern Asia	Contraceptive use (any method)	2030	Upper 97.5th percentile	2255000
All women	South-eastern Asia	Unmet need for family planning	1990	Lower 2.5th percentile	778000
All women	South-eastern Asia	Unmet need for family planning	1990	Median (50th percentile)	920000
All women	South-eastern Asia	Unmet need for family planning	1990	Upper 97.5th percentile	1219000
All women	South-eastern Asia	Unmet need for family planning	2000	Lower 2.5th percentile	597000
All women	South-eastern Asia	Unmet need for family planning	2000	Median (50th percentile)	695000
All women	South-eastern Asia	Unmet need for family planning	2000	Upper 97.5th percentile	950000
All women	South-eastern Asia	Unmet need for family planning	2010	Lower 2.5th percentile	504000
All women	South-eastern Asia	Unmet need for family planning	2010	Median (50th percentile)	585000
All women	South-eastern Asia	Unmet need for family planning	2010	Upper 97.5th percentile	818000
All women	South-eastern Asia	Unmet need for family planning	2019	Lower 2.5th percentile	383000
All women	South-eastern Asia	Unmet need for family planning	2019	Median (50th percentile)	481000
All women	South-eastern Asia	Unmet need for family planning	2019	Upper 97.5th percentile	729000
All women	South-eastern Asia	Unmet need for family planning	2030	Lower 2.5th percentile	255000
All women	South-eastern Asia	Unmet need for family planning	2030	Median (50th percentile)	380000
All women	South-eastern Asia	Unmet need for family planning	2030	Upper 97.5th percentile	667000
All women	South-eastern Asia	Need for family planning	1990	Lower 2.5th percentile	1834000
All women	South-eastern Asia	Need for family planning	1990	Median (50th percentile)	2005000
All women	South-eastern Asia	Need for family planning	1990	Upper 97.5th percentile	2401000
All women	South-eastern Asia	Need for family planning	2000	Lower 2.5th percentile	2015000
All women	South-eastern Asia	Need for family planning	2000	Median (50th percentile)	2192000
All women	South-eastern Asia	Need for family planning	2000	Upper 97.5th percentile	2601000
All women	South-eastern Asia	Need for family planning	2010	Lower 2.5th percentile	1946000
All women	South-eastern Asia	Need for family planning	2010	Median (50th percentile)	2085000
All women	South-eastern Asia	Need for family planning	2010	Upper 97.5th percentile	2522000
All women	South-eastern Asia	Need for family planning	2019	Lower 2.5th percentile	1800000
All women	South-eastern Asia	Need for family planning	2019	Median (50th percentile)	2000000
All women	South-eastern Asia	Need for family planning	2019	Upper 97.5th percentile	2490000
All women	South-eastern Asia	Need for family planning	2030	Lower 2.5th percentile	1608000
All women	South-eastern Asia	Need for family planning	2030	Median (50th percentile)	1928000
All women	South-eastern Asia	Need for family planning	2030	Upper 97.5th percentile	2682000
All women	South America	Contraceptive use (modern methods)	1990	Lower 2.5th percentile	775000
All women	South America	Contraceptive use (modern methods)	1990	Median (50th percentile)	906000
All women	South America	Contraceptive use (modern methods)	1990	Upper 97.5th percentile	1078000
All women	South America	Contraceptive use (modern methods)	2000	Lower 2.5th percentile	1952000
All women	South America	Contraceptive use (modern methods)	2000	Median (50th percentile)	2399000
All women	South America	Contraceptive use (modern methods)	2000	Upper 97.5th percentile	3050000
All women	South America	Contraceptive use (modern methods)	2010	Lower 2.5th percentile	2921000
All women	South America	Contraceptive use (modern methods)	2010	Median (50th percentile)	4078000
All women	South America	Contraceptive use (modern methods)	2010	Upper 97.5th percentile	5528000
All women	South America	Contraceptive use (modern methods)	2019	Lower 2.5th percentile	3110000
All women	South America	Contraceptive use (modern methods)	2019	Median (50th percentile)	4787000
All women	South America	Contraceptive use (modern methods)	2019	Upper 97.5th percentile	7536000
All women	South America	Contraceptive use (modern methods)	2030	Lower 2.5th percentile	2950000
All women	South America	Contraceptive use (modern methods)	2030	Median (50th percentile)	5039000
All women	South America	Contraceptive use (modern methods)	2030	Upper 97.5th percentile	8670000
All women	South America	Contraceptive use (any method)	1990	Lower 2.5th percentile	1012000
All women	South America	Contraceptive use (any method)	1990	Median (50th percentile)	1158000
All women	South America	Contraceptive use (any method)	1990	Upper 97.5th percentile	1368000
All women	South America	Contraceptive use (any method)	2000	Lower 2.5th percentile	2301000
All women	South America	Contraceptive use (any method)	2000	Median (50th percentile)	2773000
All women	South America	Contraceptive use (any method)	2000	Upper 97.5th percentile	3453000
All women	South America	Contraceptive use (any method)	2010	Lower 2.5th percentile	3229000
All women	South America	Contraceptive use (any method)	2010	Median (50th percentile)	4409000
All women	South America	Contraceptive use (any method)	2010	Upper 97.5th percentile	5902000
All women	South America	Contraceptive use (any method)	2019	Lower 2.5th percentile	3371000
All women	South America	Contraceptive use (any method)	2019	Median (50th percentile)	5073000
All women	South America	Contraceptive use (any method)	2019	Upper 97.5th percentile	7868000
All women	South America	Contraceptive use (any method)	2030	Lower 2.5th percentile	3143000
All women	South America	Contraceptive use (any method)	2030	Median (50th percentile)	5267000
All women	South America	Contraceptive use (any method)	2030	Upper 97.5th percentile	8958000
All women	South America	Unmet need for family planning	1990	Lower 2.5th percentile	714000
All women	South America	Unmet need for family planning	1990	Median (50th percentile)	917000
All women	South America	Unmet need for family planning	1990	Upper 97.5th percentile	1296000
All women	South America	Unmet need for family planning	2000	Lower 2.5th percentile	964000
All women	South America	Unmet need for family planning	2000	Median (50th percentile)	1287000
All women	South America	Unmet need for family planning	2000	Upper 97.5th percentile	1886000
All women	South America	Unmet need for family planning	2010	Lower 2.5th percentile	851000
All women	South America	Unmet need for family planning	2010	Median (50th percentile)	1303000
All women	South America	Unmet need for family planning	2010	Upper 97.5th percentile	2223000
All women	South America	Unmet need for family planning	2019	Lower 2.5th percentile	587000
All women	South America	Unmet need for family planning	2019	Median (50th percentile)	1085000
All women	South America	Unmet need for family planning	2019	Upper 97.5th percentile	2148000
All women	South America	Unmet need for family planning	2030	Lower 2.5th percentile	399000
All women	South America	Unmet need for family planning	2030	Median (50th percentile)	881000
All women	South America	Unmet need for family planning	2030	Upper 97.5th percentile	1970000
All women	South America	Need for family planning	1990	Lower 2.5th percentile	1833000
All women	South America	Need for family planning	1990	Median (50th percentile)	2074000
All women	South America	Need for family planning	1990	Upper 97.5th percentile	2512000
All women	South America	Need for family planning	2000	Lower 2.5th percentile	3434000
All women	South America	Need for family planning	2000	Median (50th percentile)	4060000
All women	South America	Need for family planning	2000	Upper 97.5th percentile	5007000
All women	South America	Need for family planning	2010	Lower 2.5th percentile	4449000
All women	South America	Need for family planning	2010	Median (50th percentile)	5711000
All women	South America	Need for family planning	2010	Upper 97.5th percentile	7215000
All women	South America	Need for family planning	2019	Lower 2.5th percentile	4490000
All women	South America	Need for family planning	2019	Median (50th percentile)	6157000
All women	South America	Need for family planning	2019	Upper 97.5th percentile	8681000
All women	South America	Need for family planning	2030	Lower 2.5th percentile	4149000
All women	South America	Need for family planning	2030	Median (50th percentile)	6148000
All women	South America	Need for family planning	2030	Upper 97.5th percentile	9550000
All women	Southern Asia	Contraceptive use (modern methods)	1990	Lower 2.5th percentile	927000
All women	Southern Asia	Contraceptive use (modern methods)	1990	Median (50th percentile)	1173000
All women	Southern Asia	Contraceptive use (modern methods)	1990	Upper 97.5th percentile	1804000
All women	Southern Asia	Contraceptive use (modern methods)	2000	Lower 2.5th percentile	2081000
All women	Southern Asia	Contraceptive use (modern methods)	2000	Median (50th percentile)	2321000
All women	Southern Asia	Contraceptive use (modern methods)	2000	Upper 97.5th percentile	3366000
All women	Southern Asia	Contraceptive use (modern methods)	2010	Lower 2.5th percentile	2326000
All women	Southern Asia	Contraceptive use (modern methods)	2010	Median (50th percentile)	2646000
All women	Southern Asia	Contraceptive use (modern methods)	2010	Upper 97.5th percentile	4068000
All women	Southern Asia	Contraceptive use (modern methods)	2019	Lower 2.5th percentile	2199000
All women	Southern Asia	Contraceptive use (modern methods)	2019	Median (50th percentile)	2666000
All women	Southern Asia	Contraceptive use (modern methods)	2019	Upper 97.5th percentile	4504000
All women	Southern Asia	Contraceptive use (modern methods)	2030	Lower 2.5th percentile	1706000
All women	Southern Asia	Contraceptive use (modern methods)	2030	Median (50th percentile)	2478000
All women	Southern Asia	Contraceptive use (modern methods)	2030	Upper 97.5th percentile	5411000
All women	Southern Asia	Contraceptive use (any method)	1990	Lower 2.5th percentile	1665000
All women	Southern Asia	Contraceptive use (any method)	1990	Median (50th percentile)	1981000
All women	Southern Asia	Contraceptive use (any method)	1990	Upper 97.5th percentile	3220000
All women	Southern Asia	Contraceptive use (any method)	2000	Lower 2.5th percentile	3133000
All women	Southern Asia	Contraceptive use (any method)	2000	Median (50th percentile)	3400000
All women	Southern Asia	Contraceptive use (any method)	2000	Upper 97.5th percentile	5273000
All women	Southern Asia	Contraceptive use (any method)	2010	Lower 2.5th percentile	3241000
All women	Southern Asia	Contraceptive use (any method)	2010	Median (50th percentile)	3604000
All women	Southern Asia	Contraceptive use (any method)	2010	Upper 97.5th percentile	6057000
All women	Southern Asia	Contraceptive use (any method)	2019	Lower 2.5th percentile	2907000
All women	Southern Asia	Contraceptive use (any method)	2019	Median (50th percentile)	3464000
All women	Southern Asia	Contraceptive use (any method)	2019	Upper 97.5th percentile	6415000
All women	Southern Asia	Contraceptive use (any method)	2030	Lower 2.5th percentile	2185000
All women	Southern Asia	Contraceptive use (any method)	2030	Median (50th percentile)	3193000
All women	Southern Asia	Contraceptive use (any method)	2030	Upper 97.5th percentile	7632000
All women	Southern Asia	Unmet need for family planning	1990	Lower 2.5th percentile	5899000
All women	Southern Asia	Unmet need for family planning	1990	Median (50th percentile)	7162000
All women	Southern Asia	Unmet need for family planning	1990	Upper 97.5th percentile	8541000
All women	Southern Asia	Unmet need for family planning	2000	Lower 2.5th percentile	5157000
All women	Southern Asia	Unmet need for family planning	2000	Median (50th percentile)	5863000
All women	Southern Asia	Unmet need for family planning	2000	Upper 97.5th percentile	6645000
All women	Southern Asia	Unmet need for family planning	2010	Lower 2.5th percentile	3427000
All women	Southern Asia	Unmet need for family planning	2010	Median (50th percentile)	4150000
All women	Southern Asia	Unmet need for family planning	2010	Upper 97.5th percentile	5016000
All women	Southern Asia	Unmet need for family planning	2019	Lower 2.5th percentile	2150000
All women	Southern Asia	Unmet need for family planning	2019	Median (50th percentile)	2685000
All women	Southern Asia	Unmet need for family planning	2019	Upper 97.5th percentile	3358000
All women	Southern Asia	Unmet need for family planning	2030	Lower 2.5th percentile	1146000
All women	Southern Asia	Unmet need for family planning	2030	Median (50th percentile)	1734000
All women	Southern Asia	Unmet need for family planning	2030	Upper 97.5th percentile	2518000
All women	Southern Asia	Need for family planning	1990	Lower 2.5th percentile	7903000
All women	Southern Asia	Need for family planning	1990	Median (50th percentile)	9144000
All women	Southern Asia	Need for family planning	1990	Upper 97.5th percentile	10994000
All women	Southern Asia	Need for family planning	2000	Lower 2.5th percentile	8531000
All women	Southern Asia	Need for family planning	2000	Median (50th percentile)	9263000
All women	Southern Asia	Need for family planning	2000	Upper 97.5th percentile	11245000
All women	Southern Asia	Need for family planning	2010	Lower 2.5th percentile	7000000
All women	Southern Asia	Need for family planning	2010	Median (50th percentile)	7754000
All women	Southern Asia	Need for family planning	2010	Upper 97.5th percentile	10385000
All women	Southern Asia	Need for family planning	2019	Lower 2.5th percentile	5456000
All women	Southern Asia	Need for family planning	2019	Median (50th percentile)	6149000
All women	Southern Asia	Need for family planning	2019	Upper 97.5th percentile	9155000
All women	Southern Asia	Need for family planning	2030	Lower 2.5th percentile	3904000
All women	Southern Asia	Need for family planning	2030	Median (50th percentile)	4927000
All women	Southern Asia	Need for family planning	2030	Upper 97.5th percentile	9396000
All women	Sub-Saharan Africa	Contraceptive use (modern methods)	1990	Lower 2.5th percentile	633000
All women	Sub-Saharan Africa	Contraceptive use (modern methods)	1990	Median (50th percentile)	892000
All women	Sub-Saharan Africa	Contraceptive use (modern methods)	1990	Upper 97.5th percentile	1249000
All women	Sub-Saharan Africa	Contraceptive use (modern methods)	2000	Lower 2.5th percentile	1890000
All women	Sub-Saharan Africa	Contraceptive use (modern methods)	2000	Median (50th percentile)	2096000
All women	Sub-Saharan Africa	Contraceptive use (modern methods)	2000	Upper 97.5th percentile	2336000
All women	Sub-Saharan Africa	Contraceptive use (modern methods)	2010	Lower 2.5th percentile	3162000
All women	Sub-Saharan Africa	Contraceptive use (modern methods)	2010	Median (50th percentile)	3448000
All women	Sub-Saharan Africa	Contraceptive use (modern methods)	2010	Upper 97.5th percentile	3811000
All women	Sub-Saharan Africa	Contraceptive use (modern methods)	2019	Lower 2.5th percentile	5018000
All women	Sub-Saharan Africa	Contraceptive use (modern methods)	2019	Median (50th percentile)	5570000
All women	Sub-Saharan Africa	Contraceptive use (modern methods)	2019	Upper 97.5th percentile	6231000
All women	Sub-Saharan Africa	Contraceptive use (modern methods)	2030	Lower 2.5th percentile	7221000
All women	Sub-Saharan Africa	Contraceptive use (modern methods)	2030	Median (50th percentile)	8969000
All women	Sub-Saharan Africa	Contraceptive use (modern methods)	2030	Upper 97.5th percentile	11428000
All women	Sub-Saharan Africa	Contraceptive use (any method)	1990	Lower 2.5th percentile	1571000
All women	Sub-Saharan Africa	Contraceptive use (any method)	1990	Median (50th percentile)	1912000
All women	Sub-Saharan Africa	Contraceptive use (any method)	1990	Upper 97.5th percentile	2350000
All women	Sub-Saharan Africa	Contraceptive use (any method)	2000	Lower 2.5th percentile	2998000
All women	Sub-Saharan Africa	Contraceptive use (any method)	2000	Median (50th percentile)	3266000
All women	Sub-Saharan Africa	Contraceptive use (any method)	2000	Upper 97.5th percentile	3593000
All women	Sub-Saharan Africa	Contraceptive use (any method)	2010	Lower 2.5th percentile	4041000
All women	Sub-Saharan Africa	Contraceptive use (any method)	2010	Median (50th percentile)	4356000
All women	Sub-Saharan Africa	Contraceptive use (any method)	2010	Upper 97.5th percentile	4759000
All women	Sub-Saharan Africa	Contraceptive use (any method)	2019	Lower 2.5th percentile	5740000
All women	Sub-Saharan Africa	Contraceptive use (any method)	2019	Median (50th percentile)	6371000
All women	Sub-Saharan Africa	Contraceptive use (any method)	2019	Upper 97.5th percentile	7141000
All women	Sub-Saharan Africa	Contraceptive use (any method)	2030	Lower 2.5th percentile	7875000
All women	Sub-Saharan Africa	Contraceptive use (any method)	2030	Median (50th percentile)	9793000
All women	Sub-Saharan Africa	Contraceptive use (any method)	2030	Upper 97.5th percentile	12504000
All women	Sub-Saharan Africa	Unmet need for family planning	1990	Lower 2.5th percentile	2932000
All women	Sub-Saharan Africa	Unmet need for family planning	1990	Median (50th percentile)	3238000
All women	Sub-Saharan Africa	Unmet need for family planning	1990	Upper 97.5th percentile	3597000
All women	Sub-Saharan Africa	Unmet need for family planning	2000	Lower 2.5th percentile	3899000
All women	Sub-Saharan Africa	Unmet need for family planning	2000	Median (50th percentile)	4157000
All women	Sub-Saharan Africa	Unmet need for family planning	2000	Upper 97.5th percentile	4468000
All women	Sub-Saharan Africa	Unmet need for family planning	2010	Lower 2.5th percentile	4510000
All women	Sub-Saharan Africa	Unmet need for family planning	2010	Median (50th percentile)	4782000
All women	Sub-Saharan Africa	Unmet need for family planning	2010	Upper 97.5th percentile	5111000
All women	Sub-Saharan Africa	Unmet need for family planning	2019	Lower 2.5th percentile	5263000
All women	Sub-Saharan Africa	Unmet need for family planning	2019	Median (50th percentile)	5855000
All women	Sub-Saharan Africa	Unmet need for family planning	2019	Upper 97.5th percentile	6559000
All women	Sub-Saharan Africa	Unmet need for family planning	2030	Lower 2.5th percentile	5836000
All women	Sub-Saharan Africa	Unmet need for family planning	2030	Median (50th percentile)	7093000
All women	Sub-Saharan Africa	Unmet need for family planning	2030	Upper 97.5th percentile	8827000
All women	Sub-Saharan Africa	Need for family planning	1990	Lower 2.5th percentile	4671000
All women	Sub-Saharan Africa	Need for family planning	1990	Median (50th percentile)	5150000
All women	Sub-Saharan Africa	Need for family planning	1990	Upper 97.5th percentile	5694000
All women	Sub-Saharan Africa	Need for family planning	2000	Lower 2.5th percentile	7046000
All women	Sub-Saharan Africa	Need for family planning	2000	Median (50th percentile)	7422000
All women	Sub-Saharan Africa	Need for family planning	2000	Upper 97.5th percentile	7871000
All women	Sub-Saharan Africa	Need for family planning	2010	Lower 2.5th percentile	8710000
All women	Sub-Saharan Africa	Need for family planning	2010	Median (50th percentile)	9138000
All women	Sub-Saharan Africa	Need for family planning	2010	Upper 97.5th percentile	9644000
All women	Sub-Saharan Africa	Need for family planning	2019	Lower 2.5th percentile	11312000
All women	Sub-Saharan Africa	Need for family planning	2019	Median (50th percentile)	12225000
All women	Sub-Saharan Africa	Need for family planning	2019	Upper 97.5th percentile	13317000
All women	Sub-Saharan Africa	Need for family planning	2030	Lower 2.5th percentile	14437000
All women	Sub-Saharan Africa	Need for family planning	2030	Median (50th percentile)	16886000
All women	Sub-Saharan Africa	Need for family planning	2030	Upper 97.5th percentile	20185000
All women	Western Asia	Contraceptive use (modern methods)	1990	Lower 2.5th percentile	69000
All women	Western Asia	Contraceptive use (modern methods)	1990	Median (50th percentile)	107000
All women	Western Asia	Contraceptive use (modern methods)	1990	Upper 97.5th percentile	344000
All women	Western Asia	Contraceptive use (modern methods)	2000	Lower 2.5th percentile	125000
All women	Western Asia	Contraceptive use (modern methods)	2000	Median (50th percentile)	179000
All women	Western Asia	Contraceptive use (modern methods)	2000	Upper 97.5th percentile	541000
All women	Western Asia	Contraceptive use (modern methods)	2010	Lower 2.5th percentile	146000
All women	Western Asia	Contraceptive use (modern methods)	2010	Median (50th percentile)	217000
All women	Western Asia	Contraceptive use (modern methods)	2010	Upper 97.5th percentile	755000
All women	Western Asia	Contraceptive use (modern methods)	2019	Lower 2.5th percentile	163000
All women	Western Asia	Contraceptive use (modern methods)	2019	Median (50th percentile)	258000
All women	Western Asia	Contraceptive use (modern methods)	2019	Upper 97.5th percentile	881000
All women	Western Asia	Contraceptive use (modern methods)	2030	Lower 2.5th percentile	197000
All women	Western Asia	Contraceptive use (modern methods)	2030	Median (50th percentile)	348000
All women	Western Asia	Contraceptive use (modern methods)	2030	Upper 97.5th percentile	1265000
All women	Western Asia	Contraceptive use (any method)	1990	Lower 2.5th percentile	179000
All women	Western Asia	Contraceptive use (any method)	1990	Median (50th percentile)	243000
All women	Western Asia	Contraceptive use (any method)	1990	Upper 97.5th percentile	703000
All women	Western Asia	Contraceptive use (any method)	2000	Lower 2.5th percentile	274000
All women	Western Asia	Contraceptive use (any method)	2000	Median (50th percentile)	349000
All women	Western Asia	Contraceptive use (any method)	2000	Upper 97.5th percentile	1015000
All women	Western Asia	Contraceptive use (any method)	2010	Lower 2.5th percentile	289000
All women	Western Asia	Contraceptive use (any method)	2010	Median (50th percentile)	384000
All women	Western Asia	Contraceptive use (any method)	2010	Upper 97.5th percentile	1297000
All women	Western Asia	Contraceptive use (any method)	2019	Lower 2.5th percentile	286000
All women	Western Asia	Contraceptive use (any method)	2019	Median (50th percentile)	415000
All women	Western Asia	Contraceptive use (any method)	2019	Upper 97.5th percentile	1426000
All women	Western Asia	Contraceptive use (any method)	2030	Lower 2.5th percentile	305000
All women	Western Asia	Contraceptive use (any method)	2030	Median (50th percentile)	509000
All women	Western Asia	Contraceptive use (any method)	2030	Upper 97.5th percentile	1910000
All women	Western Asia	Unmet need for family planning	1990	Lower 2.5th percentile	289000
All women	Western Asia	Unmet need for family planning	1990	Median (50th percentile)	357000
All women	Western Asia	Unmet need for family planning	1990	Upper 97.5th percentile	509000
All women	Western Asia	Unmet need for family planning	2000	Lower 2.5th percentile	274000
All women	Western Asia	Unmet need for family planning	2000	Median (50th percentile)	341000
All women	Western Asia	Unmet need for family planning	2000	Upper 97.5th percentile	507000
All women	Western Asia	Unmet need for family planning	2010	Lower 2.5th percentile	223000
All women	Western Asia	Unmet need for family planning	2010	Median (50th percentile)	287000
All women	Western Asia	Unmet need for family planning	2010	Upper 97.5th percentile	460000
All women	Western Asia	Unmet need for family planning	2019	Lower 2.5th percentile	183000
All women	Western Asia	Unmet need for family planning	2019	Median (50th percentile)	251000
All women	Western Asia	Unmet need for family planning	2019	Upper 97.5th percentile	432000
All women	Western Asia	Unmet need for family planning	2030	Lower 2.5th percentile	157000
All women	Western Asia	Unmet need for family planning	2030	Median (50th percentile)	231000
All women	Western Asia	Unmet need for family planning	2030	Upper 97.5th percentile	456000
All women	Western Asia	Need for family planning	1990	Lower 2.5th percentile	509000
All women	Western Asia	Need for family planning	1990	Median (50th percentile)	600000
All women	Western Asia	Need for family planning	1990	Upper 97.5th percentile	1081000
All women	Western Asia	Need for family planning	2000	Lower 2.5th percentile	585000
All women	Western Asia	Need for family planning	2000	Median (50th percentile)	690000
All women	Western Asia	Need for family planning	2000	Upper 97.5th percentile	1377000
All women	Western Asia	Need for family planning	2010	Lower 2.5th percentile	550000
All women	Western Asia	Need for family planning	2010	Median (50th percentile)	671000
All women	Western Asia	Need for family planning	2010	Upper 97.5th percentile	1611000
All women	Western Asia	Need for family planning	2019	Lower 2.5th percentile	526000
All women	Western Asia	Need for family planning	2019	Median (50th percentile)	666000
All women	Western Asia	Need for family planning	2019	Upper 97.5th percentile	1702000
All women	Western Asia	Need for family planning	2030	Lower 2.5th percentile	540000
All women	Western Asia	Need for family planning	2030	Median (50th percentile)	741000
All women	Western Asia	Need for family planning	2030	Upper 97.5th percentile	2150000
Married women	Australia and New Zealand	Contraceptive use (modern methods)	1990	Lower 2.5th percentile	0
Married women	Australia and New Zealand	Contraceptive use (modern methods)	1990	Median (50th percentile)	12000
Married women	Australia and New Zealand	Contraceptive use (modern methods)	1990	Upper 97.5th percentile	24000
Married women	Australia and New Zealand	Contraceptive use (modern methods)	2000	Lower 2.5th percentile	1000
Married women	Australia and New Zealand	Contraceptive use (modern methods)	2000	Median (50th percentile)	14000
Married women	Australia and New Zealand	Contraceptive use (modern methods)	2000	Upper 97.5th percentile	22000
Married women	Australia and New Zealand	Contraceptive use (modern methods)	2010	Lower 2.5th percentile	4000
Married women	Australia and New Zealand	Contraceptive use (modern methods)	2010	Median (50th percentile)	17000
Married women	Australia and New Zealand	Contraceptive use (modern methods)	2010	Upper 97.5th percentile	25000
Married women	Australia and New Zealand	Contraceptive use (modern methods)	2019	Lower 2.5th percentile	7000
Married women	Australia and New Zealand	Contraceptive use (modern methods)	2019	Median (50th percentile)	17000
Married women	Australia and New Zealand	Contraceptive use (modern methods)	2019	Upper 97.5th percentile	24000
Married women	Australia and New Zealand	Contraceptive use (modern methods)	2030	Lower 2.5th percentile	10000
Married women	Australia and New Zealand	Contraceptive use (modern methods)	2030	Median (50th percentile)	20000
Married women	Australia and New Zealand	Contraceptive use (modern methods)	2030	Upper 97.5th percentile	28000
Married women	Australia and New Zealand	Contraceptive use (any method)	1990	Lower 2.5th percentile	14000
Married women	Australia and New Zealand	Contraceptive use (any method)	1990	Median (50th percentile)	22000
Married women	Australia and New Zealand	Contraceptive use (any method)	1990	Upper 97.5th percentile	30000
Married women	Australia and New Zealand	Contraceptive use (any method)	2000	Lower 2.5th percentile	14000
Married women	Australia and New Zealand	Contraceptive use (any method)	2000	Median (50th percentile)	20000
Married women	Australia and New Zealand	Contraceptive use (any method)	2000	Upper 97.5th percentile	26000
Married women	Australia and New Zealand	Contraceptive use (any method)	2010	Lower 2.5th percentile	15000
Married women	Australia and New Zealand	Contraceptive use (any method)	2010	Median (50th percentile)	22000
Married women	Australia and New Zealand	Contraceptive use (any method)	2010	Upper 97.5th percentile	28000
Married women	Australia and New Zealand	Contraceptive use (any method)	2019	Lower 2.5th percentile	13000
Married women	Australia and New Zealand	Contraceptive use (any method)	2019	Median (50th percentile)	20000
Married women	Australia and New Zealand	Contraceptive use (any method)	2019	Upper 97.5th percentile	26000
Married women	Australia and New Zealand	Contraceptive use (any method)	2030	Lower 2.5th percentile	14000
Married women	Australia and New Zealand	Contraceptive use (any method)	2030	Median (50th percentile)	23000
Married women	Australia and New Zealand	Contraceptive use (any method)	2030	Upper 97.5th percentile	30000
Married women	Australia and New Zealand	Unmet need for family planning	1990	Lower 2.5th percentile	3000
Married women	Australia and New Zealand	Unmet need for family planning	1990	Median (50th percentile)	7000
Married women	Australia and New Zealand	Unmet need for family planning	1990	Upper 97.5th percentile	15000
Married women	Australia and New Zealand	Unmet need for family planning	2000	Lower 2.5th percentile	2000
Married women	Australia and New Zealand	Unmet need for family planning	2000	Median (50th percentile)	6000
Married women	Australia and New Zealand	Unmet need for family planning	2000	Upper 97.5th percentile	12000
Married women	Australia and New Zealand	Unmet need for family planning	2010	Lower 2.5th percentile	2000
Married women	Australia and New Zealand	Unmet need for family planning	2010	Median (50th percentile)	5000
Married women	Australia and New Zealand	Unmet need for family planning	2010	Upper 97.5th percentile	11000
Married women	Australia and New Zealand	Unmet need for family planning	2019	Lower 2.5th percentile	1000
Married women	Australia and New Zealand	Unmet need for family planning	2019	Median (50th percentile)	4000
Married women	Australia and New Zealand	Unmet need for family planning	2019	Upper 97.5th percentile	9000
Married women	Australia and New Zealand	Unmet need for family planning	2030	Lower 2.5th percentile	1000
Married women	Australia and New Zealand	Unmet need for family planning	2030	Median (50th percentile)	4000
Married women	Australia and New Zealand	Unmet need for family planning	2030	Upper 97.5th percentile	10000
Married women	Australia and New Zealand	Need for family planning	1990	Lower 2.5th percentile	22000
Married women	Australia and New Zealand	Need for family planning	1990	Median (50th percentile)	29000
Married women	Australia and New Zealand	Need for family planning	1990	Upper 97.5th percentile	36000
Married women	Australia and New Zealand	Need for family planning	2000	Lower 2.5th percentile	20000
Married women	Australia and New Zealand	Need for family planning	2000	Median (50th percentile)	26000
Married women	Australia and New Zealand	Need for family planning	2000	Upper 97.5th percentile	31000
Married women	Australia and New Zealand	Need for family planning	2010	Lower 2.5th percentile	21000
Married women	Australia and New Zealand	Need for family planning	2010	Median (50th percentile)	27000
Married women	Australia and New Zealand	Need for family planning	2010	Upper 97.5th percentile	32000
Married women	Australia and New Zealand	Need for family planning	2019	Lower 2.5th percentile	18000
Married women	Australia and New Zealand	Need for family planning	2019	Median (50th percentile)	24000
Married women	Australia and New Zealand	Need for family planning	2019	Upper 97.5th percentile	29000
Married women	Australia and New Zealand	Need for family planning	2030	Lower 2.5th percentile	20000
Married women	Australia and New Zealand	Need for family planning	2030	Median (50th percentile)	27000
Married women	Australia and New Zealand	Need for family planning	2030	Upper 97.5th percentile	32000
Married women	Caribbean	Contraceptive use (modern methods)	1990	Lower 2.5th percentile	55000
Married women	Caribbean	Contraceptive use (modern methods)	1990	Median (50th percentile)	90000
Married women	Caribbean	Contraceptive use (modern methods)	1990	Upper 97.5th percentile	124000
Married women	Caribbean	Contraceptive use (modern methods)	2000	Lower 2.5th percentile	81000
Married women	Caribbean	Contraceptive use (modern methods)	2000	Median (50th percentile)	103000
Married women	Caribbean	Contraceptive use (modern methods)	2000	Upper 97.5th percentile	120000
Married women	Caribbean	Contraceptive use (modern methods)	2010	Lower 2.5th percentile	105000
Married women	Caribbean	Contraceptive use (modern methods)	2010	Median (50th percentile)	125000
Married women	Caribbean	Contraceptive use (modern methods)	2010	Upper 97.5th percentile	142000
Married women	Caribbean	Contraceptive use (modern methods)	2019	Lower 2.5th percentile	101000
Married women	Caribbean	Contraceptive use (modern methods)	2019	Median (50th percentile)	125000
Married women	Caribbean	Contraceptive use (modern methods)	2019	Upper 97.5th percentile	146000
Married women	Caribbean	Contraceptive use (modern methods)	2030	Lower 2.5th percentile	82000
Married women	Caribbean	Contraceptive use (modern methods)	2030	Median (50th percentile)	110000
Married women	Caribbean	Contraceptive use (modern methods)	2030	Upper 97.5th percentile	137000
Married women	Caribbean	Contraceptive use (any method)	1990	Lower 2.5th percentile	70000
Married women	Caribbean	Contraceptive use (any method)	1990	Median (50th percentile)	106000
Married women	Caribbean	Contraceptive use (any method)	1990	Upper 97.5th percentile	140000
Married women	Caribbean	Contraceptive use (any method)	2000	Lower 2.5th percentile	94000
Married women	Caribbean	Contraceptive use (any method)	2000	Median (50th percentile)	116000
Married women	Caribbean	Contraceptive use (any method)	2000	Upper 97.5th percentile	133000
Married women	Caribbean	Contraceptive use (any method)	2010	Lower 2.5th percentile	116000
Married women	Caribbean	Contraceptive use (any method)	2010	Median (50th percentile)	136000
Married women	Caribbean	Contraceptive use (any method)	2010	Upper 97.5th percentile	152000
Married women	Caribbean	Contraceptive use (any method)	2019	Lower 2.5th percentile	110000
Married women	Caribbean	Contraceptive use (any method)	2019	Median (50th percentile)	134000
Married women	Caribbean	Contraceptive use (any method)	2019	Upper 97.5th percentile	156000
Married women	Caribbean	Contraceptive use (any method)	2030	Lower 2.5th percentile	88000
Married women	Caribbean	Contraceptive use (any method)	2030	Median (50th percentile)	118000
Married women	Caribbean	Contraceptive use (any method)	2030	Upper 97.5th percentile	146000
Married women	Caribbean	Unmet need for family planning	1990	Lower 2.5th percentile	74000
Married women	Caribbean	Unmet need for family planning	1990	Median (50th percentile)	97000
Married women	Caribbean	Unmet need for family planning	1990	Upper 97.5th percentile	127000
Married women	Caribbean	Unmet need for family planning	2000	Lower 2.5th percentile	73000
Married women	Caribbean	Unmet need for family planning	2000	Median (50th percentile)	86000
Married women	Caribbean	Unmet need for family planning	2000	Upper 97.5th percentile	103000
Married women	Caribbean	Unmet need for family planning	2010	Lower 2.5th percentile	71000
Married women	Caribbean	Unmet need for family planning	2010	Median (50th percentile)	83000
Married women	Caribbean	Unmet need for family planning	2010	Upper 97.5th percentile	98000
Married women	Caribbean	Unmet need for family planning	2019	Lower 2.5th percentile	59000
Married women	Caribbean	Unmet need for family planning	2019	Median (50th percentile)	75000
Married women	Caribbean	Unmet need for family planning	2019	Upper 97.5th percentile	93000
Married women	Caribbean	Unmet need for family planning	2030	Lower 2.5th percentile	35000
Married women	Caribbean	Unmet need for family planning	2030	Median (50th percentile)	54000
Married women	Caribbean	Unmet need for family planning	2030	Upper 97.5th percentile	75000
Married women	Caribbean	Need for family planning	1990	Lower 2.5th percentile	173000
Married women	Caribbean	Need for family planning	1990	Median (50th percentile)	203000
Married women	Caribbean	Need for family planning	1990	Upper 97.5th percentile	226000
Married women	Caribbean	Need for family planning	2000	Lower 2.5th percentile	186000
Married women	Caribbean	Need for family planning	2000	Median (50th percentile)	202000
Married women	Caribbean	Need for family planning	2000	Upper 97.5th percentile	214000
Married women	Caribbean	Need for family planning	2010	Lower 2.5th percentile	206000
Married women	Caribbean	Need for family planning	2010	Median (50th percentile)	219000
Married women	Caribbean	Need for family planning	2010	Upper 97.5th percentile	229000
Married women	Caribbean	Need for family planning	2019	Lower 2.5th percentile	195000
Married women	Caribbean	Need for family planning	2019	Median (50th percentile)	209000
Married women	Caribbean	Need for family planning	2019	Upper 97.5th percentile	222000
Married women	Caribbean	Need for family planning	2030	Lower 2.5th percentile	154000
Married women	Caribbean	Need for family planning	2030	Median (50th percentile)	172000
Married women	Caribbean	Need for family planning	2030	Upper 97.5th percentile	186000
Married women	Central America	Contraceptive use (modern methods)	1990	Lower 2.5th percentile	218000
Married women	Central America	Contraceptive use (modern methods)	1990	Median (50th percentile)	298000
Married women	Central America	Contraceptive use (modern methods)	1990	Upper 97.5th percentile	392000
Married women	Central America	Contraceptive use (modern methods)	2000	Lower 2.5th percentile	322000
Married women	Central America	Contraceptive use (modern methods)	2000	Median (50th percentile)	432000
Married women	Central America	Contraceptive use (modern methods)	2000	Upper 97.5th percentile	555000
Married women	Central America	Contraceptive use (modern methods)	2010	Lower 2.5th percentile	460000
Married women	Central America	Contraceptive use (modern methods)	2010	Median (50th percentile)	580000
Married women	Central America	Contraceptive use (modern methods)	2010	Upper 97.5th percentile	705000
Married women	Central America	Contraceptive use (modern methods)	2019	Lower 2.5th percentile	503000
Married women	Central America	Contraceptive use (modern methods)	2019	Median (50th percentile)	654000
Married women	Central America	Contraceptive use (modern methods)	2019	Upper 97.5th percentile	805000
Married women	Central America	Contraceptive use (modern methods)	2030	Lower 2.5th percentile	404000
Married women	Central America	Contraceptive use (modern methods)	2030	Median (50th percentile)	585000
Married women	Central America	Contraceptive use (modern methods)	2030	Upper 97.5th percentile	748000
Married women	Central America	Contraceptive use (any method)	1990	Lower 2.5th percentile	274000
Married women	Central America	Contraceptive use (any method)	1990	Median (50th percentile)	357000
Married women	Central America	Contraceptive use (any method)	1990	Upper 97.5th percentile	452000
Married women	Central America	Contraceptive use (any method)	2000	Lower 2.5th percentile	382000
Married women	Central America	Contraceptive use (any method)	2000	Median (50th percentile)	495000
Married women	Central America	Contraceptive use (any method)	2000	Upper 97.5th percentile	620000
Married women	Central America	Contraceptive use (any method)	2010	Lower 2.5th percentile	522000
Married women	Central America	Contraceptive use (any method)	2010	Median (50th percentile)	646000
Married women	Central America	Contraceptive use (any method)	2010	Upper 97.5th percentile	772000
Married women	Central America	Contraceptive use (any method)	2019	Lower 2.5th percentile	566000
Married women	Central America	Contraceptive use (any method)	2019	Median (50th percentile)	724000
Married women	Central America	Contraceptive use (any method)	2019	Upper 97.5th percentile	876000
Married women	Central America	Contraceptive use (any method)	2030	Lower 2.5th percentile	449000
Married women	Central America	Contraceptive use (any method)	2030	Median (50th percentile)	643000
Married women	Central America	Contraceptive use (any method)	2030	Upper 97.5th percentile	808000
Married women	Central America	Unmet need for family planning	1990	Lower 2.5th percentile	301000
Married women	Central America	Unmet need for family planning	1990	Median (50th percentile)	418000
Married women	Central America	Unmet need for family planning	1990	Upper 97.5th percentile	547000
Married women	Central America	Unmet need for family planning	2000	Lower 2.5th percentile	276000
Married women	Central America	Unmet need for family planning	2000	Median (50th percentile)	368000
Married women	Central America	Unmet need for family planning	2000	Upper 97.5th percentile	475000
Married women	Central America	Unmet need for family planning	2010	Lower 2.5th percentile	244000
Married women	Central America	Unmet need for family planning	2010	Median (50th percentile)	326000
Married women	Central America	Unmet need for family planning	2010	Upper 97.5th percentile	422000
Married women	Central America	Unmet need for family planning	2019	Lower 2.5th percentile	171000
Married women	Central America	Unmet need for family planning	2019	Median (50th percentile)	262000
Married women	Central America	Unmet need for family planning	2019	Upper 97.5th percentile	379000
Married women	Central America	Unmet need for family planning	2030	Lower 2.5th percentile	77000
Married women	Central America	Unmet need for family planning	2030	Median (50th percentile)	164000
Married women	Central America	Unmet need for family planning	2030	Upper 97.5th percentile	290000
Married women	Central America	Need for family planning	1990	Lower 2.5th percentile	649000
Married women	Central America	Need for family planning	1990	Median (50th percentile)	776000
Married women	Central America	Need for family planning	1990	Upper 97.5th percentile	902000
Married women	Central America	Need for family planning	2000	Lower 2.5th percentile	760000
Married women	Central America	Need for family planning	2000	Median (50th percentile)	863000
Married women	Central America	Need for family planning	2000	Upper 97.5th percentile	961000
Married women	Central America	Need for family planning	2010	Lower 2.5th percentile	882000
Married women	Central America	Need for family planning	2010	Median (50th percentile)	972000
Married women	Central America	Need for family planning	2010	Upper 97.5th percentile	1055000
Married women	Central America	Need for family planning	2019	Lower 2.5th percentile	879000
Married women	Central America	Need for family planning	2019	Median (50th percentile)	987000
Married women	Central America	Need for family planning	2019	Upper 97.5th percentile	1078000
Married women	Central America	Need for family planning	2030	Lower 2.5th percentile	689000
Married women	Central America	Need for family planning	2030	Median (50th percentile)	807000
Married women	Central America	Need for family planning	2030	Upper 97.5th percentile	899000
Married women	Central Asia	Contraceptive use (modern methods)	1990	Lower 2.5th percentile	18000
Married women	Central Asia	Contraceptive use (modern methods)	1990	Median (50th percentile)	27000
Married women	Central Asia	Contraceptive use (modern methods)	1990	Upper 97.5th percentile	40000
Married women	Central Asia	Contraceptive use (modern methods)	2000	Lower 2.5th percentile	29000
Married women	Central Asia	Contraceptive use (modern methods)	2000	Median (50th percentile)	35000
Married women	Central Asia	Contraceptive use (modern methods)	2000	Upper 97.5th percentile	43000
Married women	Central Asia	Contraceptive use (modern methods)	2010	Lower 2.5th percentile	24000
Married women	Central Asia	Contraceptive use (modern methods)	2010	Median (50th percentile)	32000
Married women	Central Asia	Contraceptive use (modern methods)	2010	Upper 97.5th percentile	43000
Married women	Central Asia	Contraceptive use (modern methods)	2019	Lower 2.5th percentile	15000
Married women	Central Asia	Contraceptive use (modern methods)	2019	Median (50th percentile)	24000
Married women	Central Asia	Contraceptive use (modern methods)	2019	Upper 97.5th percentile	36000
Married women	Central Asia	Contraceptive use (modern methods)	2030	Lower 2.5th percentile	22000
Married women	Central Asia	Contraceptive use (modern methods)	2030	Median (50th percentile)	37000
Married women	Central Asia	Contraceptive use (modern methods)	2030	Upper 97.5th percentile	58000
Married women	Central Asia	Contraceptive use (any method)	1990	Lower 2.5th percentile	29000
Married women	Central Asia	Contraceptive use (any method)	1990	Median (50th percentile)	41000
Married women	Central Asia	Contraceptive use (any method)	1990	Upper 97.5th percentile	56000
Married women	Central Asia	Contraceptive use (any method)	2000	Lower 2.5th percentile	38000
Married women	Central Asia	Contraceptive use (any method)	2000	Median (50th percentile)	46000
Married women	Central Asia	Contraceptive use (any method)	2000	Upper 97.5th percentile	54000
Married women	Central Asia	Contraceptive use (any method)	2010	Lower 2.5th percentile	29000
Married women	Central Asia	Contraceptive use (any method)	2010	Median (50th percentile)	38000
Married women	Central Asia	Contraceptive use (any method)	2010	Upper 97.5th percentile	50000
Married women	Central Asia	Contraceptive use (any method)	2019	Lower 2.5th percentile	18000
Married women	Central Asia	Contraceptive use (any method)	2019	Median (50th percentile)	28000
Married women	Central Asia	Contraceptive use (any method)	2019	Upper 97.5th percentile	41000
Married women	Central Asia	Contraceptive use (any method)	2030	Lower 2.5th percentile	25000
Married women	Central Asia	Contraceptive use (any method)	2030	Median (50th percentile)	43000
Married women	Central Asia	Contraceptive use (any method)	2030	Upper 97.5th percentile	66000
Married women	Central Asia	Unmet need for family planning	1990	Lower 2.5th percentile	24000
Married women	Central Asia	Unmet need for family planning	1990	Median (50th percentile)	34000
Married women	Central Asia	Unmet need for family planning	1990	Upper 97.5th percentile	47000
Married women	Central Asia	Unmet need for family planning	2000	Lower 2.5th percentile	24000
Married women	Central Asia	Unmet need for family planning	2000	Median (50th percentile)	32000
Married women	Central Asia	Unmet need for family planning	2000	Upper 97.5th percentile	42000
Married women	Central Asia	Unmet need for family planning	2010	Lower 2.5th percentile	21000
Married women	Central Asia	Unmet need for family planning	2010	Median (50th percentile)	28000
Married women	Central Asia	Unmet need for family planning	2010	Upper 97.5th percentile	39000
Married women	Central Asia	Unmet need for family planning	2019	Lower 2.5th percentile	15000
Married women	Central Asia	Unmet need for family planning	2019	Median (50th percentile)	20000
Married women	Central Asia	Unmet need for family planning	2019	Upper 97.5th percentile	28000
Married women	Central Asia	Unmet need for family planning	2030	Lower 2.5th percentile	18000
Married women	Central Asia	Unmet need for family planning	2030	Median (50th percentile)	27000
Married women	Central Asia	Unmet need for family planning	2030	Upper 97.5th percentile	39000
Married women	Central Asia	Need for family planning	1990	Lower 2.5th percentile	61000
Married women	Central Asia	Need for family planning	1990	Median (50th percentile)	75000
Married women	Central Asia	Need for family planning	1990	Upper 97.5th percentile	92000
Married women	Central Asia	Need for family planning	2000	Lower 2.5th percentile	67000
Married women	Central Asia	Need for family planning	2000	Median (50th percentile)	77000
Married women	Central Asia	Need for family planning	2000	Upper 97.5th percentile	90000
Married women	Central Asia	Need for family planning	2010	Lower 2.5th percentile	56000
Married women	Central Asia	Need for family planning	2010	Median (50th percentile)	67000
Married women	Central Asia	Need for family planning	2010	Upper 97.5th percentile	80000
Married women	Central Asia	Need for family planning	2019	Lower 2.5th percentile	38000
Married women	Central Asia	Need for family planning	2019	Median (50th percentile)	48000
Married women	Central Asia	Need for family planning	2019	Upper 97.5th percentile	61000
Married women	Central Asia	Need for family planning	2030	Lower 2.5th percentile	52000
Married women	Central Asia	Need for family planning	2030	Median (50th percentile)	69000
Married women	Central Asia	Need for family planning	2030	Upper 97.5th percentile	91000
Married women	Eastern Asia	Contraceptive use (modern methods)	1990	Lower 2.5th percentile	100000
Married women	Eastern Asia	Contraceptive use (modern methods)	1990	Median (50th percentile)	339000
Married women	Eastern Asia	Contraceptive use (modern methods)	1990	Upper 97.5th percentile	856000
Married women	Eastern Asia	Contraceptive use (modern methods)	2000	Lower 2.5th percentile	157000
Married women	Eastern Asia	Contraceptive use (modern methods)	2000	Median (50th percentile)	406000
Married women	Eastern Asia	Contraceptive use (modern methods)	2000	Upper 97.5th percentile	818000
Married women	Eastern Asia	Contraceptive use (modern methods)	2010	Lower 2.5th percentile	198000
Married women	Eastern Asia	Contraceptive use (modern methods)	2010	Median (50th percentile)	478000
Married women	Eastern Asia	Contraceptive use (modern methods)	2010	Upper 97.5th percentile	870000
Married women	Eastern Asia	Contraceptive use (modern methods)	2019	Lower 2.5th percentile	176000
Married women	Eastern Asia	Contraceptive use (modern methods)	2019	Median (50th percentile)	419000
Married women	Eastern Asia	Contraceptive use (modern methods)	2019	Upper 97.5th percentile	721000
Married women	Eastern Asia	Contraceptive use (modern methods)	2030	Lower 2.5th percentile	221000
Married women	Eastern Asia	Contraceptive use (modern methods)	2030	Median (50th percentile)	577000
Married women	Eastern Asia	Contraceptive use (modern methods)	2030	Upper 97.5th percentile	977000
Married women	Eastern Asia	Contraceptive use (any method)	1990	Lower 2.5th percentile	191000
Married women	Eastern Asia	Contraceptive use (any method)	1990	Median (50th percentile)	495000
Married women	Eastern Asia	Contraceptive use (any method)	1990	Upper 97.5th percentile	1097000
Married women	Eastern Asia	Contraceptive use (any method)	2000	Lower 2.5th percentile	258000
Married women	Eastern Asia	Contraceptive use (any method)	2000	Median (50th percentile)	539000
Married women	Eastern Asia	Contraceptive use (any method)	2000	Upper 97.5th percentile	973000
Married women	Eastern Asia	Contraceptive use (any method)	2010	Lower 2.5th percentile	280000
Married women	Eastern Asia	Contraceptive use (any method)	2010	Median (50th percentile)	599000
Married women	Eastern Asia	Contraceptive use (any method)	2010	Upper 97.5th percentile	1003000
Married women	Eastern Asia	Contraceptive use (any method)	2019	Lower 2.5th percentile	235000
Married women	Eastern Asia	Contraceptive use (any method)	2019	Median (50th percentile)	506000
Married women	Eastern Asia	Contraceptive use (any method)	2019	Upper 97.5th percentile	815000
Married women	Eastern Asia	Contraceptive use (any method)	2030	Lower 2.5th percentile	275000
Married women	Eastern Asia	Contraceptive use (any method)	2030	Median (50th percentile)	679000
Married women	Eastern Asia	Contraceptive use (any method)	2030	Upper 97.5th percentile	1077000
Married women	Eastern Asia	Unmet need for family planning	1990	Lower 2.5th percentile	305000
Married women	Eastern Asia	Unmet need for family planning	1990	Median (50th percentile)	762000
Married women	Eastern Asia	Unmet need for family planning	1990	Upper 97.5th percentile	1420000
Married women	Eastern Asia	Unmet need for family planning	2000	Lower 2.5th percentile	205000
Married women	Eastern Asia	Unmet need for family planning	2000	Median (50th percentile)	535000
Married women	Eastern Asia	Unmet need for family planning	2000	Upper 97.5th percentile	993000
Married women	Eastern Asia	Unmet need for family planning	2010	Lower 2.5th percentile	146000
Married women	Eastern Asia	Unmet need for family planning	2010	Median (50th percentile)	396000
Married women	Eastern Asia	Unmet need for family planning	2010	Upper 97.5th percentile	771000
Married women	Eastern Asia	Unmet need for family planning	2019	Lower 2.5th percentile	81000
Married women	Eastern Asia	Unmet need for family planning	2019	Median (50th percentile)	242000
Married women	Eastern Asia	Unmet need for family planning	2019	Upper 97.5th percentile	502000
Married women	Eastern Asia	Unmet need for family planning	2030	Lower 2.5th percentile	61000
Married women	Eastern Asia	Unmet need for family planning	2030	Median (50th percentile)	234000
Married women	Eastern Asia	Unmet need for family planning	2030	Upper 97.5th percentile	546000
Married women	Eastern Asia	Need for family planning	1990	Lower 2.5th percentile	710000
Married women	Eastern Asia	Need for family planning	1990	Median (50th percentile)	1257000
Married women	Eastern Asia	Need for family planning	1990	Upper 97.5th percentile	1963000
Married women	Eastern Asia	Need for family planning	2000	Lower 2.5th percentile	656000
Married women	Eastern Asia	Need for family planning	2000	Median (50th percentile)	1074000
Married women	Eastern Asia	Need for family planning	2000	Upper 97.5th percentile	1548000
Married women	Eastern Asia	Need for family planning	2010	Lower 2.5th percentile	634000
Married women	Eastern Asia	Need for family planning	2010	Median (50th percentile)	995000
Married women	Eastern Asia	Need for family planning	2010	Upper 97.5th percentile	1366000
Married women	Eastern Asia	Need for family planning	2019	Lower 2.5th percentile	488000
Married women	Eastern Asia	Need for family planning	2019	Median (50th percentile)	748000
Married women	Eastern Asia	Need for family planning	2019	Upper 97.5th percentile	987000
Married women	Eastern Asia	Need for family planning	2030	Lower 2.5th percentile	581000
Married women	Eastern Asia	Need for family planning	2030	Median (50th percentile)	913000
Married women	Eastern Asia	Need for family planning	2030	Upper 97.5th percentile	1181000
Married women	Europe	Contraceptive use (modern methods)	1990	Lower 2.5th percentile	331000
Married women	Europe	Contraceptive use (modern methods)	1990	Median (50th percentile)	495000
Married women	Europe	Contraceptive use (modern methods)	1990	Upper 97.5th percentile	670000
Married women	Europe	Contraceptive use (modern methods)	2000	Lower 2.5th percentile	428000
Married women	Europe	Contraceptive use (modern methods)	2000	Median (50th percentile)	542000
Married women	Europe	Contraceptive use (modern methods)	2000	Upper 97.5th percentile	654000
Married women	Europe	Contraceptive use (modern methods)	2010	Lower 2.5th percentile	342000
Married women	Europe	Contraceptive use (modern methods)	2010	Median (50th percentile)	402000
Married women	Europe	Contraceptive use (modern methods)	2010	Upper 97.5th percentile	460000
Married women	Europe	Contraceptive use (modern methods)	2019	Lower 2.5th percentile	264000
Married women	Europe	Contraceptive use (modern methods)	2019	Median (50th percentile)	318000
Married women	Europe	Contraceptive use (modern methods)	2019	Upper 97.5th percentile	375000
Married women	Europe	Contraceptive use (modern methods)	2030	Lower 2.5th percentile	295000
Married women	Europe	Contraceptive use (modern methods)	2030	Median (50th percentile)	376000
Married women	Europe	Contraceptive use (modern methods)	2030	Upper 97.5th percentile	457000
Married women	Europe	Contraceptive use (any method)	1990	Lower 2.5th percentile	705000
Married women	Europe	Contraceptive use (any method)	1990	Median (50th percentile)	900000
Married women	Europe	Contraceptive use (any method)	1990	Upper 97.5th percentile	1072000
Married women	Europe	Contraceptive use (any method)	2000	Lower 2.5th percentile	664000
Married women	Europe	Contraceptive use (any method)	2000	Median (50th percentile)	767000
Married women	Europe	Contraceptive use (any method)	2000	Upper 97.5th percentile	868000
Married women	Europe	Contraceptive use (any method)	2010	Lower 2.5th percentile	451000
Married women	Europe	Contraceptive use (any method)	2010	Median (50th percentile)	503000
Married women	Europe	Contraceptive use (any method)	2010	Upper 97.5th percentile	553000
Married women	Europe	Contraceptive use (any method)	2019	Lower 2.5th percentile	323000
Married women	Europe	Contraceptive use (any method)	2019	Median (50th percentile)	377000
Married women	Europe	Contraceptive use (any method)	2019	Upper 97.5th percentile	432000
Married women	Europe	Contraceptive use (any method)	2030	Lower 2.5th percentile	342000
Married women	Europe	Contraceptive use (any method)	2030	Median (50th percentile)	428000
Married women	Europe	Contraceptive use (any method)	2030	Upper 97.5th percentile	510000
Married women	Europe	Unmet need for family planning	1990	Lower 2.5th percentile	270000
Married women	Europe	Unmet need for family planning	1990	Median (50th percentile)	397000
Married women	Europe	Unmet need for family planning	1990	Upper 97.5th percentile	561000
Married women	Europe	Unmet need for family planning	2000	Lower 2.5th percentile	198000
Married women	Europe	Unmet need for family planning	2000	Median (50th percentile)	301000
Married women	Europe	Unmet need for family planning	2000	Upper 97.5th percentile	431000
Married women	Europe	Unmet need for family planning	2010	Lower 2.5th percentile	98000
Married women	Europe	Unmet need for family planning	2010	Median (50th percentile)	150000
Married women	Europe	Unmet need for family planning	2010	Upper 97.5th percentile	214000
Married women	Europe	Unmet need for family planning	2019	Lower 2.5th percentile	53000
Married women	Europe	Unmet need for family planning	2019	Median (50th percentile)	86000
Married women	Europe	Unmet need for family planning	2019	Upper 97.5th percentile	131000
Married women	Europe	Unmet need for family planning	2030	Lower 2.5th percentile	44000
Married women	Europe	Unmet need for family planning	2030	Median (50th percentile)	84000
Married women	Europe	Unmet need for family planning	2030	Upper 97.5th percentile	144000
Married women	Europe	Need for family planning	1990	Lower 2.5th percentile	1114000
Married women	Europe	Need for family planning	1990	Median (50th percentile)	1296000
Married women	Europe	Need for family planning	1990	Upper 97.5th percentile	1456000
Married women	Europe	Need for family planning	2000	Lower 2.5th percentile	942000
Married women	Europe	Need for family planning	2000	Median (50th percentile)	1067000
Married women	Europe	Need for family planning	2000	Upper 97.5th percentile	1194000
Married women	Europe	Need for family planning	2010	Lower 2.5th percentile	592000
Married women	Europe	Need for family planning	2010	Median (50th percentile)	653000
Married women	Europe	Need for family planning	2010	Upper 97.5th percentile	716000
Married women	Europe	Need for family planning	2019	Lower 2.5th percentile	416000
Married women	Europe	Need for family planning	2019	Median (50th percentile)	463000
Married women	Europe	Need for family planning	2019	Upper 97.5th percentile	508000
Married women	Europe	Need for family planning	2030	Lower 2.5th percentile	447000
Married women	Europe	Need for family planning	2030	Median (50th percentile)	512000
Married women	Europe	Need for family planning	2030	Upper 97.5th percentile	569000
Married women	Northern Africa	Contraceptive use (modern methods)	1990	Lower 2.5th percentile	125000
Married women	Northern Africa	Contraceptive use (modern methods)	1990	Median (50th percentile)	149000
Married women	Northern Africa	Contraceptive use (modern methods)	1990	Upper 97.5th percentile	175000
Married women	Northern Africa	Contraceptive use (modern methods)	2000	Lower 2.5th percentile	237000
Married women	Northern Africa	Contraceptive use (modern methods)	2000	Median (50th percentile)	264000
Married women	Northern Africa	Contraceptive use (modern methods)	2000	Upper 97.5th percentile	293000
Married women	Northern Africa	Contraceptive use (modern methods)	2010	Lower 2.5th percentile	191000
Married women	Northern Africa	Contraceptive use (modern methods)	2010	Median (50th percentile)	219000
Married women	Northern Africa	Contraceptive use (modern methods)	2010	Upper 97.5th percentile	249000
Married women	Northern Africa	Contraceptive use (modern methods)	2019	Lower 2.5th percentile	155000
Married women	Northern Africa	Contraceptive use (modern methods)	2019	Median (50th percentile)	210000
Married women	Northern Africa	Contraceptive use (modern methods)	2019	Upper 97.5th percentile	278000
Married women	Northern Africa	Contraceptive use (modern methods)	2030	Lower 2.5th percentile	158000
Married women	Northern Africa	Contraceptive use (modern methods)	2030	Median (50th percentile)	275000
Married women	Northern Africa	Contraceptive use (modern methods)	2030	Upper 97.5th percentile	446000
Married women	Northern Africa	Contraceptive use (any method)	1990	Lower 2.5th percentile	155000
Married women	Northern Africa	Contraceptive use (any method)	1990	Median (50th percentile)	180000
Married women	Northern Africa	Contraceptive use (any method)	1990	Upper 97.5th percentile	209000
Married women	Northern Africa	Contraceptive use (any method)	2000	Lower 2.5th percentile	267000
Married women	Northern Africa	Contraceptive use (any method)	2000	Median (50th percentile)	296000
Married women	Northern Africa	Contraceptive use (any method)	2000	Upper 97.5th percentile	327000
Married women	Northern Africa	Contraceptive use (any method)	2010	Lower 2.5th percentile	216000
Married women	Northern Africa	Contraceptive use (any method)	2010	Median (50th percentile)	246000
Married women	Northern Africa	Contraceptive use (any method)	2010	Upper 97.5th percentile	279000
Married women	Northern Africa	Contraceptive use (any method)	2019	Lower 2.5th percentile	173000
Married women	Northern Africa	Contraceptive use (any method)	2019	Median (50th percentile)	234000
Married women	Northern Africa	Contraceptive use (any method)	2019	Upper 97.5th percentile	309000
Married women	Northern Africa	Contraceptive use (any method)	2030	Lower 2.5th percentile	177000
Married women	Northern Africa	Contraceptive use (any method)	2030	Median (50th percentile)	306000
Married women	Northern Africa	Contraceptive use (any method)	2030	Upper 97.5th percentile	492000
Married women	Northern Africa	Unmet need for family planning	1990	Lower 2.5th percentile	216000
Married women	Northern Africa	Unmet need for family planning	1990	Median (50th percentile)	286000
Married women	Northern Africa	Unmet need for family planning	1990	Upper 97.5th percentile	378000
Married women	Northern Africa	Unmet need for family planning	2000	Lower 2.5th percentile	163000
Married women	Northern Africa	Unmet need for family planning	2000	Median (50th percentile)	220000
Married women	Northern Africa	Unmet need for family planning	2000	Upper 97.5th percentile	301000
Married women	Northern Africa	Unmet need for family planning	2010	Lower 2.5th percentile	119000
Married women	Northern Africa	Unmet need for family planning	2010	Median (50th percentile)	168000
Married women	Northern Africa	Unmet need for family planning	2010	Upper 97.5th percentile	235000
Married women	Northern Africa	Unmet need for family planning	2019	Lower 2.5th percentile	113000
Married women	Northern Africa	Unmet need for family planning	2019	Median (50th percentile)	169000
Married women	Northern Africa	Unmet need for family planning	2019	Upper 97.5th percentile	244000
Married women	Northern Africa	Unmet need for family planning	2030	Lower 2.5th percentile	102000
Married women	Northern Africa	Unmet need for family planning	2030	Median (50th percentile)	169000
Married women	Northern Africa	Unmet need for family planning	2030	Upper 97.5th percentile	261000
Married women	Northern Africa	Need for family planning	1990	Lower 2.5th percentile	392000
Married women	Northern Africa	Need for family planning	1990	Median (50th percentile)	466000
Married women	Northern Africa	Need for family planning	1990	Upper 97.5th percentile	561000
Married women	Northern Africa	Need for family planning	2000	Lower 2.5th percentile	454000
Married women	Northern Africa	Need for family planning	2000	Median (50th percentile)	516000
Married women	Northern Africa	Need for family planning	2000	Upper 97.5th percentile	599000
Married women	Northern Africa	Need for family planning	2010	Lower 2.5th percentile	358000
Married women	Northern Africa	Need for family planning	2010	Median (50th percentile)	414000
Married women	Northern Africa	Need for family planning	2010	Upper 97.5th percentile	488000
Married women	Northern Africa	Need for family planning	2019	Lower 2.5th percentile	322000
Married women	Northern Africa	Need for family planning	2019	Median (50th percentile)	402000
Married women	Northern Africa	Need for family planning	2019	Upper 97.5th percentile	503000
Married women	Northern Africa	Need for family planning	2030	Lower 2.5th percentile	338000
Married women	Northern Africa	Need for family planning	2030	Median (50th percentile)	475000
Married women	Northern Africa	Need for family planning	2030	Upper 97.5th percentile	656000
Married women	Northern America	Contraceptive use (modern methods)	1990	Lower 2.5th percentile	20000
Married women	Northern America	Contraceptive use (modern methods)	1990	Median (50th percentile)	333000
Married women	Northern America	Contraceptive use (modern methods)	1990	Upper 97.5th percentile	585000
Married women	Northern America	Contraceptive use (modern methods)	2000	Lower 2.5th percentile	107000
Married women	Northern America	Contraceptive use (modern methods)	2000	Median (50th percentile)	412000
Married women	Northern America	Contraceptive use (modern methods)	2000	Upper 97.5th percentile	587000
Married women	Northern America	Contraceptive use (modern methods)	2010	Lower 2.5th percentile	295000
Married women	Northern America	Contraceptive use (modern methods)	2010	Median (50th percentile)	431000
Married women	Northern America	Contraceptive use (modern methods)	2010	Upper 97.5th percentile	524000
Married women	Northern America	Contraceptive use (modern methods)	2019	Lower 2.5th percentile	299000
Married women	Northern America	Contraceptive use (modern methods)	2019	Median (50th percentile)	397000
Married women	Northern America	Contraceptive use (modern methods)	2019	Upper 97.5th percentile	464000
Married women	Northern America	Contraceptive use (modern methods)	2030	Lower 2.5th percentile	250000
Married women	Northern America	Contraceptive use (modern methods)	2030	Median (50th percentile)	363000
Married women	Northern America	Contraceptive use (modern methods)	2030	Upper 97.5th percentile	441000
Married women	Northern America	Contraceptive use (any method)	1990	Lower 2.5th percentile	297000
Married women	Northern America	Contraceptive use (any method)	1990	Median (50th percentile)	511000
Married women	Northern America	Contraceptive use (any method)	1990	Upper 97.5th percentile	723000
Married women	Northern America	Contraceptive use (any method)	2000	Lower 2.5th percentile	388000
Married women	Northern America	Contraceptive use (any method)	2000	Median (50th percentile)	549000
Married women	Northern America	Contraceptive use (any method)	2000	Upper 97.5th percentile	680000
Married women	Northern America	Contraceptive use (any method)	2010	Lower 2.5th percentile	440000
Married women	Northern America	Contraceptive use (any method)	2010	Median (50th percentile)	522000
Married women	Northern America	Contraceptive use (any method)	2010	Upper 97.5th percentile	588000
Married women	Northern America	Contraceptive use (any method)	2019	Lower 2.5th percentile	387000
Married women	Northern America	Contraceptive use (any method)	2019	Median (50th percentile)	457000
Married women	Northern America	Contraceptive use (any method)	2019	Upper 97.5th percentile	507000
Married women	Northern America	Contraceptive use (any method)	2030	Lower 2.5th percentile	307000
Married women	Northern America	Contraceptive use (any method)	2030	Median (50th percentile)	413000
Married women	Northern America	Contraceptive use (any method)	2030	Upper 97.5th percentile	473000
Married women	Northern America	Unmet need for family planning	1990	Lower 2.5th percentile	49000
Married women	Northern America	Unmet need for family planning	1990	Median (50th percentile)	163000
Married women	Northern America	Unmet need for family planning	1990	Upper 97.5th percentile	357000
Married women	Northern America	Unmet need for family planning	2000	Lower 2.5th percentile	34000
Married women	Northern America	Unmet need for family planning	2000	Median (50th percentile)	114000
Married women	Northern America	Unmet need for family planning	2000	Upper 97.5th percentile	259000
Married women	Northern America	Unmet need for family planning	2010	Lower 2.5th percentile	24000
Married women	Northern America	Unmet need for family planning	2010	Median (50th percentile)	74000
Married women	Northern America	Unmet need for family planning	2010	Upper 97.5th percentile	161000
Married women	Northern America	Unmet need for family planning	2019	Lower 2.5th percentile	12000
Married women	Northern America	Unmet need for family planning	2019	Median (50th percentile)	43000
Married women	Northern America	Unmet need for family planning	2019	Upper 97.5th percentile	101000
Married women	Northern America	Unmet need for family planning	2030	Lower 2.5th percentile	7000
Married women	Northern America	Unmet need for family planning	2030	Median (50th percentile)	32000
Married women	Northern America	Unmet need for family planning	2030	Upper 97.5th percentile	95000
Married women	Northern America	Need for family planning	1990	Lower 2.5th percentile	482000
Married women	Northern America	Need for family planning	1990	Median (50th percentile)	674000
Married women	Northern America	Need for family planning	1990	Upper 97.5th percentile	852000
Married women	Northern America	Need for family planning	2000	Lower 2.5th percentile	523000
Married women	Northern America	Need for family planning	2000	Median (50th percentile)	663000
Married women	Northern America	Need for family planning	2000	Upper 97.5th percentile	781000
Married women	Northern America	Need for family planning	2010	Lower 2.5th percentile	517000
Married women	Northern America	Need for family planning	2010	Median (50th percentile)	596000
Married women	Northern America	Need for family planning	2010	Upper 97.5th percentile	671000
Married women	Northern America	Need for family planning	2019	Lower 2.5th percentile	441000
Married women	Northern America	Need for family planning	2019	Median (50th percentile)	499000
Married women	Northern America	Need for family planning	2019	Upper 97.5th percentile	547000
Married women	Northern America	Need for family planning	2030	Lower 2.5th percentile	370000
Married women	Northern America	Need for family planning	2030	Median (50th percentile)	444000
Married women	Northern America	Need for family planning	2030	Upper 97.5th percentile	489000
Married women	Oceania excluding Australia and New Zealand	Contraceptive use (modern methods)	1990	Lower 2.5th percentile	1000
Married women	Oceania excluding Australia and New Zealand	Contraceptive use (modern methods)	1990	Median (50th percentile)	3000
Married women	Oceania excluding Australia and New Zealand	Contraceptive use (modern methods)	1990	Upper 97.5th percentile	5000
Married women	Oceania excluding Australia and New Zealand	Contraceptive use (modern methods)	2000	Lower 2.5th percentile	3000
Married women	Oceania excluding Australia and New Zealand	Contraceptive use (modern methods)	2000	Median (50th percentile)	5000
Married women	Oceania excluding Australia and New Zealand	Contraceptive use (modern methods)	2000	Upper 97.5th percentile	8000
Married women	Oceania excluding Australia and New Zealand	Contraceptive use (modern methods)	2010	Lower 2.5th percentile	5000
Married women	Oceania excluding Australia and New Zealand	Contraceptive use (modern methods)	2010	Median (50th percentile)	8000
Married women	Oceania excluding Australia and New Zealand	Contraceptive use (modern methods)	2010	Upper 97.5th percentile	13000
Married women	Oceania excluding Australia and New Zealand	Contraceptive use (modern methods)	2019	Lower 2.5th percentile	5000
Married women	Oceania excluding Australia and New Zealand	Contraceptive use (modern methods)	2019	Median (50th percentile)	11000
Married women	Oceania excluding Australia and New Zealand	Contraceptive use (modern methods)	2019	Upper 97.5th percentile	23000
Married women	Oceania excluding Australia and New Zealand	Contraceptive use (modern methods)	2030	Lower 2.5th percentile	5000
Married women	Oceania excluding Australia and New Zealand	Contraceptive use (modern methods)	2030	Median (50th percentile)	13000
Married women	Oceania excluding Australia and New Zealand	Contraceptive use (modern methods)	2030	Upper 97.5th percentile	29000
Married women	Oceania excluding Australia and New Zealand	Contraceptive use (any method)	1990	Lower 2.5th percentile	3000
Married women	Oceania excluding Australia and New Zealand	Contraceptive use (any method)	1990	Median (50th percentile)	5000
Married women	Oceania excluding Australia and New Zealand	Contraceptive use (any method)	1990	Upper 97.5th percentile	9000
Married women	Oceania excluding Australia and New Zealand	Contraceptive use (any method)	2000	Lower 2.5th percentile	5000
Married women	Oceania excluding Australia and New Zealand	Contraceptive use (any method)	2000	Median (50th percentile)	8000
Married women	Oceania excluding Australia and New Zealand	Contraceptive use (any method)	2000	Upper 97.5th percentile	11000
Married women	Oceania excluding Australia and New Zealand	Contraceptive use (any method)	2010	Lower 2.5th percentile	7000
Married women	Oceania excluding Australia and New Zealand	Contraceptive use (any method)	2010	Median (50th percentile)	11000
Married women	Oceania excluding Australia and New Zealand	Contraceptive use (any method)	2010	Upper 97.5th percentile	17000
Married women	Oceania excluding Australia and New Zealand	Contraceptive use (any method)	2019	Lower 2.5th percentile	7000
Married women	Oceania excluding Australia and New Zealand	Contraceptive use (any method)	2019	Median (50th percentile)	14000
Married women	Oceania excluding Australia and New Zealand	Contraceptive use (any method)	2019	Upper 97.5th percentile	28000
Married women	Oceania excluding Australia and New Zealand	Contraceptive use (any method)	2030	Lower 2.5th percentile	6000
Married women	Oceania excluding Australia and New Zealand	Contraceptive use (any method)	2030	Median (50th percentile)	16000
Married women	Oceania excluding Australia and New Zealand	Contraceptive use (any method)	2030	Upper 97.5th percentile	34000
Married women	Oceania excluding Australia and New Zealand	Unmet need for family planning	1990	Lower 2.5th percentile	6000
Married women	Oceania excluding Australia and New Zealand	Unmet need for family planning	1990	Median (50th percentile)	13000
Married women	Oceania excluding Australia and New Zealand	Unmet need for family planning	1990	Upper 97.5th percentile	23000
Married women	Oceania excluding Australia and New Zealand	Unmet need for family planning	2000	Lower 2.5th percentile	7000
Married women	Oceania excluding Australia and New Zealand	Unmet need for family planning	2000	Median (50th percentile)	15000
Married women	Oceania excluding Australia and New Zealand	Unmet need for family planning	2000	Upper 97.5th percentile	27000
Married women	Oceania excluding Australia and New Zealand	Unmet need for family planning	2010	Lower 2.5th percentile	7000
Married women	Oceania excluding Australia and New Zealand	Unmet need for family planning	2010	Median (50th percentile)	15000
Married women	Oceania excluding Australia and New Zealand	Unmet need for family planning	2010	Upper 97.5th percentile	28000
Married women	Oceania excluding Australia and New Zealand	Unmet need for family planning	2019	Lower 2.5th percentile	7000
Married women	Oceania excluding Australia and New Zealand	Unmet need for family planning	2019	Median (50th percentile)	16000
Married women	Oceania excluding Australia and New Zealand	Unmet need for family planning	2019	Upper 97.5th percentile	30000
Married women	Oceania excluding Australia and New Zealand	Unmet need for family planning	2030	Lower 2.5th percentile	6000
Married women	Oceania excluding Australia and New Zealand	Unmet need for family planning	2030	Median (50th percentile)	14000
Married women	Oceania excluding Australia and New Zealand	Unmet need for family planning	2030	Upper 97.5th percentile	26000
Married women	Oceania excluding Australia and New Zealand	Need for family planning	1990	Lower 2.5th percentile	11000
Married women	Oceania excluding Australia and New Zealand	Need for family planning	1990	Median (50th percentile)	18000
Married women	Oceania excluding Australia and New Zealand	Need for family planning	1990	Upper 97.5th percentile	28000
Married women	Oceania excluding Australia and New Zealand	Need for family planning	2000	Lower 2.5th percentile	14000
Married women	Oceania excluding Australia and New Zealand	Need for family planning	2000	Median (50th percentile)	22000
Married women	Oceania excluding Australia and New Zealand	Need for family planning	2000	Upper 97.5th percentile	35000
Married women	Oceania excluding Australia and New Zealand	Need for family planning	2010	Lower 2.5th percentile	17000
Married women	Oceania excluding Australia and New Zealand	Need for family planning	2010	Median (50th percentile)	26000
Married women	Oceania excluding Australia and New Zealand	Need for family planning	2010	Upper 97.5th percentile	40000
Married women	Oceania excluding Australia and New Zealand	Need for family planning	2019	Lower 2.5th percentile	19000
Married women	Oceania excluding Australia and New Zealand	Need for family planning	2019	Median (50th percentile)	30000
Married women	Oceania excluding Australia and New Zealand	Need for family planning	2019	Upper 97.5th percentile	46000
Married women	Oceania excluding Australia and New Zealand	Need for family planning	2030	Lower 2.5th percentile	18000
Married women	Oceania excluding Australia and New Zealand	Need for family planning	2030	Median (50th percentile)	29000
Married women	Oceania excluding Australia and New Zealand	Need for family planning	2030	Upper 97.5th percentile	45000
Married women	South-eastern Asia	Contraceptive use (modern methods)	1990	Lower 2.5th percentile	788000
Married women	South-eastern Asia	Contraceptive use (modern methods)	1990	Median (50th percentile)	921000
Married women	South-eastern Asia	Contraceptive use (modern methods)	1990	Upper 97.5th percentile	1065000
Married women	South-eastern Asia	Contraceptive use (modern methods)	2000	Lower 2.5th percentile	1129000
Married women	South-eastern Asia	Contraceptive use (modern methods)	2000	Median (50th percentile)	1314000
Married women	South-eastern Asia	Contraceptive use (modern methods)	2000	Upper 97.5th percentile	1484000
Married women	South-eastern Asia	Contraceptive use (modern methods)	2010	Lower 2.5th percentile	1130000
Married women	South-eastern Asia	Contraceptive use (modern methods)	2010	Median (50th percentile)	1273000
Married women	South-eastern Asia	Contraceptive use (modern methods)	2010	Upper 97.5th percentile	1417000
Married women	South-eastern Asia	Contraceptive use (modern methods)	2019	Lower 2.5th percentile	1046000
Married women	South-eastern Asia	Contraceptive use (modern methods)	2019	Median (50th percentile)	1268000
Married women	South-eastern Asia	Contraceptive use (modern methods)	2019	Upper 97.5th percentile	1486000
Married women	South-eastern Asia	Contraceptive use (modern methods)	2030	Lower 2.5th percentile	910000
Married women	South-eastern Asia	Contraceptive use (modern methods)	2030	Median (50th percentile)	1206000
Married women	South-eastern Asia	Contraceptive use (modern methods)	2030	Upper 97.5th percentile	1484000
Married women	South-eastern Asia	Contraceptive use (any method)	1990	Lower 2.5th percentile	888000
Married women	South-eastern Asia	Contraceptive use (any method)	1990	Median (50th percentile)	1028000
Married women	South-eastern Asia	Contraceptive use (any method)	1990	Upper 97.5th percentile	1177000
Married women	South-eastern Asia	Contraceptive use (any method)	2000	Lower 2.5th percentile	1235000
Married women	South-eastern Asia	Contraceptive use (any method)	2000	Median (50th percentile)	1423000
Married women	South-eastern Asia	Contraceptive use (any method)	2000	Upper 97.5th percentile	1596000
Married women	South-eastern Asia	Contraceptive use (any method)	2010	Lower 2.5th percentile	1249000
Married women	South-eastern Asia	Contraceptive use (any method)	2010	Median (50th percentile)	1394000
Married women	South-eastern Asia	Contraceptive use (any method)	2010	Upper 97.5th percentile	1538000
Married women	South-eastern Asia	Contraceptive use (any method)	2019	Lower 2.5th percentile	1146000
Married women	South-eastern Asia	Contraceptive use (any method)	2019	Median (50th percentile)	1374000
Married women	South-eastern Asia	Contraceptive use (any method)	2019	Upper 97.5th percentile	1597000
Married women	South-eastern Asia	Contraceptive use (any method)	2030	Lower 2.5th percentile	1000000
Married women	South-eastern Asia	Contraceptive use (any method)	2030	Median (50th percentile)	1312000
Married women	South-eastern Asia	Contraceptive use (any method)	2030	Upper 97.5th percentile	1602000
Married women	South-eastern Asia	Unmet need for family planning	1990	Lower 2.5th percentile	731000
Married women	South-eastern Asia	Unmet need for family planning	1990	Median (50th percentile)	873000
Married women	South-eastern Asia	Unmet need for family planning	1990	Upper 97.5th percentile	1035000
Married women	South-eastern Asia	Unmet need for family planning	2000	Lower 2.5th percentile	547000
Married women	South-eastern Asia	Unmet need for family planning	2000	Median (50th percentile)	642000
Married women	South-eastern Asia	Unmet need for family planning	2000	Upper 97.5th percentile	751000
Married women	South-eastern Asia	Unmet need for family planning	2010	Lower 2.5th percentile	433000
Married women	South-eastern Asia	Unmet need for family planning	2010	Median (50th percentile)	509000
Married women	South-eastern Asia	Unmet need for family planning	2010	Upper 97.5th percentile	594000
Married women	South-eastern Asia	Unmet need for family planning	2019	Lower 2.5th percentile	317000
Married women	South-eastern Asia	Unmet need for family planning	2019	Median (50th percentile)	400000
Married women	South-eastern Asia	Unmet need for family planning	2019	Upper 97.5th percentile	508000
Married women	South-eastern Asia	Unmet need for family planning	2030	Lower 2.5th percentile	184000
Married women	South-eastern Asia	Unmet need for family planning	2030	Median (50th percentile)	289000
Married women	South-eastern Asia	Unmet need for family planning	2030	Upper 97.5th percentile	424000
Married women	South-eastern Asia	Need for family planning	1990	Lower 2.5th percentile	1727000
Married women	South-eastern Asia	Need for family planning	1990	Median (50th percentile)	1901000
Married women	South-eastern Asia	Need for family planning	1990	Upper 97.5th percentile	2088000
Married women	South-eastern Asia	Need for family planning	2000	Lower 2.5th percentile	1883000
Married women	South-eastern Asia	Need for family planning	2000	Median (50th percentile)	2065000
Married women	South-eastern Asia	Need for family planning	2000	Upper 97.5th percentile	2236000
Married women	South-eastern Asia	Need for family planning	2010	Lower 2.5th percentile	1769000
Married women	South-eastern Asia	Need for family planning	2010	Median (50th percentile)	1903000
Married women	South-eastern Asia	Need for family planning	2010	Upper 97.5th percentile	2038000
Married women	South-eastern Asia	Need for family planning	2019	Lower 2.5th percentile	1584000
Married women	South-eastern Asia	Need for family planning	2019	Median (50th percentile)	1774000
Married women	South-eastern Asia	Need for family planning	2019	Upper 97.5th percentile	1958000
Married women	South-eastern Asia	Need for family planning	2030	Lower 2.5th percentile	1357000
Married women	South-eastern Asia	Need for family planning	2030	Median (50th percentile)	1601000
Married women	South-eastern Asia	Need for family planning	2030	Upper 97.5th percentile	1823000
Married women	South America	Contraceptive use (modern methods)	1990	Lower 2.5th percentile	576000
Married women	South America	Contraceptive use (modern methods)	1990	Median (50th percentile)	673000
Married women	South America	Contraceptive use (modern methods)	1990	Upper 97.5th percentile	774000
Married women	South America	Contraceptive use (modern methods)	2000	Lower 2.5th percentile	979000
Married women	South America	Contraceptive use (modern methods)	2000	Median (50th percentile)	1111000
Married women	South America	Contraceptive use (modern methods)	2000	Upper 97.5th percentile	1237000
Married women	South America	Contraceptive use (modern methods)	2010	Lower 2.5th percentile	1229000
Married women	South America	Contraceptive use (modern methods)	2010	Median (50th percentile)	1382000
Married women	South America	Contraceptive use (modern methods)	2010	Upper 97.5th percentile	1515000
Married women	South America	Contraceptive use (modern methods)	2019	Lower 2.5th percentile	1187000
Married women	South America	Contraceptive use (modern methods)	2019	Median (50th percentile)	1431000
Married women	South America	Contraceptive use (modern methods)	2019	Upper 97.5th percentile	1632000
Married women	South America	Contraceptive use (modern methods)	2030	Lower 2.5th percentile	939000
Married women	South America	Contraceptive use (modern methods)	2030	Median (50th percentile)	1198000
Married women	South America	Contraceptive use (modern methods)	2030	Upper 97.5th percentile	1409000
Married women	South America	Contraceptive use (any method)	1990	Lower 2.5th percentile	729000
Married women	South America	Contraceptive use (any method)	1990	Median (50th percentile)	828000
Married women	South America	Contraceptive use (any method)	1990	Upper 97.5th percentile	930000
Married women	South America	Contraceptive use (any method)	2000	Lower 2.5th percentile	1168000
Married women	South America	Contraceptive use (any method)	2000	Median (50th percentile)	1299000
Married women	South America	Contraceptive use (any method)	2000	Upper 97.5th percentile	1423000
Married women	South America	Contraceptive use (any method)	2010	Lower 2.5th percentile	1394000
Married women	South America	Contraceptive use (any method)	2010	Median (50th percentile)	1546000
Married women	South America	Contraceptive use (any method)	2010	Upper 97.5th percentile	1675000
Married women	South America	Contraceptive use (any method)	2019	Lower 2.5th percentile	1321000
Married women	South America	Contraceptive use (any method)	2019	Median (50th percentile)	1576000
Married women	South America	Contraceptive use (any method)	2019	Upper 97.5th percentile	1776000
Married women	South America	Contraceptive use (any method)	2030	Lower 2.5th percentile	1033000
Married women	South America	Contraceptive use (any method)	2030	Median (50th percentile)	1309000
Married women	South America	Contraceptive use (any method)	2030	Upper 97.5th percentile	1522000
Married women	South America	Unmet need for family planning	1990	Lower 2.5th percentile	474000
Married women	South America	Unmet need for family planning	1990	Median (50th percentile)	579000
Married women	South America	Unmet need for family planning	1990	Upper 97.5th percentile	692000
Married women	South America	Unmet need for family planning	2000	Lower 2.5th percentile	464000
Married women	South America	Unmet need for family planning	2000	Median (50th percentile)	571000
Married women	South America	Unmet need for family planning	2000	Upper 97.5th percentile	685000
Married women	South America	Unmet need for family planning	2010	Lower 2.5th percentile	366000
Married women	South America	Unmet need for family planning	2010	Median (50th percentile)	477000
Married women	South America	Unmet need for family planning	2010	Upper 97.5th percentile	609000
Married women	South America	Unmet need for family planning	2019	Lower 2.5th percentile	240000
Married women	South America	Unmet need for family planning	2019	Median (50th percentile)	367000
Married women	South America	Unmet need for family planning	2019	Upper 97.5th percentile	542000
Married women	South America	Unmet need for family planning	2030	Lower 2.5th percentile	127000
Married women	South America	Unmet need for family planning	2030	Median (50th percentile)	243000
Married women	South America	Unmet need for family planning	2030	Upper 97.5th percentile	415000
Married women	South America	Need for family planning	1990	Lower 2.5th percentile	1294000
Married women	South America	Need for family planning	1990	Median (50th percentile)	1407000
Married women	South America	Need for family planning	1990	Upper 97.5th percentile	1514000
Married women	South America	Need for family planning	2000	Lower 2.5th percentile	1758000
Married women	South America	Need for family planning	2000	Median (50th percentile)	1870000
Married women	South America	Need for family planning	2000	Upper 97.5th percentile	1973000
Married women	South America	Need for family planning	2010	Lower 2.5th percentile	1900000
Married women	South America	Need for family planning	2010	Median (50th percentile)	2023000
Married women	South America	Need for family planning	2010	Upper 97.5th percentile	2132000
Married women	South America	Need for family planning	2019	Lower 2.5th percentile	1784000
Married women	South America	Need for family planning	2019	Median (50th percentile)	1943000
Married women	South America	Need for family planning	2019	Upper 97.5th percentile	2067000
Married women	South America	Need for family planning	2030	Lower 2.5th percentile	1394000
Married women	South America	Need for family planning	2030	Median (50th percentile)	1552000
Married women	South America	Need for family planning	2030	Upper 97.5th percentile	1670000
Married women	Southern Asia	Contraceptive use (modern methods)	1990	Lower 2.5th percentile	875000
Married women	Southern Asia	Contraceptive use (modern methods)	1990	Median (50th percentile)	1126000
Married women	Southern Asia	Contraceptive use (modern methods)	1990	Upper 97.5th percentile	1430000
Married women	Southern Asia	Contraceptive use (modern methods)	2000	Lower 2.5th percentile	1996000
Married women	Southern Asia	Contraceptive use (modern methods)	2000	Median (50th percentile)	2242000
Married women	Southern Asia	Contraceptive use (modern methods)	2000	Upper 97.5th percentile	2498000
Married women	Southern Asia	Contraceptive use (modern methods)	2010	Lower 2.5th percentile	2202000
Married women	Southern Asia	Contraceptive use (modern methods)	2010	Median (50th percentile)	2530000
Married women	Southern Asia	Contraceptive use (modern methods)	2010	Upper 97.5th percentile	2901000
Married women	Southern Asia	Contraceptive use (modern methods)	2019	Lower 2.5th percentile	2041000
Married women	Southern Asia	Contraceptive use (modern methods)	2019	Median (50th percentile)	2504000
Married women	Southern Asia	Contraceptive use (modern methods)	2019	Upper 97.5th percentile	3033000
Married women	Southern Asia	Contraceptive use (modern methods)	2030	Lower 2.5th percentile	1530000
Married women	Southern Asia	Contraceptive use (modern methods)	2030	Median (50th percentile)	2236000
Married women	Southern Asia	Contraceptive use (modern methods)	2030	Upper 97.5th percentile	3286000
Married women	Southern Asia	Contraceptive use (any method)	1990	Lower 2.5th percentile	1563000
Married women	Southern Asia	Contraceptive use (any method)	1990	Median (50th percentile)	1883000
Married women	Southern Asia	Contraceptive use (any method)	1990	Upper 97.5th percentile	2288000
Married women	Southern Asia	Contraceptive use (any method)	2000	Lower 2.5th percentile	2989000
Married women	Southern Asia	Contraceptive use (any method)	2000	Median (50th percentile)	3243000
Married women	Southern Asia	Contraceptive use (any method)	2000	Upper 97.5th percentile	3512000
Married women	Southern Asia	Contraceptive use (any method)	2010	Lower 2.5th percentile	3037000
Married women	Southern Asia	Contraceptive use (any method)	2010	Median (50th percentile)	3389000
Married women	Southern Asia	Contraceptive use (any method)	2010	Upper 97.5th percentile	3789000
Married women	Southern Asia	Contraceptive use (any method)	2019	Lower 2.5th percentile	2655000
Married women	Southern Asia	Contraceptive use (any method)	2019	Median (50th percentile)	3179000
Married women	Southern Asia	Contraceptive use (any method)	2019	Upper 97.5th percentile	3795000
Married women	Southern Asia	Contraceptive use (any method)	2030	Lower 2.5th percentile	1911000
Married women	Southern Asia	Contraceptive use (any method)	2030	Median (50th percentile)	2791000
Married women	Southern Asia	Contraceptive use (any method)	2030	Upper 97.5th percentile	4079000
Married women	Southern Asia	Unmet need for family planning	1990	Lower 2.5th percentile	5878000
Married women	Southern Asia	Unmet need for family planning	1990	Median (50th percentile)	7143000
Married women	Southern Asia	Unmet need for family planning	1990	Upper 97.5th percentile	8520000
Married women	Southern Asia	Unmet need for family planning	2000	Lower 2.5th percentile	5128000
Married women	Southern Asia	Unmet need for family planning	2000	Median (50th percentile)	5835000
Married women	Southern Asia	Unmet need for family planning	2000	Upper 97.5th percentile	6610000
Married women	Southern Asia	Unmet need for family planning	2010	Lower 2.5th percentile	3389000
Married women	Southern Asia	Unmet need for family planning	2010	Median (50th percentile)	4117000
Married women	Southern Asia	Unmet need for family planning	2010	Upper 97.5th percentile	4976000
Married women	Southern Asia	Unmet need for family planning	2019	Lower 2.5th percentile	2113000
Married women	Southern Asia	Unmet need for family planning	2019	Median (50th percentile)	2649000
Married women	Southern Asia	Unmet need for family planning	2019	Upper 97.5th percentile	3304000
Married women	Southern Asia	Unmet need for family planning	2030	Lower 2.5th percentile	1105000
Married women	Southern Asia	Unmet need for family planning	2030	Median (50th percentile)	1691000
Married women	Southern Asia	Unmet need for family planning	2030	Upper 97.5th percentile	2443000
Married women	Southern Asia	Need for family planning	1990	Lower 2.5th percentile	7742000
Married women	Southern Asia	Need for family planning	1990	Median (50th percentile)	9025000
Married women	Southern Asia	Need for family planning	1990	Upper 97.5th percentile	10415000
Married women	Southern Asia	Need for family planning	2000	Lower 2.5th percentile	8328000
Married women	Southern Asia	Need for family planning	2000	Median (50th percentile)	9078000
Married women	Southern Asia	Need for family planning	2000	Upper 97.5th percentile	9881000
Married women	Southern Asia	Need for family planning	2010	Lower 2.5th percentile	6730000
Married women	Southern Asia	Need for family planning	2010	Median (50th percentile)	7506000
Married women	Southern Asia	Need for family planning	2010	Upper 97.5th percentile	8413000
Married women	Southern Asia	Need for family planning	2019	Lower 2.5th percentile	5162000
Married women	Southern Asia	Need for family planning	2019	Median (50th percentile)	5829000
Married women	Southern Asia	Need for family planning	2019	Upper 97.5th percentile	6607000
Married women	Southern Asia	Need for family planning	2030	Lower 2.5th percentile	3579000
Married women	Southern Asia	Need for family planning	2030	Median (50th percentile)	4482000
Married women	Southern Asia	Need for family planning	2030	Upper 97.5th percentile	5607000
Married women	Sub-Saharan Africa	Contraceptive use (modern methods)	1990	Lower 2.5th percentile	153000
Married women	Sub-Saharan Africa	Contraceptive use (modern methods)	1990	Median (50th percentile)	189000
Married women	Sub-Saharan Africa	Contraceptive use (modern methods)	1990	Upper 97.5th percentile	238000
Married women	Sub-Saharan Africa	Contraceptive use (modern methods)	2000	Lower 2.5th percentile	496000
Married women	Sub-Saharan Africa	Contraceptive use (modern methods)	2000	Median (50th percentile)	546000
Married women	Sub-Saharan Africa	Contraceptive use (modern methods)	2000	Upper 97.5th percentile	607000
Married women	Sub-Saharan Africa	Contraceptive use (modern methods)	2010	Lower 2.5th percentile	1028000
Married women	Sub-Saharan Africa	Contraceptive use (modern methods)	2010	Median (50th percentile)	1110000
Married women	Sub-Saharan Africa	Contraceptive use (modern methods)	2010	Upper 97.5th percentile	1201000
Married women	Sub-Saharan Africa	Contraceptive use (modern methods)	2019	Lower 2.5th percentile	1614000
Married women	Sub-Saharan Africa	Contraceptive use (modern methods)	2019	Median (50th percentile)	1806000
Married women	Sub-Saharan Africa	Contraceptive use (modern methods)	2019	Upper 97.5th percentile	2016000
Married women	Sub-Saharan Africa	Contraceptive use (modern methods)	2030	Lower 2.5th percentile	1936000
Married women	Sub-Saharan Africa	Contraceptive use (modern methods)	2030	Median (50th percentile)	2339000
Married women	Sub-Saharan Africa	Contraceptive use (modern methods)	2030	Upper 97.5th percentile	2808000
Married women	Sub-Saharan Africa	Contraceptive use (any method)	1990	Lower 2.5th percentile	457000
Married women	Sub-Saharan Africa	Contraceptive use (any method)	1990	Median (50th percentile)	527000
Married women	Sub-Saharan Africa	Contraceptive use (any method)	1990	Upper 97.5th percentile	620000
Married women	Sub-Saharan Africa	Contraceptive use (any method)	2000	Lower 2.5th percentile	851000
Married women	Sub-Saharan Africa	Contraceptive use (any method)	2000	Median (50th percentile)	926000
Married women	Sub-Saharan Africa	Contraceptive use (any method)	2000	Upper 97.5th percentile	1024000
Married women	Sub-Saharan Africa	Contraceptive use (any method)	2010	Lower 2.5th percentile	1325000
Married women	Sub-Saharan Africa	Contraceptive use (any method)	2010	Median (50th percentile)	1421000
Married women	Sub-Saharan Africa	Contraceptive use (any method)	2010	Upper 97.5th percentile	1529000
Married women	Sub-Saharan Africa	Contraceptive use (any method)	2019	Lower 2.5th percentile	1886000
Married women	Sub-Saharan Africa	Contraceptive use (any method)	2019	Median (50th percentile)	2098000
Married women	Sub-Saharan Africa	Contraceptive use (any method)	2019	Upper 97.5th percentile	2330000
Married women	Sub-Saharan Africa	Contraceptive use (any method)	2030	Lower 2.5th percentile	2179000
Married women	Sub-Saharan Africa	Contraceptive use (any method)	2030	Median (50th percentile)	2627000
Married women	Sub-Saharan Africa	Contraceptive use (any method)	2030	Upper 97.5th percentile	3149000
Married women	Sub-Saharan Africa	Unmet need for family planning	1990	Lower 2.5th percentile	2056000
Married women	Sub-Saharan Africa	Unmet need for family planning	1990	Median (50th percentile)	2273000
Married women	Sub-Saharan Africa	Unmet need for family planning	1990	Upper 97.5th percentile	2506000
Married women	Sub-Saharan Africa	Unmet need for family planning	2000	Lower 2.5th percentile	2339000
Married women	Sub-Saharan Africa	Unmet need for family planning	2000	Median (50th percentile)	2491000
Married women	Sub-Saharan Africa	Unmet need for family planning	2000	Upper 97.5th percentile	2653000
Married women	Sub-Saharan Africa	Unmet need for family planning	2010	Lower 2.5th percentile	2459000
Married women	Sub-Saharan Africa	Unmet need for family planning	2010	Median (50th percentile)	2611000
Married women	Sub-Saharan Africa	Unmet need for family planning	2010	Upper 97.5th percentile	2773000
Married women	Sub-Saharan Africa	Unmet need for family planning	2019	Lower 2.5th percentile	2514000
Married women	Sub-Saharan Africa	Unmet need for family planning	2019	Median (50th percentile)	2785000
Married women	Sub-Saharan Africa	Unmet need for family planning	2019	Upper 97.5th percentile	3099000
Married women	Sub-Saharan Africa	Unmet need for family planning	2030	Lower 2.5th percentile	2131000
Married women	Sub-Saharan Africa	Unmet need for family planning	2030	Median (50th percentile)	2529000
Married women	Sub-Saharan Africa	Unmet need for family planning	2030	Upper 97.5th percentile	3014000
Married women	Sub-Saharan Africa	Need for family planning	1990	Lower 2.5th percentile	2579000
Married women	Sub-Saharan Africa	Need for family planning	1990	Median (50th percentile)	2800000
Married women	Sub-Saharan Africa	Need for family planning	1990	Upper 97.5th percentile	3043000
Married women	Sub-Saharan Africa	Need for family planning	2000	Lower 2.5th percentile	3259000
Married women	Sub-Saharan Africa	Need for family planning	2000	Median (50th percentile)	3417000
Married women	Sub-Saharan Africa	Need for family planning	2000	Upper 97.5th percentile	3589000
Married women	Sub-Saharan Africa	Need for family planning	2010	Lower 2.5th percentile	3869000
Married women	Sub-Saharan Africa	Need for family planning	2010	Median (50th percentile)	4032000
Married women	Sub-Saharan Africa	Need for family planning	2010	Upper 97.5th percentile	4206000
Married women	Sub-Saharan Africa	Need for family planning	2019	Lower 2.5th percentile	4568000
Married women	Sub-Saharan Africa	Need for family planning	2019	Median (50th percentile)	4883000
Married women	Sub-Saharan Africa	Need for family planning	2019	Upper 97.5th percentile	5240000
Married women	Sub-Saharan Africa	Need for family planning	2030	Lower 2.5th percentile	4649000
Married women	Sub-Saharan Africa	Need for family planning	2030	Median (50th percentile)	5156000
Married women	Sub-Saharan Africa	Need for family planning	2030	Upper 97.5th percentile	5755000
Married women	Western Asia	Contraceptive use (modern methods)	1990	Lower 2.5th percentile	54000
Married women	Western Asia	Contraceptive use (modern methods)	1990	Median (50th percentile)	79000
Married women	Western Asia	Contraceptive use (modern methods)	1990	Upper 97.5th percentile	112000
Married women	Western Asia	Contraceptive use (modern methods)	2000	Lower 2.5th percentile	102000
Married women	Western Asia	Contraceptive use (modern methods)	2000	Median (50th percentile)	128000
Married women	Western Asia	Contraceptive use (modern methods)	2000	Upper 97.5th percentile	156000
Married women	Western Asia	Contraceptive use (modern methods)	2010	Lower 2.5th percentile	115000
Married women	Western Asia	Contraceptive use (modern methods)	2010	Median (50th percentile)	142000
Married women	Western Asia	Contraceptive use (modern methods)	2010	Upper 97.5th percentile	173000
Married women	Western Asia	Contraceptive use (modern methods)	2019	Lower 2.5th percentile	119000
Married women	Western Asia	Contraceptive use (modern methods)	2019	Median (50th percentile)	168000
Married women	Western Asia	Contraceptive use (modern methods)	2019	Upper 97.5th percentile	234000
Married women	Western Asia	Contraceptive use (modern methods)	2030	Lower 2.5th percentile	131000
Married women	Western Asia	Contraceptive use (modern methods)	2030	Median (50th percentile)	205000
Married women	Western Asia	Contraceptive use (modern methods)	2030	Upper 97.5th percentile	311000
Married women	Western Asia	Contraceptive use (any method)	1990	Lower 2.5th percentile	150000
Married women	Western Asia	Contraceptive use (any method)	1990	Median (50th percentile)	192000
Married women	Western Asia	Contraceptive use (any method)	1990	Upper 97.5th percentile	248000
Married women	Western Asia	Contraceptive use (any method)	2000	Lower 2.5th percentile	236000
Married women	Western Asia	Contraceptive use (any method)	2000	Median (50th percentile)	270000
Married women	Western Asia	Contraceptive use (any method)	2000	Upper 97.5th percentile	310000
Married women	Western Asia	Contraceptive use (any method)	2010	Lower 2.5th percentile	239000
Married women	Western Asia	Contraceptive use (any method)	2010	Median (50th percentile)	275000
Married women	Western Asia	Contraceptive use (any method)	2010	Upper 97.5th percentile	319000
Married women	Western Asia	Contraceptive use (any method)	2019	Lower 2.5th percentile	219000
Married women	Western Asia	Contraceptive use (any method)	2019	Median (50th percentile)	288000
Married women	Western Asia	Contraceptive use (any method)	2019	Upper 97.5th percentile	378000
Married women	Western Asia	Contraceptive use (any method)	2030	Lower 2.5th percentile	207000
Married women	Western Asia	Contraceptive use (any method)	2030	Median (50th percentile)	316000
Married women	Western Asia	Contraceptive use (any method)	2030	Upper 97.5th percentile	455000
Married women	Western Asia	Unmet need for family planning	1990	Lower 2.5th percentile	272000
Married women	Western Asia	Unmet need for family planning	1990	Median (50th percentile)	340000
Married women	Western Asia	Unmet need for family planning	1990	Upper 97.5th percentile	424000
Married women	Western Asia	Unmet need for family planning	2000	Lower 2.5th percentile	255000
Married women	Western Asia	Unmet need for family planning	2000	Median (50th percentile)	319000
Married women	Western Asia	Unmet need for family planning	2000	Upper 97.5th percentile	401000
Married women	Western Asia	Unmet need for family planning	2010	Lower 2.5th percentile	202000
Married women	Western Asia	Unmet need for family planning	2010	Median (50th percentile)	262000
Married women	Western Asia	Unmet need for family planning	2010	Upper 97.5th percentile	340000
Married women	Western Asia	Unmet need for family planning	2019	Lower 2.5th percentile	161000
Married women	Western Asia	Unmet need for family planning	2019	Median (50th percentile)	224000
Married women	Western Asia	Unmet need for family planning	2019	Upper 97.5th percentile	308000
Married women	Western Asia	Unmet need for family planning	2030	Lower 2.5th percentile	132000
Married women	Western Asia	Unmet need for family planning	2030	Median (50th percentile)	198000
Married women	Western Asia	Unmet need for family planning	2030	Upper 97.5th percentile	287000
Married women	Western Asia	Need for family planning	1990	Lower 2.5th percentile	457000
Married women	Western Asia	Need for family planning	1990	Median (50th percentile)	532000
Married women	Western Asia	Need for family planning	1990	Upper 97.5th percentile	626000
Married women	Western Asia	Need for family planning	2000	Lower 2.5th percentile	519000
Married women	Western Asia	Need for family planning	2000	Median (50th percentile)	589000
Married women	Western Asia	Need for family planning	2000	Upper 97.5th percentile	674000
Married women	Western Asia	Need for family planning	2010	Lower 2.5th percentile	470000
Married women	Western Asia	Need for family planning	2010	Median (50th percentile)	537000
Married women	Western Asia	Need for family planning	2010	Upper 97.5th percentile	619000
Married women	Western Asia	Need for family planning	2019	Lower 2.5th percentile	428000
Married women	Western Asia	Need for family planning	2019	Median (50th percentile)	512000
Married women	Western Asia	Need for family planning	2019	Upper 97.5th percentile	612000
Married women	Western Asia	Need for family planning	2030	Lower 2.5th percentile	407000
Married women	Western Asia	Need for family planning	2030	Median (50th percentile)	514000
Married women	Western Asia	Need for family planning	2030	Upper 97.5th percentile	635000
Unmarried women	Australia and New Zealand	Contraceptive use (modern methods)	1990	Lower 2.5th percentile	5000
Unmarried women	Australia and New Zealand	Contraceptive use (modern methods)	1990	Median (50th percentile)	84000
Unmarried women	Australia and New Zealand	Contraceptive use (modern methods)	1990	Upper 97.5th percentile	366000
Unmarried women	Australia and New Zealand	Contraceptive use (modern methods)	2000	Lower 2.5th percentile	17000
Unmarried women	Australia and New Zealand	Contraceptive use (modern methods)	2000	Median (50th percentile)	131000
Unmarried women	Australia and New Zealand	Contraceptive use (modern methods)	2000	Upper 97.5th percentile	352000
Unmarried women	Australia and New Zealand	Contraceptive use (modern methods)	2010	Lower 2.5th percentile	32000
Unmarried women	Australia and New Zealand	Contraceptive use (modern methods)	2010	Median (50th percentile)	199000
Unmarried women	Australia and New Zealand	Contraceptive use (modern methods)	2010	Upper 97.5th percentile	407000
Unmarried women	Australia and New Zealand	Contraceptive use (modern methods)	2019	Lower 2.5th percentile	35000
Unmarried women	Australia and New Zealand	Contraceptive use (modern methods)	2019	Median (50th percentile)	216000
Unmarried women	Australia and New Zealand	Contraceptive use (modern methods)	2019	Upper 97.5th percentile	472000
Unmarried women	Australia and New Zealand	Contraceptive use (modern methods)	2030	Lower 2.5th percentile	44000
Unmarried women	Australia and New Zealand	Contraceptive use (modern methods)	2030	Median (50th percentile)	266000
Unmarried women	Australia and New Zealand	Contraceptive use (modern methods)	2030	Upper 97.5th percentile	653000
Unmarried women	Australia and New Zealand	Contraceptive use (any method)	1990	Lower 2.5th percentile	7000
Unmarried women	Australia and New Zealand	Contraceptive use (any method)	1990	Median (50th percentile)	93000
Unmarried women	Australia and New Zealand	Contraceptive use (any method)	1990	Upper 97.5th percentile	382000
Unmarried women	Australia and New Zealand	Contraceptive use (any method)	2000	Lower 2.5th percentile	20000
Unmarried women	Australia and New Zealand	Contraceptive use (any method)	2000	Median (50th percentile)	135000
Unmarried women	Australia and New Zealand	Contraceptive use (any method)	2000	Upper 97.5th percentile	359000
Unmarried women	Australia and New Zealand	Contraceptive use (any method)	2010	Lower 2.5th percentile	34000
Unmarried women	Australia and New Zealand	Contraceptive use (any method)	2010	Median (50th percentile)	203000
Unmarried women	Australia and New Zealand	Contraceptive use (any method)	2010	Upper 97.5th percentile	411000
Unmarried women	Australia and New Zealand	Contraceptive use (any method)	2019	Lower 2.5th percentile	37000
Unmarried women	Australia and New Zealand	Contraceptive use (any method)	2019	Median (50th percentile)	219000
Unmarried women	Australia and New Zealand	Contraceptive use (any method)	2019	Upper 97.5th percentile	476000
Unmarried women	Australia and New Zealand	Contraceptive use (any method)	2030	Lower 2.5th percentile	46000
Unmarried women	Australia and New Zealand	Contraceptive use (any method)	2030	Median (50th percentile)	269000
Unmarried women	Australia and New Zealand	Contraceptive use (any method)	2030	Upper 97.5th percentile	657000
Unmarried women	Australia and New Zealand	Unmet need for family planning	1990	Lower 2.5th percentile	0
Unmarried women	Australia and New Zealand	Unmet need for family planning	1990	Median (50th percentile)	20000
Unmarried women	Australia and New Zealand	Unmet need for family planning	1990	Upper 97.5th percentile	363000
Unmarried women	Australia and New Zealand	Unmet need for family planning	2000	Lower 2.5th percentile	0
Unmarried women	Australia and New Zealand	Unmet need for family planning	2000	Median (50th percentile)	21000
Unmarried women	Australia and New Zealand	Unmet need for family planning	2000	Upper 97.5th percentile	351000
Unmarried women	Australia and New Zealand	Unmet need for family planning	2010	Lower 2.5th percentile	1000
Unmarried women	Australia and New Zealand	Unmet need for family planning	2010	Median (50th percentile)	23000
Unmarried women	Australia and New Zealand	Unmet need for family planning	2010	Upper 97.5th percentile	383000
Unmarried women	Australia and New Zealand	Unmet need for family planning	2019	Lower 2.5th percentile	0
Unmarried women	Australia and New Zealand	Unmet need for family planning	2019	Median (50th percentile)	21000
Unmarried women	Australia and New Zealand	Unmet need for family planning	2019	Upper 97.5th percentile	380000
Unmarried women	Australia and New Zealand	Unmet need for family planning	2030	Lower 2.5th percentile	0
Unmarried women	Australia and New Zealand	Unmet need for family planning	2030	Median (50th percentile)	22000
Unmarried women	Australia and New Zealand	Unmet need for family planning	2030	Upper 97.5th percentile	428000
Unmarried women	Australia and New Zealand	Need for family planning	1990	Lower 2.5th percentile	15000
Unmarried women	Australia and New Zealand	Need for family planning	1990	Median (50th percentile)	113000
Unmarried women	Australia and New Zealand	Need for family planning	1990	Upper 97.5th percentile	524000
Unmarried women	Australia and New Zealand	Need for family planning	2000	Lower 2.5th percentile	33000
Unmarried women	Australia and New Zealand	Need for family planning	2000	Median (50th percentile)	156000
Unmarried women	Australia and New Zealand	Need for family planning	2000	Upper 97.5th percentile	513000
Unmarried women	Australia and New Zealand	Need for family planning	2010	Lower 2.5th percentile	50000
Unmarried women	Australia and New Zealand	Need for family planning	2010	Median (50th percentile)	225000
Unmarried women	Australia and New Zealand	Need for family planning	2010	Upper 97.5th percentile	590000
Unmarried women	Australia and New Zealand	Need for family planning	2019	Lower 2.5th percentile	55000
Unmarried women	Australia and New Zealand	Need for family planning	2019	Median (50th percentile)	240000
Unmarried women	Australia and New Zealand	Need for family planning	2019	Upper 97.5th percentile	607000
Unmarried women	Australia and New Zealand	Need for family planning	2030	Lower 2.5th percentile	70000
Unmarried women	Australia and New Zealand	Need for family planning	2030	Median (50th percentile)	291000
Unmarried women	Australia and New Zealand	Need for family planning	2030	Upper 97.5th percentile	752000
Unmarried women	Caribbean	Contraceptive use (modern methods)	1990	Lower 2.5th percentile	14000
Unmarried women	Caribbean	Contraceptive use (modern methods)	1990	Median (50th percentile)	35000
Unmarried women	Caribbean	Contraceptive use (modern methods)	1990	Upper 97.5th percentile	134000
Unmarried women	Caribbean	Contraceptive use (modern methods)	2000	Lower 2.5th percentile	57000
Unmarried women	Caribbean	Contraceptive use (modern methods)	2000	Median (50th percentile)	96000
Unmarried women	Caribbean	Contraceptive use (modern methods)	2000	Upper 97.5th percentile	173000
Unmarried women	Caribbean	Contraceptive use (modern methods)	2010	Lower 2.5th percentile	168000
Unmarried women	Caribbean	Contraceptive use (modern methods)	2010	Median (50th percentile)	218000
Unmarried women	Caribbean	Contraceptive use (modern methods)	2010	Upper 97.5th percentile	279000
Unmarried women	Caribbean	Contraceptive use (modern methods)	2019	Lower 2.5th percentile	199000
Unmarried women	Caribbean	Contraceptive use (modern methods)	2019	Median (50th percentile)	281000
Unmarried women	Caribbean	Contraceptive use (modern methods)	2019	Upper 97.5th percentile	388000
Unmarried women	Caribbean	Contraceptive use (modern methods)	2030	Lower 2.5th percentile	207000
Unmarried women	Caribbean	Contraceptive use (modern methods)	2030	Median (50th percentile)	346000
Unmarried women	Caribbean	Contraceptive use (modern methods)	2030	Upper 97.5th percentile	566000
Unmarried women	Caribbean	Contraceptive use (any method)	1990	Lower 2.5th percentile	21000
Unmarried women	Caribbean	Contraceptive use (any method)	1990	Median (50th percentile)	46000
Unmarried women	Caribbean	Contraceptive use (any method)	1990	Upper 97.5th percentile	162000
Unmarried women	Caribbean	Contraceptive use (any method)	2000	Lower 2.5th percentile	68000
Unmarried women	Caribbean	Contraceptive use (any method)	2000	Median (50th percentile)	110000
Unmarried women	Caribbean	Contraceptive use (any method)	2000	Upper 97.5th percentile	190000
Unmarried women	Caribbean	Contraceptive use (any method)	2010	Lower 2.5th percentile	181000
Unmarried women	Caribbean	Contraceptive use (any method)	2010	Median (50th percentile)	232000
Unmarried women	Caribbean	Contraceptive use (any method)	2010	Upper 97.5th percentile	296000
Unmarried women	Caribbean	Contraceptive use (any method)	2019	Lower 2.5th percentile	210000
Unmarried women	Caribbean	Contraceptive use (any method)	2019	Median (50th percentile)	294000
Unmarried women	Caribbean	Contraceptive use (any method)	2019	Upper 97.5th percentile	405000
Unmarried women	Caribbean	Contraceptive use (any method)	2030	Lower 2.5th percentile	214000
Unmarried women	Caribbean	Contraceptive use (any method)	2030	Median (50th percentile)	357000
Unmarried women	Caribbean	Contraceptive use (any method)	2030	Upper 97.5th percentile	585000
Unmarried women	Caribbean	Unmet need for family planning	1990	Lower 2.5th percentile	23000
Unmarried women	Caribbean	Unmet need for family planning	1990	Median (50th percentile)	58000
Unmarried women	Caribbean	Unmet need for family planning	1990	Upper 97.5th percentile	199000
Unmarried women	Caribbean	Unmet need for family planning	2000	Lower 2.5th percentile	41000
Unmarried women	Caribbean	Unmet need for family planning	2000	Median (50th percentile)	79000
Unmarried women	Caribbean	Unmet need for family planning	2000	Upper 97.5th percentile	201000
Unmarried women	Caribbean	Unmet need for family planning	2010	Lower 2.5th percentile	60000
Unmarried women	Caribbean	Unmet need for family planning	2010	Median (50th percentile)	98000
Unmarried women	Caribbean	Unmet need for family planning	2010	Upper 97.5th percentile	206000
Unmarried women	Caribbean	Unmet need for family planning	2019	Lower 2.5th percentile	63000
Unmarried women	Caribbean	Unmet need for family planning	2019	Median (50th percentile)	104000
Unmarried women	Caribbean	Unmet need for family planning	2019	Upper 97.5th percentile	194000
Unmarried women	Caribbean	Unmet need for family planning	2030	Lower 2.5th percentile	48000
Unmarried women	Caribbean	Unmet need for family planning	2030	Median (50th percentile)	105000
Unmarried women	Caribbean	Unmet need for family planning	2030	Upper 97.5th percentile	213000
Unmarried women	Caribbean	Need for family planning	1990	Lower 2.5th percentile	54000
Unmarried women	Caribbean	Need for family planning	1990	Median (50th percentile)	104000
Unmarried women	Caribbean	Need for family planning	1990	Upper 97.5th percentile	295000
Unmarried women	Caribbean	Need for family planning	2000	Lower 2.5th percentile	125000
Unmarried women	Caribbean	Need for family planning	2000	Median (50th percentile)	189000
Unmarried women	Caribbean	Need for family planning	2000	Upper 97.5th percentile	331000
Unmarried women	Caribbean	Need for family planning	2010	Lower 2.5th percentile	268000
Unmarried women	Caribbean	Need for family planning	2010	Median (50th percentile)	331000
Unmarried women	Caribbean	Need for family planning	2010	Upper 97.5th percentile	449000
Unmarried women	Caribbean	Need for family planning	2019	Lower 2.5th percentile	305000
Unmarried women	Caribbean	Need for family planning	2019	Median (50th percentile)	398000
Unmarried women	Caribbean	Need for family planning	2019	Upper 97.5th percentile	527000
Unmarried women	Caribbean	Need for family planning	2030	Lower 2.5th percentile	312000
Unmarried women	Caribbean	Need for family planning	2030	Median (50th percentile)	461000
Unmarried women	Caribbean	Need for family planning	2030	Upper 97.5th percentile	687000
Unmarried women	Central America	Contraceptive use (modern methods)	1990	Lower 2.5th percentile	18000
Unmarried women	Central America	Contraceptive use (modern methods)	1990	Median (50th percentile)	44000
Unmarried women	Central America	Contraceptive use (modern methods)	1990	Upper 97.5th percentile	161000
Unmarried women	Central America	Contraceptive use (modern methods)	2000	Lower 2.5th percentile	60000
Unmarried women	Central America	Contraceptive use (modern methods)	2000	Median (50th percentile)	125000
Unmarried women	Central America	Contraceptive use (modern methods)	2000	Upper 97.5th percentile	343000
Unmarried women	Central America	Contraceptive use (modern methods)	2010	Lower 2.5th percentile	160000
Unmarried women	Central America	Contraceptive use (modern methods)	2010	Median (50th percentile)	291000
Unmarried women	Central America	Contraceptive use (modern methods)	2010	Upper 97.5th percentile	579000
Unmarried women	Central America	Contraceptive use (modern methods)	2019	Lower 2.5th percentile	269000
Unmarried women	Central America	Contraceptive use (modern methods)	2019	Median (50th percentile)	492000
Unmarried women	Central America	Contraceptive use (modern methods)	2019	Upper 97.5th percentile	917000
Unmarried women	Central America	Contraceptive use (modern methods)	2030	Lower 2.5th percentile	339000
Unmarried women	Central America	Contraceptive use (modern methods)	2030	Median (50th percentile)	738000
Unmarried women	Central America	Contraceptive use (modern methods)	2030	Upper 97.5th percentile	1794000
Unmarried women	Central America	Contraceptive use (any method)	1990	Lower 2.5th percentile	24000
Unmarried women	Central America	Contraceptive use (any method)	1990	Median (50th percentile)	55000
Unmarried women	Central America	Contraceptive use (any method)	1990	Upper 97.5th percentile	195000
Unmarried women	Central America	Contraceptive use (any method)	2000	Lower 2.5th percentile	69000
Unmarried women	Central America	Contraceptive use (any method)	2000	Median (50th percentile)	143000
Unmarried women	Central America	Contraceptive use (any method)	2000	Upper 97.5th percentile	385000
Unmarried women	Central America	Contraceptive use (any method)	2010	Lower 2.5th percentile	178000
Unmarried women	Central America	Contraceptive use (any method)	2010	Median (50th percentile)	318000
Unmarried women	Central America	Contraceptive use (any method)	2010	Upper 97.5th percentile	623000
Unmarried women	Central America	Contraceptive use (any method)	2019	Lower 2.5th percentile	293000
Unmarried women	Central America	Contraceptive use (any method)	2019	Median (50th percentile)	527000
Unmarried women	Central America	Contraceptive use (any method)	2019	Upper 97.5th percentile	969000
Unmarried women	Central America	Contraceptive use (any method)	2030	Lower 2.5th percentile	360000
Unmarried women	Central America	Contraceptive use (any method)	2030	Median (50th percentile)	779000
Unmarried women	Central America	Contraceptive use (any method)	2030	Upper 97.5th percentile	1888000
Unmarried women	Central America	Unmet need for family planning	1990	Lower 2.5th percentile	37000
Unmarried women	Central America	Unmet need for family planning	1990	Median (50th percentile)	138000
Unmarried women	Central America	Unmet need for family planning	1990	Upper 97.5th percentile	768000
Unmarried women	Central America	Unmet need for family planning	2000	Lower 2.5th percentile	51000
Unmarried women	Central America	Unmet need for family planning	2000	Median (50th percentile)	175000
Unmarried women	Central America	Unmet need for family planning	2000	Upper 97.5th percentile	889000
Unmarried women	Central America	Unmet need for family planning	2010	Lower 2.5th percentile	75000
Unmarried women	Central America	Unmet need for family planning	2010	Median (50th percentile)	245000
Unmarried women	Central America	Unmet need for family planning	2010	Upper 97.5th percentile	1150000
Unmarried women	Central America	Unmet need for family planning	2019	Lower 2.5th percentile	97000
Unmarried women	Central America	Unmet need for family planning	2019	Median (50th percentile)	313000
Unmarried women	Central America	Unmet need for family planning	2019	Upper 97.5th percentile	1420000
Unmarried women	Central America	Unmet need for family planning	2030	Lower 2.5th percentile	110000
Unmarried women	Central America	Unmet need for family planning	2030	Median (50th percentile)	368000
Unmarried women	Central America	Unmet need for family planning	2030	Upper 97.5th percentile	1677000
Unmarried women	Central America	Need for family planning	1990	Lower 2.5th percentile	82000
Unmarried women	Central America	Need for family planning	1990	Median (50th percentile)	193000
Unmarried women	Central America	Need for family planning	1990	Upper 97.5th percentile	844000
Unmarried women	Central America	Need for family planning	2000	Lower 2.5th percentile	156000
Unmarried women	Central America	Need for family planning	2000	Median (50th percentile)	318000
Unmarried women	Central America	Need for family planning	2000	Upper 97.5th percentile	1097000
Unmarried women	Central America	Need for family planning	2010	Lower 2.5th percentile	313000
Unmarried women	Central America	Need for family planning	2010	Median (50th percentile)	564000
Unmarried women	Central America	Need for family planning	2010	Upper 97.5th percentile	1545000
Unmarried women	Central America	Need for family planning	2019	Lower 2.5th percentile	477000
Unmarried women	Central America	Need for family planning	2019	Median (50th percentile)	840000
Unmarried women	Central America	Need for family planning	2019	Upper 97.5th percentile	2097000
Unmarried women	Central America	Need for family planning	2030	Lower 2.5th percentile	575000
Unmarried women	Central America	Need for family planning	2030	Median (50th percentile)	1146000
Unmarried women	Central America	Need for family planning	2030	Upper 97.5th percentile	2870000
Unmarried women	Central Asia		1990	Lower 2.5th percentile
Unmarried women	Central Asia		1990	Median (50th percentile)
Unmarried women	Central Asia		1990	Upper 97.5th percentile
Unmarried women	Central Asia		2000	Lower 2.5th percentile
Unmarried women	Central Asia		2000	Median (50th percentile)
Unmarried women	Central Asia		2000	Upper 97.5th percentile
Unmarried women	Central Asia		2010	Lower 2.5th percentile
Unmarried women	Central Asia		2010	Median (50th percentile)
Unmarried women	Central Asia		2010	Upper 97.5th percentile
Unmarried women	Central Asia		2019	Lower 2.5th percentile
Unmarried women	Central Asia		2019	Median (50th percentile)
Unmarried women	Central Asia		2019	Upper 97.5th percentile
Unmarried women	Central Asia		2030	Lower 2.5th percentile
Unmarried women	Central Asia		2030	Median (50th percentile)
Unmarried women	Central Asia		2030	Upper 97.5th percentile
Unmarried women	Central Asia		1990	Lower 2.5th percentile
Unmarried women	Central Asia		1990	Median (50th percentile)
Unmarried women	Central Asia		1990	Upper 97.5th percentile
Unmarried women	Central Asia		2000	Lower 2.5th percentile
Unmarried women	Central Asia		2000	Median (50th percentile)
Unmarried women	Central Asia		2000	Upper 97.5th percentile
Unmarried women	Central Asia		2010	Lower 2.5th percentile
Unmarried women	Central Asia		2010	Median (50th percentile)
Unmarried women	Central Asia		2010	Upper 97.5th percentile
Unmarried women	Central Asia		2019	Lower 2.5th percentile
Unmarried women	Central Asia		2019	Median (50th percentile)
Unmarried women	Central Asia		2019	Upper 97.5th percentile
Unmarried women	Central Asia		2030	Lower 2.5th percentile
Unmarried women	Central Asia		2030	Median (50th percentile)
Unmarried women	Central Asia		2030	Upper 97.5th percentile
Unmarried women	Central Asia		1990	Lower 2.5th percentile
Unmarried women	Central Asia		1990	Median (50th percentile)
Unmarried women	Central Asia		1990	Upper 97.5th percentile
Unmarried women	Central Asia		2000	Lower 2.5th percentile
Unmarried women	Central Asia		2000	Median (50th percentile)
Unmarried women	Central Asia		2000	Upper 97.5th percentile
Unmarried women	Central Asia		2010	Lower 2.5th percentile
Unmarried women	Central Asia		2010	Median (50th percentile)
Unmarried women	Central Asia		2010	Upper 97.5th percentile
Unmarried women	Central Asia		2019	Lower 2.5th percentile
Unmarried women	Central Asia		2019	Median (50th percentile)
Unmarried women	Central Asia		2019	Upper 97.5th percentile
Unmarried women	Central Asia		2030	Lower 2.5th percentile
Unmarried women	Central Asia		2030	Median (50th percentile)
Unmarried women	Central Asia		2030	Upper 97.5th percentile
Unmarried women	Central Asia		1990	Lower 2.5th percentile
Unmarried women	Central Asia		1990	Median (50th percentile)
Unmarried women	Central Asia		1990	Upper 97.5th percentile
Unmarried women	Central Asia		2000	Lower 2.5th percentile
Unmarried women	Central Asia		2000	Median (50th percentile)
Unmarried women	Central Asia		2000	Upper 97.5th percentile
Unmarried women	Central Asia		2010	Lower 2.5th percentile
Unmarried women	Central Asia		2010	Median (50th percentile)
Unmarried women	Central Asia		2010	Upper 97.5th percentile
Unmarried women	Central Asia		2019	Lower 2.5th percentile
Unmarried women	Central Asia		2019	Median (50th percentile)
Unmarried women	Central Asia		2019	Upper 97.5th percentile
Unmarried women	Central Asia		2030	Lower 2.5th percentile
Unmarried women	Central Asia		2030	Median (50th percentile)
Unmarried women	Central Asia		2030	Upper 97.5th percentile
Unmarried women	Eastern Asia	Contraceptive use (modern methods)	1990	Lower 2.5th percentile	72000
Unmarried women	Eastern Asia	Contraceptive use (modern methods)	1990	Median (50th percentile)	856000
Unmarried women	Eastern Asia	Contraceptive use (modern methods)	1990	Upper 97.5th percentile	7743000
Unmarried women	Eastern Asia	Contraceptive use (modern methods)	2000	Lower 2.5th percentile	136000
Unmarried women	Eastern Asia	Contraceptive use (modern methods)	2000	Median (50th percentile)	1281000
Unmarried women	Eastern Asia	Contraceptive use (modern methods)	2000	Upper 97.5th percentile	9391000
Unmarried women	Eastern Asia	Contraceptive use (modern methods)	2010	Lower 2.5th percentile	196000
Unmarried women	Eastern Asia	Contraceptive use (modern methods)	2010	Median (50th percentile)	1811000
Unmarried women	Eastern Asia	Contraceptive use (modern methods)	2010	Upper 97.5th percentile	12298000
Unmarried women	Eastern Asia	Contraceptive use (modern methods)	2019	Lower 2.5th percentile	198000
Unmarried women	Eastern Asia	Contraceptive use (modern methods)	2019	Median (50th percentile)	1880000
Unmarried women	Eastern Asia	Contraceptive use (modern methods)	2019	Upper 97.5th percentile	11930000
Unmarried women	Eastern Asia	Contraceptive use (modern methods)	2030	Lower 2.5th percentile	249000
Unmarried women	Eastern Asia	Contraceptive use (modern methods)	2030	Median (50th percentile)	2583000
Unmarried women	Eastern Asia	Contraceptive use (modern methods)	2030	Upper 97.5th percentile	16608000
Unmarried women	Eastern Asia	Contraceptive use (any method)	1990	Lower 2.5th percentile	172000
Unmarried women	Eastern Asia	Contraceptive use (any method)	1990	Median (50th percentile)	1462000
Unmarried women	Eastern Asia	Contraceptive use (any method)	1990	Upper 97.5th percentile	11049000
Unmarried women	Eastern Asia	Contraceptive use (any method)	2000	Lower 2.5th percentile	209000
Unmarried women	Eastern Asia	Contraceptive use (any method)	2000	Median (50th percentile)	1735000
Unmarried women	Eastern Asia	Contraceptive use (any method)	2000	Upper 97.5th percentile	11580000
Unmarried women	Eastern Asia	Contraceptive use (any method)	2010	Lower 2.5th percentile	241000
Unmarried women	Eastern Asia	Contraceptive use (any method)	2010	Median (50th percentile)	2169000
Unmarried women	Eastern Asia	Contraceptive use (any method)	2010	Upper 97.5th percentile	14238000
Unmarried women	Eastern Asia	Contraceptive use (any method)	2019	Lower 2.5th percentile	222000
Unmarried women	Eastern Asia	Contraceptive use (any method)	2019	Median (50th percentile)	2124000
Unmarried women	Eastern Asia	Contraceptive use (any method)	2019	Upper 97.5th percentile	12877000
Unmarried women	Eastern Asia	Contraceptive use (any method)	2030	Lower 2.5th percentile	268000
Unmarried women	Eastern Asia	Contraceptive use (any method)	2030	Median (50th percentile)	2806000
Unmarried women	Eastern Asia	Contraceptive use (any method)	2030	Upper 97.5th percentile	17824000
Unmarried women	Eastern Asia	Unmet need for family planning	1990	Lower 2.5th percentile	59000
Unmarried women	Eastern Asia	Unmet need for family planning	1990	Median (50th percentile)	1317000
Unmarried women	Eastern Asia	Unmet need for family planning	1990	Upper 97.5th percentile	21729000
Unmarried women	Eastern Asia	Unmet need for family planning	2000	Lower 2.5th percentile	55000
Unmarried women	Eastern Asia	Unmet need for family planning	2000	Median (50th percentile)	1172000
Unmarried women	Eastern Asia	Unmet need for family planning	2000	Upper 97.5th percentile	19222000
Unmarried women	Eastern Asia	Unmet need for family planning	2010	Lower 2.5th percentile	56000
Unmarried women	Eastern Asia	Unmet need for family planning	2010	Median (50th percentile)	1179000
Unmarried women	Eastern Asia	Unmet need for family planning	2010	Upper 97.5th percentile	18725000
Unmarried women	Eastern Asia	Unmet need for family planning	2019	Lower 2.5th percentile	46000
Unmarried women	Eastern Asia	Unmet need for family planning	2019	Median (50th percentile)	973000
Unmarried women	Eastern Asia	Unmet need for family planning	2019	Upper 97.5th percentile	14534000
Unmarried women	Eastern Asia	Unmet need for family planning	2030	Lower 2.5th percentile	47000
Unmarried women	Eastern Asia	Unmet need for family planning	2030	Median (50th percentile)	1060000
Unmarried women	Eastern Asia	Unmet need for family planning	2030	Upper 97.5th percentile	16272000
Unmarried women	Eastern Asia	Need for family planning	1990	Lower 2.5th percentile	553000
Unmarried women	Eastern Asia	Need for family planning	1990	Median (50th percentile)	2780000
Unmarried women	Eastern Asia	Need for family planning	1990	Upper 97.5th percentile	27163000
Unmarried women	Eastern Asia	Need for family planning	2000	Lower 2.5th percentile	576000
Unmarried women	Eastern Asia	Need for family planning	2000	Median (50th percentile)	2907000
Unmarried women	Eastern Asia	Need for family planning	2000	Upper 97.5th percentile	24676000
Unmarried women	Eastern Asia	Need for family planning	2010	Lower 2.5th percentile	649000
Unmarried women	Eastern Asia	Need for family planning	2010	Median (50th percentile)	3348000
Unmarried women	Eastern Asia	Need for family planning	2010	Upper 97.5th percentile	25746000
Unmarried women	Eastern Asia	Need for family planning	2019	Lower 2.5th percentile	570000
Unmarried women	Eastern Asia	Need for family planning	2019	Median (50th percentile)	3097000
Unmarried women	Eastern Asia	Need for family planning	2019	Upper 97.5th percentile	21060000
Unmarried women	Eastern Asia	Need for family planning	2030	Lower 2.5th percentile	653000
Unmarried women	Eastern Asia	Need for family planning	2030	Median (50th percentile)	3866000
Unmarried women	Eastern Asia	Need for family planning	2030	Upper 97.5th percentile	24841000
Unmarried women	Europe	Contraceptive use (modern methods)	1990	Lower 2.5th percentile	784000
Unmarried women	Europe	Contraceptive use (modern methods)	1990	Median (50th percentile)	1748000
Unmarried women	Europe	Contraceptive use (modern methods)	1990	Upper 97.5th percentile	3173000
Unmarried women	Europe	Contraceptive use (modern methods)	2000	Lower 2.5th percentile	1177000
Unmarried women	Europe	Contraceptive use (modern methods)	2000	Median (50th percentile)	2081000
Unmarried women	Europe	Contraceptive use (modern methods)	2000	Upper 97.5th percentile	3302000
Unmarried women	Europe	Contraceptive use (modern methods)	2010	Lower 2.5th percentile	1483000
Unmarried women	Europe	Contraceptive use (modern methods)	2010	Median (50th percentile)	2425000
Unmarried women	Europe	Contraceptive use (modern methods)	2010	Upper 97.5th percentile	3654000
Unmarried women	Europe	Contraceptive use (modern methods)	2019	Lower 2.5th percentile	1542000
Unmarried women	Europe	Contraceptive use (modern methods)	2019	Median (50th percentile)	2591000
Unmarried women	Europe	Contraceptive use (modern methods)	2019	Upper 97.5th percentile	3998000
Unmarried women	Europe	Contraceptive use (modern methods)	2030	Lower 2.5th percentile	1786000
Unmarried women	Europe	Contraceptive use (modern methods)	2030	Median (50th percentile)	3056000
Unmarried women	Europe	Contraceptive use (modern methods)	2030	Upper 97.5th percentile	4968000
Unmarried women	Europe	Contraceptive use (any method)	1990	Lower 2.5th percentile	1023000
Unmarried women	Europe	Contraceptive use (any method)	1990	Median (50th percentile)	2101000
Unmarried women	Europe	Contraceptive use (any method)	1990	Upper 97.5th percentile	3640000
Unmarried women	Europe	Contraceptive use (any method)	2000	Lower 2.5th percentile	1343000
[truncated: 521 more rows]
