# Supplementary material for: Contraceptive use and needs among adolescent women aged 15–19: Regional and global estimates and projections from 1990 to 2030 from a Bayesian hierarchical modelling study
Source: PLoS One. 2021 Mar 4;16(3):e0247479. doi: 10.1371/journal.pone.0247479 (PMC7932081; doi:10.1371/journal.pone.0247479)
Supplement: S3 Results — (XLSX) [file pone.0247479.s009.xlsx]

## Sheet: percentages
marital_status	region	indicator	year	percentile	value_percentage
All women	More developed regions	Contraceptive use (modern methods)	1990	Lower 2.5th percentile	5.1
All women	More developed regions	Contraceptive use (modern methods)	1990	Median (50th percentile)	9.3
All women	More developed regions	Contraceptive use (modern methods)	1990	Upper 97.5th percentile	17.1
All women	More developed regions	Contraceptive use (modern methods)	2000	Lower 2.5th percentile	7.8
All women	More developed regions	Contraceptive use (modern methods)	2000	Median (50th percentile)	12.7
All women	More developed regions	Contraceptive use (modern methods)	2000	Upper 97.5th percentile	20.3
All women	More developed regions	Contraceptive use (modern methods)	2010	Lower 2.5th percentile	11.7
All women	More developed regions	Contraceptive use (modern methods)	2010	Median (50th percentile)	17.5
All women	More developed regions	Contraceptive use (modern methods)	2010	Upper 97.5th percentile	24.6
All women	More developed regions	Contraceptive use (modern methods)	2019	Lower 2.5th percentile	13.8
All women	More developed regions	Contraceptive use (modern methods)	2019	Median (50th percentile)	21
All women	More developed regions	Contraceptive use (modern methods)	2019	Upper 97.5th percentile	29.5
All women	More developed regions	Contraceptive use (modern methods)	2030	Lower 2.5th percentile	13.8
All women	More developed regions	Contraceptive use (modern methods)	2030	Median (50th percentile)	22.4
All women	More developed regions	Contraceptive use (modern methods)	2030	Upper 97.5th percentile	34.2
All women	More developed regions	Contraceptive use (any method)	1990	Lower 2.5th percentile	7.6
All women	More developed regions	Contraceptive use (any method)	1990	Median (50th percentile)	12.7
All women	More developed regions	Contraceptive use (any method)	1990	Upper 97.5th percentile	21.5
All women	More developed regions	Contraceptive use (any method)	2000	Lower 2.5th percentile	9.6
All women	More developed regions	Contraceptive use (any method)	2000	Median (50th percentile)	15
All women	More developed regions	Contraceptive use (any method)	2000	Upper 97.5th percentile	23.2
All women	More developed regions	Contraceptive use (any method)	2010	Lower 2.5th percentile	12.9
All women	More developed regions	Contraceptive use (any method)	2010	Median (50th percentile)	19.1
All women	More developed regions	Contraceptive use (any method)	2010	Upper 97.5th percentile	26.4
All women	More developed regions	Contraceptive use (any method)	2019	Lower 2.5th percentile	14.8
All women	More developed regions	Contraceptive use (any method)	2019	Median (50th percentile)	22.2
All women	More developed regions	Contraceptive use (any method)	2019	Upper 97.5th percentile	31
All women	More developed regions	Contraceptive use (any method)	2030	Lower 2.5th percentile	14.6
All women	More developed regions	Contraceptive use (any method)	2030	Median (50th percentile)	23.4
All women	More developed regions	Contraceptive use (any method)	2030	Upper 97.5th percentile	35.6
All women	More developed regions	Unmet need for family planning	1990	Lower 2.5th percentile	2.2
All women	More developed regions	Unmet need for family planning	1990	Median (50th percentile)	4.8
All women	More developed regions	Unmet need for family planning	1990	Upper 97.5th percentile	16.2
All women	More developed regions	Unmet need for family planning	2000	Lower 2.5th percentile	2
All women	More developed regions	Unmet need for family planning	2000	Median (50th percentile)	4.8
All women	More developed regions	Unmet need for family planning	2000	Upper 97.5th percentile	17.3
All women	More developed regions	Unmet need for family planning	2010	Lower 2.5th percentile	1.6
All women	More developed regions	Unmet need for family planning	2010	Median (50th percentile)	4.6
All women	More developed regions	Unmet need for family planning	2010	Upper 97.5th percentile	19.3
All women	More developed regions	Unmet need for family planning	2019	Lower 2.5th percentile	1.4
All women	More developed regions	Unmet need for family planning	2019	Median (50th percentile)	4.3
All women	More developed regions	Unmet need for family planning	2019	Upper 97.5th percentile	19.2
All women	More developed regions	Unmet need for family planning	2030	Lower 2.5th percentile	1.3
All women	More developed regions	Unmet need for family planning	2030	Median (50th percentile)	4.1
All women	More developed regions	Unmet need for family planning	2030	Upper 97.5th percentile	17.9
All women	More developed regions	Need for family planning	1990	Lower 2.5th percentile	11.3
All women	More developed regions	Need for family planning	1990	Median (50th percentile)	17.5
All women	More developed regions	Need for family planning	1990	Upper 97.5th percentile	31.1
All women	More developed regions	Need for family planning	2000	Lower 2.5th percentile	13.4
All women	More developed regions	Need for family planning	2000	Median (50th percentile)	19.8
All women	More developed regions	Need for family planning	2000	Upper 97.5th percentile	33.7
All women	More developed regions	Need for family planning	2010	Lower 2.5th percentile	16.7
All women	More developed regions	Need for family planning	2010	Median (50th percentile)	23.7
All women	More developed regions	Need for family planning	2010	Upper 97.5th percentile	39
All women	More developed regions	Need for family planning	2019	Lower 2.5th percentile	18.6
All women	More developed regions	Need for family planning	2019	Median (50th percentile)	26.5
All women	More developed regions	Need for family planning	2019	Upper 97.5th percentile	41.7
All women	More developed regions	Need for family planning	2030	Lower 2.5th percentile	18.5
All women	More developed regions	Need for family planning	2030	Median (50th percentile)	27.4
All women	More developed regions	Need for family planning	2030	Upper 97.5th percentile	42.5
All women	More developed regions	Proportion of need for family planning satisfied by modern methods	1990	Lower 2.5th percentile	28.7
All women	More developed regions	Proportion of need for family planning satisfied by modern methods	1990	Median (50th percentile)	53.2
All women	More developed regions	Proportion of need for family planning satisfied by modern methods	1990	Upper 97.5th percentile	71
All women	More developed regions	Proportion of need for family planning satisfied by modern methods	2000	Lower 2.5th percentile	37.1
All women	More developed regions	Proportion of need for family planning satisfied by modern methods	2000	Median (50th percentile)	64.5
All women	More developed regions	Proportion of need for family planning satisfied by modern methods	2000	Upper 97.5th percentile	79.4
All women	More developed regions	Proportion of need for family planning satisfied by modern methods	2010	Lower 2.5th percentile	44.3
All women	More developed regions	Proportion of need for family planning satisfied by modern methods	2010	Median (50th percentile)	74.2
All women	More developed regions	Proportion of need for family planning satisfied by modern methods	2010	Upper 97.5th percentile	86.7
All women	More developed regions	Proportion of need for family planning satisfied by modern methods	2019	Lower 2.5th percentile	48
All women	More developed regions	Proportion of need for family planning satisfied by modern methods	2019	Median (50th percentile)	79.3
All women	More developed regions	Proportion of need for family planning satisfied by modern methods	2019	Upper 97.5th percentile	90.5
All women	More developed regions	Proportion of need for family planning satisfied by modern methods	2030	Lower 2.5th percentile	50.3
All women	More developed regions	Proportion of need for family planning satisfied by modern methods	2030	Median (50th percentile)	81.6
All women	More developed regions	Proportion of need for family planning satisfied by modern methods	2030	Upper 97.5th percentile	92.4
All women	Less developed regions	Contraceptive use (modern methods)	1990	Lower 2.5th percentile	2.3
All women	Less developed regions	Contraceptive use (modern methods)	1990	Median (50th percentile)	2.8
All women	Less developed regions	Contraceptive use (modern methods)	1990	Upper 97.5th percentile	6
All women	Less developed regions	Contraceptive use (modern methods)	2000	Lower 2.5th percentile	4.1
All women	Less developed regions	Contraceptive use (modern methods)	2000	Median (50th percentile)	4.8
All women	Less developed regions	Contraceptive use (modern methods)	2000	Upper 97.5th percentile	8.1
All women	Less developed regions	Contraceptive use (modern methods)	2010	Lower 2.5th percentile	5.2
All women	Less developed regions	Contraceptive use (modern methods)	2010	Median (50th percentile)	6.2
All women	Less developed regions	Contraceptive use (modern methods)	2010	Upper 97.5th percentile	10.3
All women	Less developed regions	Contraceptive use (modern methods)	2019	Lower 2.5th percentile	6.2
All women	Less developed regions	Contraceptive use (modern methods)	2019	Median (50th percentile)	7.5
All women	Less developed regions	Contraceptive use (modern methods)	2019	Upper 97.5th percentile	11.5
All women	Less developed regions	Contraceptive use (modern methods)	2030	Lower 2.5th percentile	6.8
All women	Less developed regions	Contraceptive use (modern methods)	2030	Median (50th percentile)	8.7
All women	Less developed regions	Contraceptive use (modern methods)	2030	Upper 97.5th percentile	13.9
All women	Less developed regions	Contraceptive use (any method)	1990	Lower 2.5th percentile	3.6
All women	Less developed regions	Contraceptive use (any method)	1990	Median (50th percentile)	4.4
All women	Less developed regions	Contraceptive use (any method)	1990	Upper 97.5th percentile	8.9
All women	Less developed regions	Contraceptive use (any method)	2000	Lower 2.5th percentile	5.5
All women	Less developed regions	Contraceptive use (any method)	2000	Median (50th percentile)	6.4
All women	Less developed regions	Contraceptive use (any method)	2000	Upper 97.5th percentile	10.6
All women	Less developed regions	Contraceptive use (any method)	2010	Lower 2.5th percentile	6.3
All women	Less developed regions	Contraceptive use (any method)	2010	Median (50th percentile)	7.5
All women	Less developed regions	Contraceptive use (any method)	2010	Upper 97.5th percentile	12.3
All women	Less developed regions	Contraceptive use (any method)	2019	Lower 2.5th percentile	7.2
All women	Less developed regions	Contraceptive use (any method)	2019	Median (50th percentile)	8.6
All women	Less developed regions	Contraceptive use (any method)	2019	Upper 97.5th percentile	13.1
All women	Less developed regions	Contraceptive use (any method)	2030	Lower 2.5th percentile	7.5
All women	Less developed regions	Contraceptive use (any method)	2030	Median (50th percentile)	9.7
All women	Less developed regions	Contraceptive use (any method)	2030	Upper 97.5th percentile	15.5
All women	Less developed regions	Unmet need for family planning	1990	Lower 2.5th percentile	6.5
All women	Less developed regions	Unmet need for family planning	1990	Median (50th percentile)	7.6
All women	Less developed regions	Unmet need for family planning	1990	Upper 97.5th percentile	16.8
All women	Less developed regions	Unmet need for family planning	2000	Lower 2.5th percentile	5.7
All women	Less developed regions	Unmet need for family planning	2000	Median (50th percentile)	6.5
All women	Less developed regions	Unmet need for family planning	2000	Upper 97.5th percentile	13.8
All women	Less developed regions	Unmet need for family planning	2010	Lower 2.5th percentile	4.8
All women	Less developed regions	Unmet need for family planning	2010	Median (50th percentile)	5.5
All women	Less developed regions	Unmet need for family planning	2010	Upper 97.5th percentile	12.3
All women	Less developed regions	Unmet need for family planning	2019	Lower 2.5th percentile	4.3
All women	Less developed regions	Unmet need for family planning	2019	Median (50th percentile)	5.1
All women	Less developed regions	Unmet need for family planning	2019	Upper 97.5th percentile	10.2
All women	Less developed regions	Unmet need for family planning	2030	Lower 2.5th percentile	3.8
All women	Less developed regions	Unmet need for family planning	2030	Median (50th percentile)	4.7
All women	Less developed regions	Unmet need for family planning	2030	Upper 97.5th percentile	10
All women	Less developed regions	Need for family planning	1990	Lower 2.5th percentile	10.6
All women	Less developed regions	Need for family planning	1990	Median (50th percentile)	12
All women	Less developed regions	Need for family planning	1990	Upper 97.5th percentile	23
All women	Less developed regions	Need for family planning	2000	Lower 2.5th percentile	11.6
All women	Less developed regions	Need for family planning	2000	Median (50th percentile)	12.9
All women	Less developed regions	Need for family planning	2000	Upper 97.5th percentile	21.7
All women	Less developed regions	Need for family planning	2010	Lower 2.5th percentile	11.6
All women	Less developed regions	Need for family planning	2010	Median (50th percentile)	13.1
All women	Less developed regions	Need for family planning	2010	Upper 97.5th percentile	21.5
All women	Less developed regions	Need for family planning	2019	Lower 2.5th percentile	12.1
All women	Less developed regions	Need for family planning	2019	Median (50th percentile)	13.7
All women	Less developed regions	Need for family planning	2019	Upper 97.5th percentile	20.6
All women	Less developed regions	Need for family planning	2030	Lower 2.5th percentile	12.1
All women	Less developed regions	Need for family planning	2030	Median (50th percentile)	14.4
All women	Less developed regions	Need for family planning	2030	Upper 97.5th percentile	21.7
All women	Less developed regions	Proportion of need for family planning satisfied by modern methods	1990	Lower 2.5th percentile	13.7
All women	Less developed regions	Proportion of need for family planning satisfied by modern methods	1990	Median (50th percentile)	23.7
All women	Less developed regions	Proportion of need for family planning satisfied by modern methods	1990	Upper 97.5th percentile	36
All women	Less developed regions	Proportion of need for family planning satisfied by modern methods	2000	Lower 2.5th percentile	24.1
All women	Less developed regions	Proportion of need for family planning satisfied by modern methods	2000	Median (50th percentile)	37
All women	Less developed regions	Proportion of need for family planning satisfied by modern methods	2000	Upper 97.5th percentile	47.2
All women	Less developed regions	Proportion of need for family planning satisfied by modern methods	2010	Lower 2.5th percentile	32
All women	Less developed regions	Proportion of need for family planning satisfied by modern methods	2010	Median (50th percentile)	47.6
All women	Less developed regions	Proportion of need for family planning satisfied by modern methods	2010	Upper 97.5th percentile	57.9
All women	Less developed regions	Proportion of need for family planning satisfied by modern methods	2019	Lower 2.5th percentile	40.2
All women	Less developed regions	Proportion of need for family planning satisfied by modern methods	2019	Median (50th percentile)	54.7
All women	Less developed regions	Proportion of need for family planning satisfied by modern methods	2019	Upper 97.5th percentile	63.9
All women	Less developed regions	Proportion of need for family planning satisfied by modern methods	2030	Lower 2.5th percentile	44
All women	Less developed regions	Proportion of need for family planning satisfied by modern methods	2030	Median (50th percentile)	60.2
All women	Less developed regions	Proportion of need for family planning satisfied by modern methods	2030	Upper 97.5th percentile	70.7
All women	Less developed regions, excluding least developed countries	Contraceptive use (modern methods)	1990	Lower 2.5th percentile	2.3
All women	Less developed regions, excluding least developed countries	Contraceptive use (modern methods)	1990	Median (50th percentile)	2.9
All women	Less developed regions, excluding least developed countries	Contraceptive use (modern methods)	1990	Upper 97.5th percentile	6.5
All women	Less developed regions, excluding least developed countries	Contraceptive use (modern methods)	2000	Lower 2.5th percentile	3.8
All women	Less developed regions, excluding least developed countries	Contraceptive use (modern methods)	2000	Median (50th percentile)	4.6
All women	Less developed regions, excluding least developed countries	Contraceptive use (modern methods)	2000	Upper 97.5th percentile	8.5
All women	Less developed regions, excluding least developed countries	Contraceptive use (modern methods)	2010	Lower 2.5th percentile	4.8
All women	Less developed regions, excluding least developed countries	Contraceptive use (modern methods)	2010	Median (50th percentile)	6
All women	Less developed regions, excluding least developed countries	Contraceptive use (modern methods)	2010	Upper 97.5th percentile	10.9
All women	Less developed regions, excluding least developed countries	Contraceptive use (modern methods)	2019	Lower 2.5th percentile	5.6
All women	Less developed regions, excluding least developed countries	Contraceptive use (modern methods)	2019	Median (50th percentile)	7.1
All women	Less developed regions, excluding least developed countries	Contraceptive use (modern methods)	2019	Upper 97.5th percentile	12.2
All women	Less developed regions, excluding least developed countries	Contraceptive use (modern methods)	2030	Lower 2.5th percentile	6
All women	Less developed regions, excluding least developed countries	Contraceptive use (modern methods)	2030	Median (50th percentile)	8.2
All women	Less developed regions, excluding least developed countries	Contraceptive use (modern methods)	2030	Upper 97.5th percentile	14.8
All women	Less developed regions, excluding least developed countries	Contraceptive use (any method)	1990	Lower 2.5th percentile	3.4
All women	Less developed regions, excluding least developed countries	Contraceptive use (any method)	1990	Median (50th percentile)	4.3
All women	Less developed regions, excluding least developed countries	Contraceptive use (any method)	1990	Upper 97.5th percentile	9.4
All women	Less developed regions, excluding least developed countries	Contraceptive use (any method)	2000	Lower 2.5th percentile	5
All women	Less developed regions, excluding least developed countries	Contraceptive use (any method)	2000	Median (50th percentile)	6
All women	Less developed regions, excluding least developed countries	Contraceptive use (any method)	2000	Upper 97.5th percentile	10.9
All women	Less developed regions, excluding least developed countries	Contraceptive use (any method)	2010	Lower 2.5th percentile	5.8
All women	Less developed regions, excluding least developed countries	Contraceptive use (any method)	2010	Median (50th percentile)	7.2
All women	Less developed regions, excluding least developed countries	Contraceptive use (any method)	2010	Upper 97.5th percentile	12.9
All women	Less developed regions, excluding least developed countries	Contraceptive use (any method)	2019	Lower 2.5th percentile	6.4
All women	Less developed regions, excluding least developed countries	Contraceptive use (any method)	2019	Median (50th percentile)	8.1
All women	Less developed regions, excluding least developed countries	Contraceptive use (any method)	2019	Upper 97.5th percentile	13.7
All women	Less developed regions, excluding least developed countries	Contraceptive use (any method)	2030	Lower 2.5th percentile	6.7
All women	Less developed regions, excluding least developed countries	Contraceptive use (any method)	2030	Median (50th percentile)	9.1
All women	Less developed regions, excluding least developed countries	Contraceptive use (any method)	2030	Upper 97.5th percentile	16.4
All women	Less developed regions, excluding least developed countries	Unmet need for family planning	1990	Lower 2.5th percentile	5.6
All women	Less developed regions, excluding least developed countries	Unmet need for family planning	1990	Median (50th percentile)	6.8
All women	Less developed regions, excluding least developed countries	Unmet need for family planning	1990	Upper 97.5th percentile	17.4
All women	Less developed regions, excluding least developed countries	Unmet need for family planning	2000	Lower 2.5th percentile	4.8
All women	Less developed regions, excluding least developed countries	Unmet need for family planning	2000	Median (50th percentile)	5.6
All women	Less developed regions, excluding least developed countries	Unmet need for family planning	2000	Upper 97.5th percentile	14.2
All women	Less developed regions, excluding least developed countries	Unmet need for family planning	2010	Lower 2.5th percentile	3.7
All women	Less developed regions, excluding least developed countries	Unmet need for family planning	2010	Median (50th percentile)	4.7
All women	Less developed regions, excluding least developed countries	Unmet need for family planning	2010	Upper 97.5th percentile	12.9
All women	Less developed regions, excluding least developed countries	Unmet need for family planning	2019	Lower 2.5th percentile	3.2
All women	Less developed regions, excluding least developed countries	Unmet need for family planning	2019	Median (50th percentile)	4.1
All women	Less developed regions, excluding least developed countries	Unmet need for family planning	2019	Upper 97.5th percentile	10.6
All women	Less developed regions, excluding least developed countries	Unmet need for family planning	2030	Lower 2.5th percentile	2.6
All women	Less developed regions, excluding least developed countries	Unmet need for family planning	2030	Median (50th percentile)	3.6
All women	Less developed regions, excluding least developed countries	Unmet need for family planning	2030	Upper 97.5th percentile	10.5
All women	Less developed regions, excluding least developed countries	Need for family planning	1990	Lower 2.5th percentile	9.5
All women	Less developed regions, excluding least developed countries	Need for family planning	1990	Median (50th percentile)	11
All women	Less developed regions, excluding least developed countries	Need for family planning	1990	Upper 97.5th percentile	23.6
All women	Less developed regions, excluding least developed countries	Need for family planning	2000	Lower 2.5th percentile	10.2
All women	Less developed regions, excluding least developed countries	Need for family planning	2000	Median (50th percentile)	11.6
All women	Less developed regions, excluding least developed countries	Need for family planning	2000	Upper 97.5th percentile	22.1
All women	Less developed regions, excluding least developed countries	Need for family planning	2010	Lower 2.5th percentile	10.1
All women	Less developed regions, excluding least developed countries	Need for family planning	2010	Median (50th percentile)	11.8
All women	Less developed regions, excluding least developed countries	Need for family planning	2010	Upper 97.5th percentile	22.1
All women	Less developed regions, excluding least developed countries	Need for family planning	2019	Lower 2.5th percentile	10.3
All women	Less developed regions, excluding least developed countries	Need for family planning	2019	Median (50th percentile)	12.2
All women	Less developed regions, excluding least developed countries	Need for family planning	2019	Upper 97.5th percentile	20.9
All women	Less developed regions, excluding least developed countries	Need for family planning	2030	Lower 2.5th percentile	10.1
All women	Less developed regions, excluding least developed countries	Need for family planning	2030	Median (50th percentile)	12.7
All women	Less developed regions, excluding least developed countries	Need for family planning	2030	Upper 97.5th percentile	22.2
All women	Less developed regions, excluding least developed countries	Proportion of need for family planning satisfied by modern methods	1990	Lower 2.5th percentile	13.7
All women	Less developed regions, excluding least developed countries	Proportion of need for family planning satisfied by modern methods	1990	Median (50th percentile)	25.9
All women	Less developed regions, excluding least developed countries	Proportion of need for family planning satisfied by modern methods	1990	Upper 97.5th percentile	39.9
All women	Less developed regions, excluding least developed countries	Proportion of need for family planning satisfied by modern methods	2000	Lower 2.5th percentile	23.3
All women	Less developed regions, excluding least developed countries	Proportion of need for family planning satisfied by modern methods	2000	Median (50th percentile)	39.5
All women	Less developed regions, excluding least developed countries	Proportion of need for family planning satisfied by modern methods	2000	Upper 97.5th percentile	51.5
All women	Less developed regions, excluding least developed countries	Proportion of need for family planning satisfied by modern methods	2010	Lower 2.5th percentile	30.7
All women	Less developed regions, excluding least developed countries	Proportion of need for family planning satisfied by modern methods	2010	Median (50th percentile)	50.5
All women	Less developed regions, excluding least developed countries	Proportion of need for family planning satisfied by modern methods	2010	Upper 97.5th percentile	62.7
All women	Less developed regions, excluding least developed countries	Proportion of need for family planning satisfied by modern methods	2019	Lower 2.5th percentile	38.5
All women	Less developed regions, excluding least developed countries	Proportion of need for family planning satisfied by modern methods	2019	Median (50th percentile)	58.4
All women	Less developed regions, excluding least developed countries	Proportion of need for family planning satisfied by modern methods	2019	Upper 97.5th percentile	69.5
All women	Less developed regions, excluding least developed countries	Proportion of need for family planning satisfied by modern methods	2030	Lower 2.5th percentile	41.9
All women	Less developed regions, excluding least developed countries	Proportion of need for family planning satisfied by modern methods	2030	Median (50th percentile)	64.3
All women	Less developed regions, excluding least developed countries	Proportion of need for family planning satisfied by modern methods	2030	Upper 97.5th percentile	76.5
All women	Least developed countries	Contraceptive use (modern methods)	1990	Lower 2.5th percentile	2.2
All women	Least developed countries	Contraceptive use (modern methods)	1990	Median (50th percentile)	2.6
All women	Least developed countries	Contraceptive use (modern methods)	1990	Upper 97.5th percentile	3.6
All women	Least developed countries	Contraceptive use (modern methods)	2000	Lower 2.5th percentile	5.2
All women	Least developed countries	Contraceptive use (modern methods)	2000	Median (50th percentile)	5.6
All women	Least developed countries	Contraceptive use (modern methods)	2000	Upper 97.5th percentile	6.9
All women	Least developed countries	Contraceptive use (modern methods)	2010	Lower 2.5th percentile	6.7
All women	Least developed countries	Contraceptive use (modern methods)	2010	Median (50th percentile)	7.2
All women	Least developed countries	Contraceptive use (modern methods)	2010	Upper 97.5th percentile	8.8
All women	Least developed countries	Contraceptive use (modern methods)	2019	Lower 2.5th percentile	7.8
All women	Least developed countries	Contraceptive use (modern methods)	2019	Median (50th percentile)	8.7
All women	Least developed countries	Contraceptive use (modern methods)	2019	Upper 97.5th percentile	10.8
All women	Least developed countries	Contraceptive use (modern methods)	2030	Lower 2.5th percentile	8
All women	Least developed countries	Contraceptive use (modern methods)	2030	Median (50th percentile)	10
All women	Least developed countries	Contraceptive use (modern methods)	2030	Upper 97.5th percentile	13.5
All women	Least developed countries	Contraceptive use (any method)	1990	Lower 2.5th percentile	4.6
All women	Least developed countries	Contraceptive use (any method)	1990	Median (50th percentile)	5.2
All women	Least developed countries	Contraceptive use (any method)	1990	Upper 97.5th percentile	7.3
All women	Least developed countries	Contraceptive use (any method)	2000	Lower 2.5th percentile	7.5
All women	Least developed countries	Contraceptive use (any method)	2000	Median (50th percentile)	8.1
All women	Least developed countries	Contraceptive use (any method)	2000	Upper 97.5th percentile	10.6
All women	Least developed countries	Contraceptive use (any method)	2010	Lower 2.5th percentile	8.4
All women	Least developed countries	Contraceptive use (any method)	2010	Median (50th percentile)	8.9
All women	Least developed countries	Contraceptive use (any method)	2010	Upper 97.5th percentile	11.7
All women	Least developed countries	Contraceptive use (any method)	2019	Lower 2.5th percentile	9.1
All women	Least developed countries	Contraceptive use (any method)	2019	Median (50th percentile)	10.1
All women	Least developed countries	Contraceptive use (any method)	2019	Upper 97.5th percentile	13.4
All women	Least developed countries	Contraceptive use (any method)	2030	Lower 2.5th percentile	8.9
All women	Least developed countries	Contraceptive use (any method)	2030	Median (50th percentile)	11.2
All women	Least developed countries	Contraceptive use (any method)	2030	Upper 97.5th percentile	15.6
All women	Least developed countries	Unmet need for family planning	1990	Lower 2.5th percentile	11.5
All women	Least developed countries	Unmet need for family planning	1990	Median (50th percentile)	13
All women	Least developed countries	Unmet need for family planning	1990	Upper 97.5th percentile	14.7
All women	Least developed countries	Unmet need for family planning	2000	Lower 2.5th percentile	10.5
All women	Least developed countries	Unmet need for family planning	2000	Median (50th percentile)	11.2
All women	Least developed countries	Unmet need for family planning	2000	Upper 97.5th percentile	12.2
All women	Least developed countries	Unmet need for family planning	2010	Lower 2.5th percentile	9
All women	Least developed countries	Unmet need for family planning	2010	Median (50th percentile)	9.6
All women	Least developed countries	Unmet need for family planning	2010	Upper 97.5th percentile	10.4
All women	Least developed countries	Unmet need for family planning	2019	Lower 2.5th percentile	7.9
All women	Least developed countries	Unmet need for family planning	2019	Median (50th percentile)	8.8
All women	Least developed countries	Unmet need for family planning	2019	Upper 97.5th percentile	10
All women	Least developed countries	Unmet need for family planning	2030	Lower 2.5th percentile	6.6
All women	Least developed countries	Unmet need for family planning	2030	Median (50th percentile)	8.1
All women	Least developed countries	Unmet need for family planning	2030	Upper 97.5th percentile	10.2
All women	Least developed countries	Need for family planning	1990	Lower 2.5th percentile	16.6
All women	Least developed countries	Need for family planning	1990	Median (50th percentile)	18.2
All women	Least developed countries	Need for family planning	1990	Upper 97.5th percentile	20.8
All women	Least developed countries	Need for family planning	2000	Lower 2.5th percentile	18.4
All women	Least developed countries	Need for family planning	2000	Median (50th percentile)	19.4
All women	Least developed countries	Need for family planning	2000	Upper 97.5th percentile	21.9
All women	Least developed countries	Need for family planning	2010	Lower 2.5th percentile	17.8
All women	Least developed countries	Need for family planning	2010	Median (50th percentile)	18.5
All women	Least developed countries	Need for family planning	2010	Upper 97.5th percentile	21.4
All women	Least developed countries	Need for family planning	2019	Lower 2.5th percentile	17.5
All women	Least developed countries	Need for family planning	2019	Median (50th percentile)	18.9
All women	Least developed countries	Need for family planning	2019	Upper 97.5th percentile	22.3
All women	Least developed countries	Need for family planning	2030	Lower 2.5th percentile	16.5
All women	Least developed countries	Need for family planning	2030	Median (50th percentile)	19.3
All women	Least developed countries	Need for family planning	2030	Upper 97.5th percentile	23.9
All women	Least developed countries	Proportion of need for family planning satisfied by modern methods	1990	Lower 2.5th percentile	11.9
All women	Least developed countries	Proportion of need for family planning satisfied by modern methods	1990	Median (50th percentile)	14.2
All women	Least developed countries	Proportion of need for family planning satisfied by modern methods	1990	Upper 97.5th percentile	18.2
All women	Least developed countries	Proportion of need for family planning satisfied by modern methods	2000	Lower 2.5th percentile	26.5
All women	Least developed countries	Proportion of need for family planning satisfied by modern methods	2000	Median (50th percentile)	28.8
All women	Least developed countries	Proportion of need for family planning satisfied by modern methods	2000	Upper 97.5th percentile	32.1
All women	Least developed countries	Proportion of need for family planning satisfied by modern methods	2010	Lower 2.5th percentile	36.3
All women	Least developed countries	Proportion of need for family planning satisfied by modern methods	2010	Median (50th percentile)	38.7
All women	Least developed countries	Proportion of need for family planning satisfied by modern methods	2010	Upper 97.5th percentile	41.8
All women	Least developed countries	Proportion of need for family planning satisfied by modern methods	2019	Lower 2.5th percentile	42.2
All women	Least developed countries	Proportion of need for family planning satisfied by modern methods	2019	Median (50th percentile)	46.2
All women	Least developed countries	Proportion of need for family planning satisfied by modern methods	2019	Upper 97.5th percentile	50.4
All women	Least developed countries	Proportion of need for family planning satisfied by modern methods	2030	Lower 2.5th percentile	45.1
All women	Least developed countries	Proportion of need for family planning satisfied by modern methods	2030	Median (50th percentile)	51.9
All women	Least developed countries	Proportion of need for family planning satisfied by modern methods	2030	Upper 97.5th percentile	59.3
Married women	More developed regions	Contraceptive use (modern methods)	1990	Lower 2.5th percentile	17.1
Married women	More developed regions	Contraceptive use (modern methods)	1990	Median (50th percentile)	29.3
Married women	More developed regions	Contraceptive use (modern methods)	1990	Upper 97.5th percentile	40.5
Married women	More developed regions	Contraceptive use (modern methods)	2000	Lower 2.5th percentile	27.7
Married women	More developed regions	Contraceptive use (modern methods)	2000	Median (50th percentile)	40.6
Married women	More developed regions	Contraceptive use (modern methods)	2000	Upper 97.5th percentile	49.5
Married women	More developed regions	Contraceptive use (modern methods)	2010	Lower 2.5th percentile	43.1
Married women	More developed regions	Contraceptive use (modern methods)	2010	Median (50th percentile)	52.1
Married women	More developed regions	Contraceptive use (modern methods)	2010	Upper 97.5th percentile	59.1
Married women	More developed regions	Contraceptive use (modern methods)	2019	Lower 2.5th percentile	51.6
Married women	More developed regions	Contraceptive use (modern methods)	2019	Median (50th percentile)	60.7
Married women	More developed regions	Contraceptive use (modern methods)	2019	Upper 97.5th percentile	68.6
Married women	More developed regions	Contraceptive use (modern methods)	2030	Lower 2.5th percentile	52.1
Married women	More developed regions	Contraceptive use (modern methods)	2030	Median (50th percentile)	64
Married women	More developed regions	Contraceptive use (modern methods)	2030	Upper 97.5th percentile	74.5
Married women	More developed regions	Contraceptive use (any method)	1990	Lower 2.5th percentile	38.8
Married women	More developed regions	Contraceptive use (any method)	1990	Median (50th percentile)	50.3
Married women	More developed regions	Contraceptive use (any method)	1990	Upper 97.5th percentile	60.5
Married women	More developed regions	Contraceptive use (any method)	2000	Lower 2.5th percentile	47.7
Married women	More developed regions	Contraceptive use (any method)	2000	Median (50th percentile)	56.2
Married women	More developed regions	Contraceptive use (any method)	2000	Upper 97.5th percentile	63.4
Married women	More developed regions	Contraceptive use (any method)	2010	Lower 2.5th percentile	58.4
Married women	More developed regions	Contraceptive use (any method)	2010	Median (50th percentile)	64.4
Married women	More developed regions	Contraceptive use (any method)	2010	Upper 97.5th percentile	69.7
Married women	More developed regions	Contraceptive use (any method)	2019	Lower 2.5th percentile	63.5
Married women	More developed regions	Contraceptive use (any method)	2019	Median (50th percentile)	71.1
Married women	More developed regions	Contraceptive use (any method)	2019	Upper 97.5th percentile	77.8
Married women	More developed regions	Contraceptive use (any method)	2030	Lower 2.5th percentile	61.5
Married women	More developed regions	Contraceptive use (any method)	2030	Median (50th percentile)	72.8
Married women	More developed regions	Contraceptive use (any method)	2030	Upper 97.5th percentile	82.9
Married women	More developed regions	Unmet need for family planning	1990	Lower 2.5th percentile	13.5
Married women	More developed regions	Unmet need for family planning	1990	Median (50th percentile)	20.1
Married women	More developed regions	Unmet need for family planning	1990	Upper 97.5th percentile	29
Married women	More developed regions	Unmet need for family planning	2000	Lower 2.5th percentile	12
Married women	More developed regions	Unmet need for family planning	2000	Median (50th percentile)	17.9
Married women	More developed regions	Unmet need for family planning	2000	Upper 97.5th percentile	25.7
Married women	More developed regions	Unmet need for family planning	2010	Lower 2.5th percentile	9.4
Married women	More developed regions	Unmet need for family planning	2010	Median (50th percentile)	14.3
Married women	More developed regions	Unmet need for family planning	2010	Upper 97.5th percentile	20.7
Married women	More developed regions	Unmet need for family planning	2019	Lower 2.5th percentile	7.1
Married women	More developed regions	Unmet need for family planning	2019	Median (50th percentile)	11.4
Married women	More developed regions	Unmet need for family planning	2019	Upper 97.5th percentile	17.3
Married women	More developed regions	Unmet need for family planning	2030	Lower 2.5th percentile	5.8
Married women	More developed regions	Unmet need for family planning	2030	Median (50th percentile)	10.6
Married women	More developed regions	Unmet need for family planning	2030	Upper 97.5th percentile	17.7
Married women	More developed regions	Need for family planning	1990	Lower 2.5th percentile	60.6
Married women	More developed regions	Need for family planning	1990	Median (50th percentile)	70.4
Married women	More developed regions	Need for family planning	1990	Upper 97.5th percentile	79.2
Married women	More developed regions	Need for family planning	2000	Lower 2.5th percentile	66.1
Married women	More developed regions	Need for family planning	2000	Median (50th percentile)	74.1
Married women	More developed regions	Need for family planning	2000	Upper 97.5th percentile	81.5
Married women	More developed regions	Need for family planning	2010	Lower 2.5th percentile	72.4
Married women	More developed regions	Need for family planning	2010	Median (50th percentile)	78.7
Married women	More developed regions	Need for family planning	2010	Upper 97.5th percentile	84.9
Married women	More developed regions	Need for family planning	2019	Lower 2.5th percentile	76.1
Married women	More developed regions	Need for family planning	2019	Median (50th percentile)	82.4
Married women	More developed regions	Need for family planning	2019	Upper 97.5th percentile	88.2
Married women	More developed regions	Need for family planning	2030	Lower 2.5th percentile	75.3
Married women	More developed regions	Need for family planning	2030	Median (50th percentile)	83.4
Married women	More developed regions	Need for family planning	2030	Upper 97.5th percentile	90.4
Married women	More developed regions	Proportion of need for family planning satisfied by modern methods	1990	Lower 2.5th percentile	24.8
Married women	More developed regions	Proportion of need for family planning satisfied by modern methods	1990	Median (50th percentile)	41.6
Married women	More developed regions	Proportion of need for family planning satisfied by modern methods	1990	Upper 97.5th percentile	55.3
Married women	More developed regions	Proportion of need for family planning satisfied by modern methods	2000	Lower 2.5th percentile	37.4
Married women	More developed regions	Proportion of need for family planning satisfied by modern methods	2000	Median (50th percentile)	54.7
Married women	More developed regions	Proportion of need for family planning satisfied by modern methods	2000	Upper 97.5th percentile	65.5
Married women	More developed regions	Proportion of need for family planning satisfied by modern methods	2010	Lower 2.5th percentile	55
Married women	More developed regions	Proportion of need for family planning satisfied by modern methods	2010	Median (50th percentile)	66.2
Married women	More developed regions	Proportion of need for family planning satisfied by modern methods	2010	Upper 97.5th percentile	74.3
Married women	More developed regions	Proportion of need for family planning satisfied by modern methods	2019	Lower 2.5th percentile	63.8
Married women	More developed regions	Proportion of need for family planning satisfied by modern methods	2019	Median (50th percentile)	73.6
Married women	More developed regions	Proportion of need for family planning satisfied by modern methods	2019	Upper 97.5th percentile	81
Married women	More developed regions	Proportion of need for family planning satisfied by modern methods	2030	Lower 2.5th percentile	65.4
Married women	More developed regions	Proportion of need for family planning satisfied by modern methods	2030	Median (50th percentile)	76.7
Married women	More developed regions	Proportion of need for family planning satisfied by modern methods	2030	Upper 97.5th percentile	84.8
Married women	Less developed regions	Contraceptive use (modern methods)	1990	Lower 2.5th percentile	7.9
Married women	Less developed regions	Contraceptive use (modern methods)	1990	Median (50th percentile)	8.9
Married women	Less developed regions	Contraceptive use (modern methods)	1990	Upper 97.5th percentile	10.3
Married women	Less developed regions	Contraceptive use (modern methods)	2000	Lower 2.5th percentile	13.6
Married women	Less developed regions	Contraceptive use (modern methods)	2000	Median (50th percentile)	14.6
Married women	Less developed regions	Contraceptive use (modern methods)	2000	Upper 97.5th percentile	15.8
Married women	Less developed regions	Contraceptive use (modern methods)	2010	Lower 2.5th percentile	18.4
Married women	Less developed regions	Contraceptive use (modern methods)	2010	Median (50th percentile)	19.8
Married women	Less developed regions	Contraceptive use (modern methods)	2010	Upper 97.5th percentile	21.2
Married women	Less developed regions	Contraceptive use (modern methods)	2019	Lower 2.5th percentile	23
Married women	Less developed regions	Contraceptive use (modern methods)	2019	Median (50th percentile)	25
Married women	Less developed regions	Contraceptive use (modern methods)	2019	Upper 97.5th percentile	27.2
Married women	Less developed regions	Contraceptive use (modern methods)	2030	Lower 2.5th percentile	26.8
Married women	Less developed regions	Contraceptive use (modern methods)	2030	Median (50th percentile)	30.8
Married women	Less developed regions	Contraceptive use (modern methods)	2030	Upper 97.5th percentile	35.6
Married women	Less developed regions	Contraceptive use (any method)	1990	Lower 2.5th percentile	11.7
Married women	Less developed regions	Contraceptive use (any method)	1990	Median (50th percentile)	12.9
Married women	Less developed regions	Contraceptive use (any method)	1990	Upper 97.5th percentile	14.6
Married women	Less developed regions	Contraceptive use (any method)	2000	Lower 2.5th percentile	18.1
Married women	Less developed regions	Contraceptive use (any method)	2000	Median (50th percentile)	19.2
Married women	Less developed regions	Contraceptive use (any method)	2000	Upper 97.5th percentile	20.5
Married women	Less developed regions	Contraceptive use (any method)	2010	Lower 2.5th percentile	22.9
Married women	Less developed regions	Contraceptive use (any method)	2010	Median (50th percentile)	24.3
Married women	Less developed regions	Contraceptive use (any method)	2010	Upper 97.5th percentile	25.9
Married women	Less developed regions	Contraceptive use (any method)	2019	Lower 2.5th percentile	27.2
Married women	Less developed regions	Contraceptive use (any method)	2019	Median (50th percentile)	29.5
Married women	Less developed regions	Contraceptive use (any method)	2019	Upper 97.5th percentile	31.9
Married women	Less developed regions	Contraceptive use (any method)	2030	Lower 2.5th percentile	30.9
Married women	Less developed regions	Contraceptive use (any method)	2030	Median (50th percentile)	35.7
Married women	Less developed regions	Contraceptive use (any method)	2030	Upper 97.5th percentile	41.2
Married women	Less developed regions	Unmet need for family planning	1990	Lower 2.5th percentile	26.1
Married women	Less developed regions	Unmet need for family planning	1990	Median (50th percentile)	29.3
Married women	Less developed regions	Unmet need for family planning	1990	Upper 97.5th percentile	32.9
Married women	Less developed regions	Unmet need for family planning	2000	Lower 2.5th percentile	22.9
Married women	Less developed regions	Unmet need for family planning	2000	Median (50th percentile)	24.8
Married women	Less developed regions	Unmet need for family planning	2000	Upper 97.5th percentile	26.8
Married women	Less developed regions	Unmet need for family planning	2010	Lower 2.5th percentile	20.5
Married women	Less developed regions	Unmet need for family planning	2010	Median (50th percentile)	22.6
Married women	Less developed regions	Unmet need for family planning	2010	Upper 97.5th percentile	25
Married women	Less developed regions	Unmet need for family planning	2019	Lower 2.5th percentile	19
Married women	Less developed regions	Unmet need for family planning	2019	Median (50th percentile)	21
Married women	Less developed regions	Unmet need for family planning	2019	Upper 97.5th percentile	23.4
Married women	Less developed regions	Unmet need for family planning	2030	Lower 2.5th percentile	16.9
Married women	Less developed regions	Unmet need for family planning	2030	Median (50th percentile)	19.9
Married women	Less developed regions	Unmet need for family planning	2030	Upper 97.5th percentile	23.3
Married women	Less developed regions	Need for family planning	1990	Lower 2.5th percentile	38.9
Married women	Less developed regions	Need for family planning	1990	Median (50th percentile)	42.2
Married women	Less developed regions	Need for family planning	1990	Upper 97.5th percentile	45.9
Married women	Less developed regions	Need for family planning	2000	Lower 2.5th percentile	41.9
Married women	Less developed regions	Need for family planning	2000	Median (50th percentile)	44
Married women	Less developed regions	Need for family planning	2000	Upper 97.5th percentile	46.1
Married women	Less developed regions	Need for family planning	2010	Lower 2.5th percentile	44.6
Married women	Less developed regions	Need for family planning	2010	Median (50th percentile)	46.9
Married women	Less developed regions	Need for family planning	2010	Upper 97.5th percentile	49.4
Married women	Less developed regions	Need for family planning	2019	Lower 2.5th percentile	48
Married women	Less developed regions	Need for family planning	2019	Median (50th percentile)	50.5
Married women	Less developed regions	Need for family planning	2019	Upper 97.5th percentile	53.2
Married women	Less developed regions	Need for family planning	2030	Lower 2.5th percentile	51.1
Married women	Less developed regions	Need for family planning	2030	Median (50th percentile)	55.5
Married women	Less developed regions	Need for family planning	2030	Upper 97.5th percentile	60.4
Married women	Less developed regions	Proportion of need for family planning satisfied by modern methods	1990	Lower 2.5th percentile	18.4
Married women	Less developed regions	Proportion of need for family planning satisfied by modern methods	1990	Median (50th percentile)	21.1
Married women	Less developed regions	Proportion of need for family planning satisfied by modern methods	1990	Upper 97.5th percentile	24.4
Married women	Less developed regions	Proportion of need for family planning satisfied by modern methods	2000	Lower 2.5th percentile	30.9
Married women	Less developed regions	Proportion of need for family planning satisfied by modern methods	2000	Median (50th percentile)	33.3
Married women	Less developed regions	Proportion of need for family planning satisfied by modern methods	2000	Upper 97.5th percentile	35.9
Married women	Less developed regions	Proportion of need for family planning satisfied by modern methods	2010	Lower 2.5th percentile	39.1
Married women	Less developed regions	Proportion of need for family planning satisfied by modern methods	2010	Median (50th percentile)	42.1
Married women	Less developed regions	Proportion of need for family planning satisfied by modern methods	2010	Upper 97.5th percentile	45.2
Married women	Less developed regions	Proportion of need for family planning satisfied by modern methods	2019	Lower 2.5th percentile	45.9
Married women	Less developed regions	Proportion of need for family planning satisfied by modern methods	2019	Median (50th percentile)	49.5
Married women	Less developed regions	Proportion of need for family planning satisfied by modern methods	2019	Upper 97.5th percentile	53
Married women	Less developed regions	Proportion of need for family planning satisfied by modern methods	2030	Lower 2.5th percentile	50
Married women	Less developed regions	Proportion of need for family planning satisfied by modern methods	2030	Median (50th percentile)	55.5
Married women	Less developed regions	Proportion of need for family planning satisfied by modern methods	2030	Upper 97.5th percentile	61.1
Married women	Less developed regions, excluding least developed countries	Contraceptive use (modern methods)	1990	Lower 2.5th percentile	8.7
Married women	Less developed regions, excluding least developed countries	Contraceptive use (modern methods)	1990	Median (50th percentile)	9.9
Married women	Less developed regions, excluding least developed countries	Contraceptive use (modern methods)	1990	Upper 97.5th percentile	11.7
Married women	Less developed regions, excluding least developed countries	Contraceptive use (modern methods)	2000	Lower 2.5th percentile	13.8
Married women	Less developed regions, excluding least developed countries	Contraceptive use (modern methods)	2000	Median (50th percentile)	15.1
Married women	Less developed regions, excluding least developed countries	Contraceptive use (modern methods)	2000	Upper 97.5th percentile	16.7
Married women	Less developed regions, excluding least developed countries	Contraceptive use (modern methods)	2010	Lower 2.5th percentile	18.4
Married women	Less developed regions, excluding least developed countries	Contraceptive use (modern methods)	2010	Median (50th percentile)	20.1
Married women	Less developed regions, excluding least developed countries	Contraceptive use (modern methods)	2010	Upper 97.5th percentile	22.2
Married women	Less developed regions, excluding least developed countries	Contraceptive use (modern methods)	2019	Lower 2.5th percentile	22.8
Married women	Less developed regions, excluding least developed countries	Contraceptive use (modern methods)	2019	Median (50th percentile)	25.5
Married women	Less developed regions, excluding least developed countries	Contraceptive use (modern methods)	2019	Upper 97.5th percentile	28.5
Married women	Less developed regions, excluding least developed countries	Contraceptive use (modern methods)	2030	Lower 2.5th percentile	26.8
Married women	Less developed regions, excluding least developed countries	Contraceptive use (modern methods)	2030	Median (50th percentile)	32
Married women	Less developed regions, excluding least developed countries	Contraceptive use (modern methods)	2030	Upper 97.5th percentile	38.5
Married women	Less developed regions, excluding least developed countries	Contraceptive use (any method)	1990	Lower 2.5th percentile	12.4
Married women	Less developed regions, excluding least developed countries	Contraceptive use (any method)	1990	Median (50th percentile)	14
Married women	Less developed regions, excluding least developed countries	Contraceptive use (any method)	1990	Upper 97.5th percentile	16.1
Married women	Less developed regions, excluding least developed countries	Contraceptive use (any method)	2000	Lower 2.5th percentile	18.4
Married women	Less developed regions, excluding least developed countries	Contraceptive use (any method)	2000	Median (50th percentile)	19.7
Married women	Less developed regions, excluding least developed countries	Contraceptive use (any method)	2000	Upper 97.5th percentile	21.4
Married women	Less developed regions, excluding least developed countries	Contraceptive use (any method)	2010	Lower 2.5th percentile	23.2
Married women	Less developed regions, excluding least developed countries	Contraceptive use (any method)	2010	Median (50th percentile)	25.1
Married women	Less developed regions, excluding least developed countries	Contraceptive use (any method)	2010	Upper 97.5th percentile	27.3
Married women	Less developed regions, excluding least developed countries	Contraceptive use (any method)	2019	Lower 2.5th percentile	27.5
Married women	Less developed regions, excluding least developed countries	Contraceptive use (any method)	2019	Median (50th percentile)	30.6
Married women	Less developed regions, excluding least developed countries	Contraceptive use (any method)	2019	Upper 97.5th percentile	33.9
Married women	Less developed regions, excluding least developed countries	Contraceptive use (any method)	2030	Lower 2.5th percentile	31.3
Married women	Less developed regions, excluding least developed countries	Contraceptive use (any method)	2030	Median (50th percentile)	37.5
Married women	Less developed regions, excluding least developed countries	Contraceptive use (any method)	2030	Upper 97.5th percentile	45.3
Married women	Less developed regions, excluding least developed countries	Unmet need for family planning	1990	Lower 2.5th percentile	25.6
Married women	Less developed regions, excluding least developed countries	Unmet need for family planning	1990	Median (50th percentile)	29.7
Married women	Less developed regions, excluding least developed countries	Unmet need for family planning	1990	Upper 97.5th percentile	34
Married women	Less developed regions, excluding least developed countries	Unmet need for family planning	2000	Lower 2.5th percentile	21.7
Married women	Less developed regions, excluding least developed countries	Unmet need for family planning	2000	Median (50th percentile)	24.2
Married women	Less developed regions, excluding least developed countries	Unmet need for family planning	2000	Upper 97.5th percentile	26.9
Married women	Less developed regions, excluding least developed countries	Unmet need for family planning	2010	Lower 2.5th percentile	18.9
Married women	Less developed regions, excluding least developed countries	Unmet need for family planning	2010	Median (50th percentile)	21.7
Married women	Less developed regions, excluding least developed countries	Unmet need for family planning	2010	Upper 97.5th percentile	25.1
Married women	Less developed regions, excluding least developed countries	Unmet need for family planning	2019	Lower 2.5th percentile	17.2
Married women	Less developed regions, excluding least developed countries	Unmet need for family planning	2019	Median (50th percentile)	20
Married women	Less developed regions, excluding least developed countries	Unmet need for family planning	2019	Upper 97.5th percentile	23.3
Married women	Less developed regions, excluding least developed countries	Unmet need for family planning	2030	Lower 2.5th percentile	14.7
Married women	Less developed regions, excluding least developed countries	Unmet need for family planning	2030	Median (50th percentile)	18.8
Married women	Less developed regions, excluding least developed countries	Unmet need for family planning	2030	Upper 97.5th percentile	23.7
Married women	Less developed regions, excluding least developed countries	Need for family planning	1990	Lower 2.5th percentile	39.5
Married women	Less developed regions, excluding least developed countries	Need for family planning	1990	Median (50th percentile)	43.6
Married women	Less developed regions, excluding least developed countries	Need for family planning	1990	Upper 97.5th percentile	48.2
Married women	Less developed regions, excluding least developed countries	Need for family planning	2000	Lower 2.5th percentile	41.3
Married women	Less developed regions, excluding least developed countries	Need for family planning	2000	Median (50th percentile)	44
Married women	Less developed regions, excluding least developed countries	Need for family planning	2000	Upper 97.5th percentile	46.8
Married women	Less developed regions, excluding least developed countries	Need for family planning	2010	Lower 2.5th percentile	43.7
Married women	Less developed regions, excluding least developed countries	Need for family planning	2010	Median (50th percentile)	46.9
Married women	Less developed regions, excluding least developed countries	Need for family planning	2010	Upper 97.5th percentile	50.4
Married women	Less developed regions, excluding least developed countries	Need for family planning	2019	Lower 2.5th percentile	47
Married women	Less developed regions, excluding least developed countries	Need for family planning	2019	Median (50th percentile)	50.5
Married women	Less developed regions, excluding least developed countries	Need for family planning	2019	Upper 97.5th percentile	54.4
Married women	Less developed regions, excluding least developed countries	Need for family planning	2030	Lower 2.5th percentile	50.4
Married women	Less developed regions, excluding least developed countries	Need for family planning	2030	Median (50th percentile)	56.3
Married women	Less developed regions, excluding least developed countries	Need for family planning	2030	Upper 97.5th percentile	63.2
Married women	Less developed regions, excluding least developed countries	Proportion of need for family planning satisfied by modern methods	1990	Lower 2.5th percentile	19.5
Married women	Less developed regions, excluding least developed countries	Proportion of need for family planning satisfied by modern methods	1990	Median (50th percentile)	22.8
Married women	Less developed regions, excluding least developed countries	Proportion of need for family planning satisfied by modern methods	1990	Upper 97.5th percentile	26.9
Married women	Less developed regions, excluding least developed countries	Proportion of need for family planning satisfied by modern methods	2000	Lower 2.5th percentile	31.2
Married women	Less developed regions, excluding least developed countries	Proportion of need for family planning satisfied by modern methods	2000	Median (50th percentile)	34.4
Married women	Less developed regions, excluding least developed countries	Proportion of need for family planning satisfied by modern methods	2000	Upper 97.5th percentile	37.9
Married women	Less developed regions, excluding least developed countries	Proportion of need for family planning satisfied by modern methods	2010	Lower 2.5th percentile	38.9
Married women	Less developed regions, excluding least developed countries	Proportion of need for family planning satisfied by modern methods	2010	Median (50th percentile)	43
Married women	Less developed regions, excluding least developed countries	Proportion of need for family planning satisfied by modern methods	2010	Upper 97.5th percentile	47.3
Married women	Less developed regions, excluding least developed countries	Proportion of need for family planning satisfied by modern methods	2019	Lower 2.5th percentile	45.7
Married women	Less developed regions, excluding least developed countries	Proportion of need for family planning satisfied by modern methods	2019	Median (50th percentile)	50.6
Married women	Less developed regions, excluding least developed countries	Proportion of need for family planning satisfied by modern methods	2019	Upper 97.5th percentile	55.3
Married women	Less developed regions, excluding least developed countries	Proportion of need for family planning satisfied by modern methods	2030	Lower 2.5th percentile	49.5
Married women	Less developed regions, excluding least developed countries	Proportion of need for family planning satisfied by modern methods	2030	Median (50th percentile)	56.8
Married women	Less developed regions, excluding least developed countries	Proportion of need for family planning satisfied by modern methods	2030	Upper 97.5th percentile	63.9
Married women	Least developed countries	Contraceptive use (modern methods)	1990	Lower 2.5th percentile	4.5
Married women	Least developed countries	Contraceptive use (modern methods)	1990	Median (50th percentile)	5.5
Married women	Least developed countries	Contraceptive use (modern methods)	1990	Upper 97.5th percentile	6.5
Married women	Least developed countries	Contraceptive use (modern methods)	2000	Lower 2.5th percentile	12.2
Married women	Least developed countries	Contraceptive use (modern methods)	2000	Median (50th percentile)	13.2
Married women	Least developed countries	Contraceptive use (modern methods)	2000	Upper 97.5th percentile	14.3
Married women	Least developed countries	Contraceptive use (modern methods)	2010	Lower 2.5th percentile	17.6
Married women	Least developed countries	Contraceptive use (modern methods)	2010	Median (50th percentile)	18.8
Married women	Least developed countries	Contraceptive use (modern methods)	2010	Upper 97.5th percentile	20
Married women	Least developed countries	Contraceptive use (modern methods)	2019	Lower 2.5th percentile	21.3
Married women	Least developed countries	Contraceptive use (modern methods)	2019	Median (50th percentile)	24
Married women	Least developed countries	Contraceptive use (modern methods)	2019	Upper 97.5th percentile	26.8
Married women	Least developed countries	Contraceptive use (modern methods)	2030	Lower 2.5th percentile	23.8
Married women	Least developed countries	Contraceptive use (modern methods)	2030	Median (50th percentile)	28.6
Married women	Least developed countries	Contraceptive use (modern methods)	2030	Upper 97.5th percentile	33.7
Married women	Least developed countries	Contraceptive use (any method)	1990	Lower 2.5th percentile	8.3
Married women	Least developed countries	Contraceptive use (any method)	1990	Median (50th percentile)	9.2
Married women	Least developed countries	Contraceptive use (any method)	1990	Upper 97.5th percentile	10.4
Married women	Least developed countries	Contraceptive use (any method)	2000	Lower 2.5th percentile	16.6
Married women	Least developed countries	Contraceptive use (any method)	2000	Median (50th percentile)	17.7
Married women	Least developed countries	Contraceptive use (any method)	2000	Upper 97.5th percentile	18.9
Married women	Least developed countries	Contraceptive use (any method)	2010	Lower 2.5th percentile	21.2
Married women	Least developed countries	Contraceptive use (any method)	2010	Median (50th percentile)	22.3
Married women	Least developed countries	Contraceptive use (any method)	2010	Upper 97.5th percentile	23.6
Married women	Least developed countries	Contraceptive use (any method)	2019	Lower 2.5th percentile	24.5
Married women	Least developed countries	Contraceptive use (any method)	2019	Median (50th percentile)	27.4
Married women	Least developed countries	Contraceptive use (any method)	2019	Upper 97.5th percentile	30.3
Married women	Least developed countries	Contraceptive use (any method)	2030	Lower 2.5th percentile	26.8
Married women	Least developed countries	Contraceptive use (any method)	2030	Median (50th percentile)	32.2
Married women	Least developed countries	Contraceptive use (any method)	2030	Upper 97.5th percentile	37.5
Married women	Least developed countries	Unmet need for family planning	1990	Lower 2.5th percentile	24.9
Married women	Least developed countries	Unmet need for family planning	1990	Median (50th percentile)	28.2
Married women	Least developed countries	Unmet need for family planning	1990	Upper 97.5th percentile	31.8
Married women	Least developed countries	Unmet need for family planning	2000	Lower 2.5th percentile	24.7
Married women	Least developed countries	Unmet need for family planning	2000	Median (50th percentile)	26.3
Married women	Least developed countries	Unmet need for family planning	2000	Upper 97.5th percentile	27.9
Married women	Least developed countries	Unmet need for family planning	2010	Lower 2.5th percentile	23.3
Married women	Least developed countries	Unmet need for family planning	2010	Median (50th percentile)	24.6
Married women	Least developed countries	Unmet need for family planning	2010	Upper 97.5th percentile	26.1
Married women	Least developed countries	Unmet need for family planning	2019	Lower 2.5th percentile	21
Married women	Least developed countries	Unmet need for family planning	2019	Median (50th percentile)	23
Married women	Least developed countries	Unmet need for family planning	2019	Upper 97.5th percentile	25.3
Married women	Least developed countries	Unmet need for family planning	2030	Lower 2.5th percentile	18.7
Married women	Least developed countries	Unmet need for family planning	2030	Median (50th percentile)	21.8
Married women	Least developed countries	Unmet need for family planning	2030	Upper 97.5th percentile	25
Married women	Least developed countries	Need for family planning	1990	Lower 2.5th percentile	34
Married women	Least developed countries	Need for family planning	1990	Median (50th percentile)	37.4
Married women	Least developed countries	Need for family planning	1990	Upper 97.5th percentile	41.1
Married women	Least developed countries	Need for family planning	2000	Lower 2.5th percentile	42.3
Married women	Least developed countries	Need for family planning	2000	Median (50th percentile)	43.9
Married women	Least developed countries	Need for family planning	2000	Upper 97.5th percentile	45.7
Married women	Least developed countries	Need for family planning	2010	Lower 2.5th percentile	45.4
Married women	Least developed countries	Need for family planning	2010	Median (50th percentile)	47
Married women	Least developed countries	Need for family planning	2010	Upper 97.5th percentile	48.6
Married women	Least developed countries	Need for family planning	2019	Lower 2.5th percentile	47.7
Married women	Least developed countries	Need for family planning	2019	Median (50th percentile)	50.5
Married women	Least developed countries	Need for family planning	2019	Upper 97.5th percentile	53.2
Married women	Least developed countries	Need for family planning	2030	Lower 2.5th percentile	49.3
Married women	Least developed countries	Need for family planning	2030	Median (50th percentile)	53.9
Married women	Least developed countries	Need for family planning	2030	Upper 97.5th percentile	58.6
Married women	Least developed countries	Proportion of need for family planning satisfied by modern methods	1990	Lower 2.5th percentile	12
Married women	Least developed countries	Proportion of need for family planning satisfied by modern methods	1990	Median (50th percentile)	14.6
Married women	Least developed countries	Proportion of need for family planning satisfied by modern methods	1990	Upper 97.5th percentile	17.5
Married women	Least developed countries	Proportion of need for family planning satisfied by modern methods	2000	Lower 2.5th percentile	27.9
Married women	Least developed countries	Proportion of need for family planning satisfied by modern methods	2000	Median (50th percentile)	30.1
Married women	Least developed countries	Proportion of need for family planning satisfied by modern methods	2000	Upper 97.5th percentile	32.5
Married women	Least developed countries	Proportion of need for family planning satisfied by modern methods	2010	Lower 2.5th percentile	37.6
Married women	Least developed countries	Proportion of need for family planning satisfied by modern methods	2010	Median (50th percentile)	40
Married women	Least developed countries	Proportion of need for family planning satisfied by modern methods	2010	Upper 97.5th percentile	42.3
Married women	Least developed countries	Proportion of need for family planning satisfied by modern methods	2019	Lower 2.5th percentile	43.1
Married women	Least developed countries	Proportion of need for family planning satisfied by modern methods	2019	Median (50th percentile)	47.6
Married women	Least developed countries	Proportion of need for family planning satisfied by modern methods	2019	Upper 97.5th percentile	51.7
Married women	Least developed countries	Proportion of need for family planning satisfied by modern methods	2030	Lower 2.5th percentile	46.6
Married women	Least developed countries	Proportion of need for family planning satisfied by modern methods	2030	Median (50th percentile)	53.1
Married women	Least developed countries	Proportion of need for family planning satisfied by modern methods	2030	Upper 97.5th percentile	59.3
Unmarried women	More developed regions	Contraceptive use (modern methods)	1990	Lower 2.5th percentile	3.3
Unmarried women	More developed regions	Contraceptive use (modern methods)	1990	Median (50th percentile)	7.8
Unmarried women	More developed regions	Contraceptive use (modern methods)	1990	Upper 97.5th percentile	16.1
Unmarried women	More developed regions	Contraceptive use (modern methods)	2000	Lower 2.5th percentile	5.8
Unmarried women	More developed regions	Contraceptive use (modern methods)	2000	Median (50th percentile)	11
Unmarried women	More developed regions	Contraceptive use (modern methods)	2000	Upper 97.5th percentile	19
Unmarried women	More developed regions	Contraceptive use (modern methods)	2010	Lower 2.5th percentile	9.8
Unmarried women	More developed regions	Contraceptive use (modern methods)	2010	Median (50th percentile)	15.9
Unmarried women	More developed regions	Contraceptive use (modern methods)	2010	Upper 97.5th percentile	23.3
Unmarried women	More developed regions	Contraceptive use (modern methods)	2019	Lower 2.5th percentile	12.1
Unmarried women	More developed regions	Contraceptive use (modern methods)	2019	Median (50th percentile)	19.5
Unmarried women	More developed regions	Contraceptive use (modern methods)	2019	Upper 97.5th percentile	28.3
Unmarried women	More developed regions	Contraceptive use (modern methods)	2030	Lower 2.5th percentile	12.2
Unmarried women	More developed regions	Contraceptive use (modern methods)	2030	Median (50th percentile)	20.9
Unmarried women	More developed regions	Contraceptive use (modern methods)	2030	Upper 97.5th percentile	33.1
Unmarried women	More developed regions	Contraceptive use (any method)	1990	Lower 2.5th percentile	4.4
Unmarried women	More developed regions	Contraceptive use (any method)	1990	Median (50th percentile)	9.8
Unmarried women	More developed regions	Contraceptive use (any method)	1990	Upper 97.5th percentile	19.3
Unmarried women	More developed regions	Contraceptive use (any method)	2000	Lower 2.5th percentile	6.7
Unmarried women	More developed regions	Contraceptive use (any method)	2000	Median (50th percentile)	12.3
Unmarried women	More developed regions	Contraceptive use (any method)	2000	Upper 97.5th percentile	21.1
Unmarried women	More developed regions	Contraceptive use (any method)	2010	Lower 2.5th percentile	10.5
Unmarried women	More developed regions	Contraceptive use (any method)	2010	Median (50th percentile)	17
Unmarried women	More developed regions	Contraceptive use (any method)	2010	Upper 97.5th percentile	24.7
Unmarried women	More developed regions	Contraceptive use (any method)	2019	Lower 2.5th percentile	12.7
Unmarried women	More developed regions	Contraceptive use (any method)	2019	Median (50th percentile)	20.4
Unmarried women	More developed regions	Contraceptive use (any method)	2019	Upper 97.5th percentile	29.4
Unmarried women	More developed regions	Contraceptive use (any method)	2030	Lower 2.5th percentile	12.7
Unmarried women	More developed regions	Contraceptive use (any method)	2030	Median (50th percentile)	21.6
Unmarried women	More developed regions	Contraceptive use (any method)	2030	Upper 97.5th percentile	34.1
Unmarried women	More developed regions	Unmet need for family planning	1990	Lower 2.5th percentile	1
Unmarried women	More developed regions	Unmet need for family planning	1990	Median (50th percentile)	3.6
Unmarried women	More developed regions	Unmet need for family planning	1990	Upper 97.5th percentile	15.8
Unmarried women	More developed regions	Unmet need for family planning	2000	Lower 2.5th percentile	1
Unmarried women	More developed regions	Unmet need for family planning	2000	Median (50th percentile)	3.9
Unmarried women	More developed regions	Unmet need for family planning	2000	Upper 97.5th percentile	17.2
Unmarried women	More developed regions	Unmet need for family planning	2010	Lower 2.5th percentile	1
Unmarried women	More developed regions	Unmet need for family planning	2010	Median (50th percentile)	4.1
Unmarried women	More developed regions	Unmet need for family planning	2010	Upper 97.5th percentile	19.5
Unmarried women	More developed regions	Unmet need for family planning	2019	Lower 2.5th percentile	1
Unmarried women	More developed regions	Unmet need for family planning	2019	Median (50th percentile)	4
Unmarried women	More developed regions	Unmet need for family planning	2019	Upper 97.5th percentile	19.5
Unmarried women	More developed regions	Unmet need for family planning	2030	Lower 2.5th percentile	0.9
Unmarried women	More developed regions	Unmet need for family planning	2030	Median (50th percentile)	3.8
Unmarried women	More developed regions	Unmet need for family planning	2030	Upper 97.5th percentile	18.2
Unmarried women	More developed regions	Need for family planning	1990	Lower 2.5th percentile	6.7
Unmarried women	More developed regions	Need for family planning	1990	Median (50th percentile)	13.4
Unmarried women	More developed regions	Need for family planning	1990	Upper 97.5th percentile	28
Unmarried women	More developed regions	Need for family planning	2000	Lower 2.5th percentile	9.5
Unmarried women	More developed regions	Need for family planning	2000	Median (50th percentile)	16.3
Unmarried women	More developed regions	Need for family planning	2000	Upper 97.5th percentile	31.1
Unmarried women	More developed regions	Need for family planning	2010	Lower 2.5th percentile	13.8
Unmarried women	More developed regions	Need for family planning	2010	Median (50th percentile)	21.1
Unmarried women	More developed regions	Need for family planning	2010	Upper 97.5th percentile	37.1
Unmarried women	More developed regions	Need for family planning	2019	Lower 2.5th percentile	16.2
Unmarried women	More developed regions	Need for family planning	2019	Median (50th percentile)	24.4
Unmarried women	More developed regions	Need for family planning	2019	Upper 97.5th percentile	40.2
Unmarried women	More developed regions	Need for family planning	2030	Lower 2.5th percentile	16.2
Unmarried women	More developed regions	Need for family planning	2030	Median (50th percentile)	25.4
Unmarried women	More developed regions	Need for family planning	2030	Upper 97.5th percentile	41.1
Unmarried women	More developed regions	Proportion of need for family planning satisfied by modern methods	1990	Lower 2.5th percentile	26
Unmarried women	More developed regions	Proportion of need for family planning satisfied by modern methods	1990	Median (50th percentile)	57.9
Unmarried women	More developed regions	Proportion of need for family planning satisfied by modern methods	1990	Upper 97.5th percentile	80.3
Unmarried women	More developed regions	Proportion of need for family planning satisfied by modern methods	2000	Lower 2.5th percentile	34.2
Unmarried women	More developed regions	Proportion of need for family planning satisfied by modern methods	2000	Median (50th percentile)	67.4
Unmarried women	More developed regions	Proportion of need for family planning satisfied by modern methods	2000	Upper 97.5th percentile	85.7
Unmarried women	More developed regions	Proportion of need for family planning satisfied by modern methods	2010	Lower 2.5th percentile	41.9
Unmarried women	More developed regions	Proportion of need for family planning satisfied by modern methods	2010	Median (50th percentile)	75.5
Unmarried women	More developed regions	Proportion of need for family planning satisfied by modern methods	2010	Upper 97.5th percentile	90.1
Unmarried women	More developed regions	Proportion of need for family planning satisfied by modern methods	2019	Lower 2.5th percentile	45.8
Unmarried women	More developed regions	Proportion of need for family planning satisfied by modern methods	2019	Median (50th percentile)	80
Unmarried women	More developed regions	Proportion of need for family planning satisfied by modern methods	2019	Upper 97.5th percentile	92.5
Unmarried women	More developed regions	Proportion of need for family planning satisfied by modern methods	2030	Lower 2.5th percentile	48.2
Unmarried women	More developed regions	Proportion of need for family planning satisfied by modern methods	2030	Median (50th percentile)	82.2
Unmarried women	More developed regions	Proportion of need for family planning satisfied by modern methods	2030	Upper 97.5th percentile	93.9
Unmarried women	Less developed regions	Contraceptive use (modern methods)	1990	Lower 2.5th percentile	0.7
Unmarried women	Less developed regions	Contraceptive use (modern methods)	1990	Median (50th percentile)	1.3
Unmarried women	Less developed regions	Contraceptive use (modern methods)	1990	Upper 97.5th percentile	5.3
Unmarried women	Less developed regions	Contraceptive use (modern methods)	2000	Lower 2.5th percentile	1.7
Unmarried women	Less developed regions	Contraceptive use (modern methods)	2000	Median (50th percentile)	2.5
Unmarried women	Less developed regions	Contraceptive use (modern methods)	2000	Upper 97.5th percentile	6.6
Unmarried women	Less developed regions	Contraceptive use (modern methods)	2010	Lower 2.5th percentile	2.5
Unmarried women	Less developed regions	Contraceptive use (modern methods)	2010	Median (50th percentile)	3.7
Unmarried women	Less developed regions	Contraceptive use (modern methods)	2010	Upper 97.5th percentile	8.5
Unmarried women	Less developed regions	Contraceptive use (modern methods)	2019	Lower 2.5th percentile	3.3
Unmarried women	Less developed regions	Contraceptive use (modern methods)	2019	Median (50th percentile)	4.8
Unmarried women	Less developed regions	Contraceptive use (modern methods)	2019	Upper 97.5th percentile	9.4
Unmarried women	Less developed regions	Contraceptive use (modern methods)	2030	Lower 2.5th percentile	4.2
Unmarried women	Less developed regions	Contraceptive use (modern methods)	2030	Median (50th percentile)	6.2
Unmarried women	Less developed regions	Contraceptive use (modern methods)	2030	Upper 97.5th percentile	11.9
Unmarried women	Less developed regions	Contraceptive use (any method)	1990	Lower 2.5th percentile	1.3
Unmarried women	Less developed regions	Contraceptive use (any method)	1990	Median (50th percentile)	2.2
Unmarried women	Less developed regions	Contraceptive use (any method)	1990	Upper 97.5th percentile	7.9
Unmarried women	Less developed regions	Contraceptive use (any method)	2000	Lower 2.5th percentile	2.3
Unmarried women	Less developed regions	Contraceptive use (any method)	2000	Median (50th percentile)	3.4
Unmarried women	Less developed regions	Contraceptive use (any method)	2000	Upper 97.5th percentile	8.6
Unmarried women	Less developed regions	Contraceptive use (any method)	2010	Lower 2.5th percentile	3
Unmarried women	Less developed regions	Contraceptive use (any method)	2010	Median (50th percentile)	4.4
Unmarried women	Less developed regions	Contraceptive use (any method)	2010	Upper 97.5th percentile	10
Unmarried women	Less developed regions	Contraceptive use (any method)	2019	Lower 2.5th percentile	3.8
Unmarried women	Less developed regions	Contraceptive use (any method)	2019	Median (50th percentile)	5.4
Unmarried women	Less developed regions	Contraceptive use (any method)	2019	Upper 97.5th percentile	10.6
Unmarried women	Less developed regions	Contraceptive use (any method)	2030	Lower 2.5th percentile	4.6
Unmarried women	Less developed regions	Contraceptive use (any method)	2030	Median (50th percentile)	6.7
Unmarried women	Less developed regions	Contraceptive use (any method)	2030	Upper 97.5th percentile	13.1
Unmarried women	Less developed regions	Unmet need for family planning	1990	Lower 2.5th percentile	1
Unmarried women	Less developed regions	Unmet need for family planning	1990	Median (50th percentile)	1.9
Unmarried women	Less developed regions	Unmet need for family planning	1990	Upper 97.5th percentile	13.6
Unmarried women	Less developed regions	Unmet need for family planning	2000	Lower 2.5th percentile	1.5
Unmarried women	Less developed regions	Unmet need for family planning	2000	Median (50th percentile)	2.2
Unmarried women	Less developed regions	Unmet need for family planning	2000	Upper 97.5th percentile	11.2
Unmarried women	Less developed regions	Unmet need for family planning	2010	Lower 2.5th percentile	1.6
Unmarried women	Less developed regions	Unmet need for family planning	2010	Median (50th percentile)	2.4
Unmarried women	Less developed regions	Unmet need for family planning	2010	Upper 97.5th percentile	10.4
Unmarried women	Less developed regions	Unmet need for family planning	2019	Lower 2.5th percentile	1.9
Unmarried women	Less developed regions	Unmet need for family planning	2019	Median (50th percentile)	2.6
Unmarried women	Less developed regions	Unmet need for family planning	2019	Upper 97.5th percentile	8.6
Unmarried women	Less developed regions	Unmet need for family planning	2030	Lower 2.5th percentile	2.1
Unmarried women	Less developed regions	Unmet need for family planning	2030	Median (50th percentile)	3
Unmarried women	Less developed regions	Unmet need for family planning	2030	Upper 97.5th percentile	8.8
Unmarried women	Less developed regions	Need for family planning	1990	Lower 2.5th percentile	2.6
Unmarried women	Less developed regions	Need for family planning	1990	Median (50th percentile)	4.1
Unmarried women	Less developed regions	Need for family planning	1990	Upper 97.5th percentile	18
Unmarried women	Less developed regions	Need for family planning	2000	Lower 2.5th percentile	4.1
Unmarried women	Less developed regions	Need for family planning	2000	Median (50th percentile)	5.6
Unmarried women	Less developed regions	Need for family planning	2000	Upper 97.5th percentile	16.5
Unmarried women	Less developed regions	Need for family planning	2010	Lower 2.5th percentile	5.1
Unmarried women	Less developed regions	Need for family planning	2010	Median (50th percentile)	6.8
Unmarried women	Less developed regions	Need for family planning	2010	Upper 97.5th percentile	16.9
Unmarried women	Less developed regions	Need for family planning	2019	Lower 2.5th percentile	6.2
Unmarried women	Less developed regions	Need for family planning	2019	Median (50th percentile)	8
Unmarried women	Less developed regions	Need for family planning	2019	Upper 97.5th percentile	15.9
Unmarried women	Less developed regions	Need for family planning	2030	Lower 2.5th percentile	7.4
Unmarried women	Less developed regions	Need for family planning	2030	Median (50th percentile)	9.8
Unmarried women	Less developed regions	Need for family planning	2030	Upper 97.5th percentile	17.9
Unmarried women	Less developed regions	Proportion of need for family planning satisfied by modern methods	1990	Lower 2.5th percentile	7.8
Unmarried women	Less developed regions	Proportion of need for family planning satisfied by modern methods	1990	Median (50th percentile)	30.8
Unmarried women	Less developed regions	Proportion of need for family planning satisfied by modern methods	1990	Upper 97.5th percentile	58.2
Unmarried women	Less developed regions	Proportion of need for family planning satisfied by modern methods	2000	Lower 2.5th percentile	17.3
Unmarried women	Less developed regions	Proportion of need for family planning satisfied by modern methods	2000	Median (50th percentile)	43.9
Unmarried women	Less developed regions	Proportion of need for family planning satisfied by modern methods	2000	Upper 97.5th percentile	63.2
Unmarried women	Less developed regions	Proportion of need for family planning satisfied by modern methods	2010	Lower 2.5th percentile	25.7
Unmarried women	Less developed regions	Proportion of need for family planning satisfied by modern methods	2010	Median (50th percentile)	54.6
Unmarried women	Less developed regions	Proportion of need for family planning satisfied by modern methods	2010	Upper 97.5th percentile	71.1
Unmarried women	Less developed regions	Proportion of need for family planning satisfied by modern methods	2019	Lower 2.5th percentile	34.6
Unmarried women	Less developed regions	Proportion of need for family planning satisfied by modern methods	2019	Median (50th percentile)	59.7
Unmarried women	Less developed regions	Proportion of need for family planning satisfied by modern methods	2019	Upper 97.5th percentile	73.4
Unmarried women	Less developed regions	Proportion of need for family planning satisfied by modern methods	2030	Lower 2.5th percentile	39.4
Unmarried women	Less developed regions	Proportion of need for family planning satisfied by modern methods	2030	Median (50th percentile)	63.2
Unmarried women	Less developed regions	Proportion of need for family planning satisfied by modern methods	2030	Upper 97.5th percentile	76.9
Unmarried women	Less developed regions, excluding least developed countries	Contraceptive use (modern methods)	1990	Lower 2.5th percentile	0.7
Unmarried women	Less developed regions, excluding least developed countries	Contraceptive use (modern methods)	1990	Median (50th percentile)	1.3
Unmarried women	Less developed regions, excluding least developed countries	Contraceptive use (modern methods)	1990	Upper 97.5th percentile	5.7
Unmarried women	Less developed regions, excluding least developed countries	Contraceptive use (modern methods)	2000	Lower 2.5th percentile	1.6
Unmarried women	Less developed regions, excluding least developed countries	Contraceptive use (modern methods)	2000	Median (50th percentile)	2.5
Unmarried women	Less developed regions, excluding least developed countries	Contraceptive use (modern methods)	2000	Upper 97.5th percentile	7.2
Unmarried women	Less developed regions, excluding least developed countries	Contraceptive use (modern methods)	2010	Lower 2.5th percentile	2.5
Unmarried women	Less developed regions, excluding least developed countries	Contraceptive use (modern methods)	2010	Median (50th percentile)	3.8
Unmarried women	Less developed regions, excluding least developed countries	Contraceptive use (modern methods)	2010	Upper 97.5th percentile	9.4
Unmarried women	Less developed regions, excluding least developed countries	Contraceptive use (modern methods)	2019	Lower 2.5th percentile	3.1
Unmarried women	Less developed regions, excluding least developed countries	Contraceptive use (modern methods)	2019	Median (50th percentile)	4.8
Unmarried women	Less developed regions, excluding least developed countries	Contraceptive use (modern methods)	2019	Upper 97.5th percentile	10.5
Unmarried women	Less developed regions, excluding least developed countries	Contraceptive use (modern methods)	2030	Lower 2.5th percentile	3.7
Unmarried women	Less developed regions, excluding least developed countries	Contraceptive use (modern methods)	2030	Median (50th percentile)	6
Unmarried women	Less developed regions, excluding least developed countries	Contraceptive use (modern methods)	2030	Upper 97.5th percentile	13.1
Unmarried women	Less developed regions, excluding least developed countries	Contraceptive use (any method)	1990	Lower 2.5th percentile	1.1
Unmarried women	Less developed regions, excluding least developed countries	Contraceptive use (any method)	1990	Median (50th percentile)	2.1
Unmarried women	Less developed regions, excluding least developed countries	Contraceptive use (any method)	1990	Upper 97.5th percentile	8.3
Unmarried women	Less developed regions, excluding least developed countries	Contraceptive use (any method)	2000	Lower 2.5th percentile	2.1
Unmarried women	Less developed regions, excluding least developed countries	Contraceptive use (any method)	2000	Median (50th percentile)	3.3
Unmarried women	Less developed regions, excluding least developed countries	Contraceptive use (any method)	2000	Upper 97.5th percentile	9.2
Unmarried women	Less developed regions, excluding least developed countries	Contraceptive use (any method)	2010	Lower 2.5th percentile	2.8
Unmarried women	Less developed regions, excluding least developed countries	Contraceptive use (any method)	2010	Median (50th percentile)	4.4
Unmarried women	Less developed regions, excluding least developed countries	Contraceptive use (any method)	2010	Upper 97.5th percentile	11
Unmarried women	Less developed regions, excluding least developed countries	Contraceptive use (any method)	2019	Lower 2.5th percentile	3.4
Unmarried women	Less developed regions, excluding least developed countries	Contraceptive use (any method)	2019	Median (50th percentile)	5.3
Unmarried women	Less developed regions, excluding least developed countries	Contraceptive use (any method)	2019	Upper 97.5th percentile	11.6
Unmarried women	Less developed regions, excluding least developed countries	Contraceptive use (any method)	2030	Lower 2.5th percentile	4
Unmarried women	Less developed regions, excluding least developed countries	Contraceptive use (any method)	2030	Median (50th percentile)	6.5
Unmarried women	Less developed regions, excluding least developed countries	Contraceptive use (any method)	2030	Upper 97.5th percentile	14.3
Unmarried women	Less developed regions, excluding least developed countries	Unmet need for family planning	1990	Lower 2.5th percentile	0.7
Unmarried women	Less developed regions, excluding least developed countries	Unmet need for family planning	1990	Median (50th percentile)	1.6
Unmarried women	Less developed regions, excluding least developed countries	Unmet need for family planning	1990	Upper 97.5th percentile	14.6
Unmarried women	Less developed regions, excluding least developed countries	Unmet need for family planning	2000	Lower 2.5th percentile	1.1
Unmarried women	Less developed regions, excluding least developed countries	Unmet need for family planning	2000	Median (50th percentile)	1.9
Unmarried women	Less developed regions, excluding least developed countries	Unmet need for family planning	2000	Upper 97.5th percentile	12.3
Unmarried women	Less developed regions, excluding least developed countries	Unmet need for family planning	2010	Lower 2.5th percentile	1.2
Unmarried women	Less developed regions, excluding least developed countries	Unmet need for family planning	2010	Median (50th percentile)	2
Unmarried women	Less developed regions, excluding least developed countries	Unmet need for family planning	2010	Upper 97.5th percentile	11.5
Unmarried women	Less developed regions, excluding least developed countries	Unmet need for family planning	2019	Lower 2.5th percentile	1.2
Unmarried women	Less developed regions, excluding least developed countries	Unmet need for family planning	2019	Median (50th percentile)	2.1
Unmarried women	Less developed regions, excluding least developed countries	Unmet need for family planning	2019	Upper 97.5th percentile	9.4
Unmarried women	Less developed regions, excluding least developed countries	Unmet need for family planning	2030	Lower 2.5th percentile	1.2
Unmarried women	Less developed regions, excluding least developed countries	Unmet need for family planning	2030	Median (50th percentile)	2.2
Unmarried women	Less developed regions, excluding least developed countries	Unmet need for family planning	2030	Upper 97.5th percentile	9.6
Unmarried women	Less developed regions, excluding least developed countries	Need for family planning	1990	Lower 2.5th percentile	2.2
Unmarried women	Less developed regions, excluding least developed countries	Need for family planning	1990	Median (50th percentile)	3.8
Unmarried women	Less developed regions, excluding least developed countries	Need for family planning	1990	Upper 97.5th percentile	19.2
Unmarried women	Less developed regions, excluding least developed countries	Need for family planning	2000	Lower 2.5th percentile	3.6
Unmarried women	Less developed regions, excluding least developed countries	Need for family planning	2000	Median (50th percentile)	5.2
Unmarried women	Less developed regions, excluding least developed countries	Need for family planning	2000	Upper 97.5th percentile	17.8
Unmarried women	Less developed regions, excluding least developed countries	Need for family planning	2010	Lower 2.5th percentile	4.5
Unmarried women	Less developed regions, excluding least developed countries	Need for family planning	2010	Median (50th percentile)	6.5
Unmarried women	Less developed regions, excluding least developed countries	Need for family planning	2010	Upper 97.5th percentile	18.4
Unmarried women	Less developed regions, excluding least developed countries	Need for family planning	2019	Lower 2.5th percentile	5.3
Unmarried women	Less developed regions, excluding least developed countries	Need for family planning	2019	Median (50th percentile)	7.4
Unmarried women	Less developed regions, excluding least developed countries	Need for family planning	2019	Upper 97.5th percentile	17.1
Unmarried women	Less developed regions, excluding least developed countries	Need for family planning	2030	Lower 2.5th percentile	5.9
Unmarried women	Less developed regions, excluding least developed countries	Need for family planning	2030	Median (50th percentile)	8.7
Unmarried women	Less developed regions, excluding least developed countries	Need for family planning	2030	Upper 97.5th percentile	19
Unmarried women	Less developed regions, excluding least developed countries	Proportion of need for family planning satisfied by modern methods	1990	Lower 2.5th percentile	7.5
Unmarried women	Less developed regions, excluding least developed countries	Proportion of need for family planning satisfied by modern methods	1990	Median (50th percentile)	34.1
Unmarried women	Less developed regions, excluding least developed countries	Proportion of need for family planning satisfied by modern methods	1990	Upper 97.5th percentile	63.4
Unmarried women	Less developed regions, excluding least developed countries	Proportion of need for family planning satisfied by modern methods	2000	Lower 2.5th percentile	16.6
Unmarried women	Less developed regions, excluding least developed countries	Proportion of need for family planning satisfied by modern methods	2000	Median (50th percentile)	47.9
Unmarried women	Less developed regions, excluding least developed countries	Proportion of need for family planning satisfied by modern methods	2000	Upper 97.5th percentile	68.8
Unmarried women	Less developed regions, excluding least developed countries	Proportion of need for family planning satisfied by modern methods	2010	Lower 2.5th percentile	24.7
Unmarried women	Less developed regions, excluding least developed countries	Proportion of need for family planning satisfied by modern methods	2010	Median (50th percentile)	58.9
Unmarried women	Less developed regions, excluding least developed countries	Proportion of need for family planning satisfied by modern methods	2010	Upper 97.5th percentile	76.4
Unmarried women	Less developed regions, excluding least developed countries	Proportion of need for family planning satisfied by modern methods	2019	Lower 2.5th percentile	32.8
Unmarried women	Less developed regions, excluding least developed countries	Proportion of need for family planning satisfied by modern methods	2019	Median (50th percentile)	65.2
Unmarried women	Less developed regions, excluding least developed countries	Proportion of need for family planning satisfied by modern methods	2019	Upper 97.5th percentile	80.2
Unmarried women	Less developed regions, excluding least developed countries	Proportion of need for family planning satisfied by modern methods	2030	Lower 2.5th percentile	36.8
Unmarried women	Less developed regions, excluding least developed countries	Proportion of need for family planning satisfied by modern methods	2030	Median (50th percentile)	68.8
Unmarried women	Less developed regions, excluding least developed countries	Proportion of need for family planning satisfied by modern methods	2030	Upper 97.5th percentile	83.7
Unmarried women	Least developed countries	Contraceptive use (modern methods)	1990	Lower 2.5th percentile	0.6
Unmarried women	Least developed countries	Contraceptive use (modern methods)	1990	Median (50th percentile)	0.8
Unmarried women	Least developed countries	Contraceptive use (modern methods)	1990	Upper 97.5th percentile	2.4
Unmarried women	Least developed countries	Contraceptive use (modern methods)	2000	Lower 2.5th percentile	1.6
Unmarried women	Least developed countries	Contraceptive use (modern methods)	2000	Median (50th percentile)	1.9
Unmarried women	Least developed countries	Contraceptive use (modern methods)	2000	Upper 97.5th percentile	3.8
Unmarried women	Least developed countries	Contraceptive use (modern methods)	2010	Lower 2.5th percentile	2.6
Unmarried women	Least developed countries	Contraceptive use (modern methods)	2010	Median (50th percentile)	3
Unmarried women	Least developed countries	Contraceptive use (modern methods)	2010	Upper 97.5th percentile	5.2
Unmarried women	Least developed countries	Contraceptive use (modern methods)	2019	Lower 2.5th percentile	3.7
Unmarried women	Least developed countries	Contraceptive use (modern methods)	2019	Median (50th percentile)	4.6
Unmarried women	Least developed countries	Contraceptive use (modern methods)	2019	Upper 97.5th percentile	7.1
Unmarried women	Least developed countries	Contraceptive use (modern methods)	2030	Lower 2.5th percentile	4.8
Unmarried women	Least developed countries	Contraceptive use (modern methods)	2030	Median (50th percentile)	6.7
Unmarried women	Least developed countries	Contraceptive use (modern methods)	2030	Upper 97.5th percentile	10.5
Unmarried women	Least developed countries	Contraceptive use (any method)	1990	Lower 2.5th percentile	1.9
Unmarried women	Least developed countries	Contraceptive use (any method)	1990	Median (50th percentile)	2.8
Unmarried women	Least developed countries	Contraceptive use (any method)	1990	Upper 97.5th percentile	6.1
Unmarried women	Least developed countries	Contraceptive use (any method)	2000	Lower 2.5th percentile	2.9
Unmarried women	Least developed countries	Contraceptive use (any method)	2000	Median (50th percentile)	3.6
Unmarried women	Least developed countries	Contraceptive use (any method)	2000	Upper 97.5th percentile	7.2
Unmarried women	Least developed countries	Contraceptive use (any method)	2010	Lower 2.5th percentile	3.5
Unmarried women	Least developed countries	Contraceptive use (any method)	2010	Median (50th percentile)	4
Unmarried women	Least developed countries	Contraceptive use (any method)	2010	Upper 97.5th percentile	7.8
Unmarried women	Least developed countries	Contraceptive use (any method)	2019	Lower 2.5th percentile	4.4
Unmarried women	Least developed countries	Contraceptive use (any method)	2019	Median (50th percentile)	5.4
Unmarried women	Least developed countries	Contraceptive use (any method)	2019	Upper 97.5th percentile	9.5
Unmarried women	Least developed countries	Contraceptive use (any method)	2030	Lower 2.5th percentile	5.3
Unmarried women	Least developed countries	Contraceptive use (any method)	2030	Median (50th percentile)	7.4
Unmarried women	Least developed countries	Contraceptive use (any method)	2030	Upper 97.5th percentile	12.4
Unmarried women	Least developed countries	Unmet need for family planning	1990	Lower 2.5th percentile	2.8
Unmarried women	Least developed countries	Unmet need for family planning	1990	Median (50th percentile)	3.7
Unmarried women	Least developed countries	Unmet need for family planning	1990	Upper 97.5th percentile	5.2
Unmarried women	Least developed countries	Unmet need for family planning	2000	Lower 2.5th percentile	3.4
Unmarried women	Least developed countries	Unmet need for family planning	2000	Median (50th percentile)	4.1
Unmarried women	Least developed countries	Unmet need for family planning	2000	Upper 97.5th percentile	5.2
Unmarried women	Least developed countries	Unmet need for family planning	2010	Lower 2.5th percentile	3.7
Unmarried women	Least developed countries	Unmet need for family planning	2010	Median (50th percentile)	4.2
Unmarried women	Least developed countries	Unmet need for family planning	2010	Upper 97.5th percentile	5.2
Unmarried women	Least developed countries	Unmet need for family planning	2019	Lower 2.5th percentile	4
Unmarried women	Least developed countries	Unmet need for family planning	2019	Median (50th percentile)	4.9
Unmarried women	Least developed countries	Unmet need for family planning	2019	Upper 97.5th percentile	6.2
Unmarried women	Least developed countries	Unmet need for family planning	2030	Lower 2.5th percentile	4.2
Unmarried women	Least developed countries	Unmet need for family planning	2030	Median (50th percentile)	5.7
Unmarried women	Least developed countries	Unmet need for family planning	2030	Upper 97.5th percentile	7.9
Unmarried women	Least developed countries	Need for family planning	1990	Lower 2.5th percentile	5
Unmarried women	Least developed countries	Need for family planning	1990	Median (50th percentile)	6.5
Unmarried women	Least developed countries	Need for family planning	1990	Upper 97.5th percentile	9.9
Unmarried women	Least developed countries	Need for family planning	2000	Lower 2.5th percentile	6.6
Unmarried women	Least developed countries	Need for family planning	2000	Median (50th percentile)	7.7
Unmarried women	Least developed countries	Need for family planning	2000	Upper 97.5th percentile	11.3
Unmarried women	Least developed countries	Need for family planning	2010	Lower 2.5th percentile	7.4
Unmarried women	Least developed countries	Need for family planning	2010	Median (50th percentile)	8.2
Unmarried women	Least developed countries	Need for family planning	2010	Upper 97.5th percentile	12.1
Unmarried women	Least developed countries	Need for family planning	2019	Lower 2.5th percentile	8.8
Unmarried women	Least developed countries	Need for family planning	2019	Median (50th percentile)	10.3
Unmarried women	Least developed countries	Need for family planning	2019	Upper 97.5th percentile	14.5
Unmarried women	Least developed countries	Need for family planning	2030	Lower 2.5th percentile	10.3
Unmarried women	Least developed countries	Need for family planning	2030	Median (50th percentile)	13.2
Unmarried women	Least developed countries	Need for family planning	2030	Upper 97.5th percentile	18.3
Unmarried women	Least developed countries	Proportion of need for family planning satisfied by modern methods	1990	Lower 2.5th percentile	8.6
Unmarried women	Least developed countries	Proportion of need for family planning satisfied by modern methods	1990	Median (50th percentile)	12.8
Unmarried women	Least developed countries	Proportion of need for family planning satisfied by modern methods	1990	Upper 97.5th percentile	25.5
Unmarried women	Least developed countries	Proportion of need for family planning satisfied by modern methods	2000	Lower 2.5th percentile	20.3
Unmarried women	Least developed countries	Proportion of need for family planning satisfied by modern methods	2000	Median (50th percentile)	25
Unmarried women	Least developed countries	Proportion of need for family planning satisfied by modern methods	2000	Upper 97.5th percentile	34.9
Unmarried women	Least developed countries	Proportion of need for family planning satisfied by modern methods	2010	Lower 2.5th percentile	31.2
Unmarried women	Least developed countries	Proportion of need for family planning satisfied by modern methods	2010	Median (50th percentile)	36
Unmarried women	Least developed countries	Proportion of need for family planning satisfied by modern methods	2010	Upper 97.5th percentile	43.7
Unmarried women	Least developed countries	Proportion of need for family planning satisfied by modern methods	2019	Lower 2.5th percentile	37.8
Unmarried women	Least developed countries	Proportion of need for family planning satisfied by modern methods	2019	Median (50th percentile)	44.3
Unmarried women	Least developed countries	Proportion of need for family planning satisfied by modern methods	2019	Upper 97.5th percentile	51.4
Unmarried women	Least developed countries	Proportion of need for family planning satisfied by modern methods	2030	Lower 2.5th percentile	41.5
Unmarried women	Least developed countries	Proportion of need for family planning satisfied by modern methods	2030	Median (50th percentile)	51
Unmarried women	Least developed countries	Proportion of need for family planning satisfied by modern methods	2030	Upper 97.5th percentile	61.5

## Sheet: counts
marital_status	region	indicator	year	percentile	value_count
All women	More developed regions	Contraceptive use (modern methods)	1990	Lower 2.5th percentile	2064
All women	More developed regions	Contraceptive use (modern methods)	1990	Median (50th percentile)	3809
All women	More developed regions	Contraceptive use (modern methods)	1990	Upper 97.5th percentile	6972
All women	More developed regions	Contraceptive use (modern methods)	2000	Lower 2.5th percentile	3153
All women	More developed regions	Contraceptive use (modern methods)	2000	Median (50th percentile)	5120
All women	More developed regions	Contraceptive use (modern methods)	2000	Upper 97.5th percentile	8161
All women	More developed regions	Contraceptive use (modern methods)	2010	Lower 2.5th percentile	4310
All women	More developed regions	Contraceptive use (modern methods)	2010	Median (50th percentile)	6488
All women	More developed regions	Contraceptive use (modern methods)	2010	Upper 97.5th percentile	9090
All women	More developed regions	Contraceptive use (modern methods)	2019	Lower 2.5th percentile	4622
All women	More developed regions	Contraceptive use (modern methods)	2019	Median (50th percentile)	7037
All women	More developed regions	Contraceptive use (modern methods)	2019	Upper 97.5th percentile	9872
All women	More developed regions	Contraceptive use (modern methods)	2030	Lower 2.5th percentile	4846
All women	More developed regions	Contraceptive use (modern methods)	2030	Median (50th percentile)	7843
All women	More developed regions	Contraceptive use (modern methods)	2030	Upper 97.5th percentile	11999
All women	More developed regions	Contraceptive use (any method)	1990	Lower 2.5th percentile	3112
All women	More developed regions	Contraceptive use (any method)	1990	Median (50th percentile)	5190
All women	More developed regions	Contraceptive use (any method)	1990	Upper 97.5th percentile	8770
All women	More developed regions	Contraceptive use (any method)	2000	Lower 2.5th percentile	3872
All women	More developed regions	Contraceptive use (any method)	2000	Median (50th percentile)	6023
All women	More developed regions	Contraceptive use (any method)	2000	Upper 97.5th percentile	9302
All women	More developed regions	Contraceptive use (any method)	2010	Lower 2.5th percentile	4780
All women	More developed regions	Contraceptive use (any method)	2010	Median (50th percentile)	7058
All women	More developed regions	Contraceptive use (any method)	2010	Upper 97.5th percentile	9780
All women	More developed regions	Contraceptive use (any method)	2019	Lower 2.5th percentile	4970
All women	More developed regions	Contraceptive use (any method)	2019	Median (50th percentile)	7446
All women	More developed regions	Contraceptive use (any method)	2019	Upper 97.5th percentile	10372
All women	More developed regions	Contraceptive use (any method)	2030	Lower 2.5th percentile	5121
All women	More developed regions	Contraceptive use (any method)	2030	Median (50th percentile)	8191
All women	More developed regions	Contraceptive use (any method)	2030	Upper 97.5th percentile	12465
All women	More developed regions	Unmet need for family planning	1990	Lower 2.5th percentile	905
All women	More developed regions	Unmet need for family planning	1990	Median (50th percentile)	1970
All women	More developed regions	Unmet need for family planning	1990	Upper 97.5th percentile	6611
All women	More developed regions	Unmet need for family planning	2000	Lower 2.5th percentile	808
All women	More developed regions	Unmet need for family planning	2000	Median (50th percentile)	1912
All women	More developed regions	Unmet need for family planning	2000	Upper 97.5th percentile	6951
All women	More developed regions	Unmet need for family planning	2010	Lower 2.5th percentile	599
All women	More developed regions	Unmet need for family planning	2010	Median (50th percentile)	1691
All women	More developed regions	Unmet need for family planning	2010	Upper 97.5th percentile	7148
All women	More developed regions	Unmet need for family planning	2019	Lower 2.5th percentile	457
All women	More developed regions	Unmet need for family planning	2019	Median (50th percentile)	1427
All women	More developed regions	Unmet need for family planning	2019	Upper 97.5th percentile	6434
All women	More developed regions	Unmet need for family planning	2030	Lower 2.5th percentile	443
All women	More developed regions	Unmet need for family planning	2030	Median (50th percentile)	1424
All women	More developed regions	Unmet need for family planning	2030	Upper 97.5th percentile	6286
All women	More developed regions	Need for family planning	1990	Lower 2.5th percentile	4606
All women	More developed regions	Need for family planning	1990	Median (50th percentile)	7160
All women	More developed regions	Need for family planning	1990	Upper 97.5th percentile	12715
All women	More developed regions	Need for family planning	2000	Lower 2.5th percentile	5369
All women	More developed regions	Need for family planning	2000	Median (50th percentile)	7936
All women	More developed regions	Need for family planning	2000	Upper 97.5th percentile	13551
All women	More developed regions	Need for family planning	2010	Lower 2.5th percentile	6191
All women	More developed regions	Need for family planning	2010	Median (50th percentile)	8749
All women	More developed regions	Need for family planning	2010	Upper 97.5th percentile	14409
All women	More developed regions	Need for family planning	2019	Lower 2.5th percentile	6216
All women	More developed regions	Need for family planning	2019	Median (50th percentile)	8873
All women	More developed regions	Need for family planning	2019	Upper 97.5th percentile	13959
All women	More developed regions	Need for family planning	2030	Lower 2.5th percentile	6475
All women	More developed regions	Need for family planning	2030	Median (50th percentile)	9615
All women	More developed regions	Need for family planning	2030	Upper 97.5th percentile	14906
All women	Less developed regions	Contraceptive use (modern methods)	1990	Lower 2.5th percentile	4866
All women	Less developed regions	Contraceptive use (modern methods)	1990	Median (50th percentile)	5997
All women	Less developed regions	Contraceptive use (modern methods)	1990	Upper 97.5th percentile	12690
All women	Less developed regions	Contraceptive use (modern methods)	2000	Lower 2.5th percentile	9675
All women	Less developed regions	Contraceptive use (modern methods)	2000	Median (50th percentile)	11323
All women	Less developed regions	Contraceptive use (modern methods)	2000	Upper 97.5th percentile	19259
All women	Less developed regions	Contraceptive use (modern methods)	2010	Lower 2.5th percentile	13272
All women	Less developed regions	Contraceptive use (modern methods)	2010	Median (50th percentile)	15894
All women	Less developed regions	Contraceptive use (modern methods)	2010	Upper 97.5th percentile	26257
All women	Less developed regions	Contraceptive use (modern methods)	2019	Lower 2.5th percentile	15963
All women	Less developed regions	Contraceptive use (modern methods)	2019	Median (50th percentile)	19346
All women	Less developed regions	Contraceptive use (modern methods)	2019	Upper 97.5th percentile	29678
All women	Less developed regions	Contraceptive use (modern methods)	2030	Lower 2.5th percentile	19224
All women	Less developed regions	Contraceptive use (modern methods)	2030	Median (50th percentile)	24595
All women	Less developed regions	Contraceptive use (modern methods)	2030	Upper 97.5th percentile	39464
All women	Less developed regions	Contraceptive use (any method)	1990	Lower 2.5th percentile	7606
All women	Less developed regions	Contraceptive use (any method)	1990	Median (50th percentile)	9347
All women	Less developed regions	Contraceptive use (any method)	1990	Upper 97.5th percentile	18760
All women	Less developed regions	Contraceptive use (any method)	2000	Lower 2.5th percentile	12959
All women	Less developed regions	Contraceptive use (any method)	2000	Median (50th percentile)	15143
All women	Less developed regions	Contraceptive use (any method)	2000	Upper 97.5th percentile	25231
All women	Less developed regions	Contraceptive use (any method)	2010	Lower 2.5th percentile	16117
All women	Less developed regions	Contraceptive use (any method)	2010	Median (50th percentile)	19223
All women	Less developed regions	Contraceptive use (any method)	2010	Upper 97.5th percentile	31418
All women	Less developed regions	Contraceptive use (any method)	2019	Lower 2.5th percentile	18439
All women	Less developed regions	Contraceptive use (any method)	2019	Median (50th percentile)	22207
All women	Less developed regions	Contraceptive use (any method)	2019	Upper 97.5th percentile	33632
All women	Less developed regions	Contraceptive use (any method)	2030	Lower 2.5th percentile	21430
All women	Less developed regions	Contraceptive use (any method)	2030	Median (50th percentile)	27409
All women	Less developed regions	Contraceptive use (any method)	2030	Upper 97.5th percentile	43933
All women	Less developed regions	Unmet need for family planning	1990	Lower 2.5th percentile	13766
All women	Less developed regions	Unmet need for family planning	1990	Median (50th percentile)	15951
All women	Less developed regions	Unmet need for family planning	1990	Upper 97.5th percentile	35485
All women	Less developed regions	Unmet need for family planning	2000	Lower 2.5th percentile	13628
All women	Less developed regions	Unmet need for family planning	2000	Median (50th percentile)	15429
All women	Less developed regions	Unmet need for family planning	2000	Upper 97.5th percentile	32752
All women	Less developed regions	Unmet need for family planning	2010	Lower 2.5th percentile	12209
All women	Less developed regions	Unmet need for family planning	2010	Median (50th percentile)	14164
All women	Less developed regions	Unmet need for family planning	2010	Upper 97.5th percentile	31440
All women	Less developed regions	Unmet need for family planning	2019	Lower 2.5th percentile	11183
All women	Less developed regions	Unmet need for family planning	2019	Median (50th percentile)	13147
All women	Less developed regions	Unmet need for family planning	2019	Upper 97.5th percentile	26363
All women	Less developed regions	Unmet need for family planning	2030	Lower 2.5th percentile	10747
All women	Less developed regions	Unmet need for family planning	2030	Median (50th percentile)	13447
All women	Less developed regions	Unmet need for family planning	2030	Upper 97.5th percentile	28321
All women	Less developed regions	Need for family planning	1990	Lower 2.5th percentile	22404
All women	Less developed regions	Need for family planning	1990	Median (50th percentile)	25298
All women	Less developed regions	Need for family planning	1990	Upper 97.5th percentile	48520
All women	Less developed regions	Need for family planning	2000	Lower 2.5th percentile	27486
All women	Less developed regions	Need for family planning	2000	Median (50th percentile)	30571
All women	Less developed regions	Need for family planning	2000	Upper 97.5th percentile	51569
All women	Less developed regions	Need for family planning	2010	Lower 2.5th percentile	29527
All women	Less developed regions	Need for family planning	2010	Median (50th percentile)	33388
All women	Less developed regions	Need for family planning	2010	Upper 97.5th percentile	54994
All women	Less developed regions	Need for family planning	2019	Lower 2.5th percentile	31117
All women	Less developed regions	Need for family planning	2019	Median (50th percentile)	35354
All women	Less developed regions	Need for family planning	2019	Upper 97.5th percentile	52960
All women	Less developed regions	Need for family planning	2030	Lower 2.5th percentile	34339
All women	Less developed regions	Need for family planning	2030	Median (50th percentile)	40856
All women	Less developed regions	Need for family planning	2030	Upper 97.5th percentile	61529
All women	Less developed regions, excluding least developed countries	Contraceptive use (modern methods)	1990	Lower 2.5th percentile	4184
All women	Less developed regions, excluding least developed countries	Contraceptive use (modern methods)	1990	Median (50th percentile)	5279
All women	Less developed regions, excluding least developed countries	Contraceptive use (modern methods)	1990	Upper 97.5th percentile	11985
All women	Less developed regions, excluding least developed countries	Contraceptive use (modern methods)	2000	Lower 2.5th percentile	7689
All women	Less developed regions, excluding least developed countries	Contraceptive use (modern methods)	2000	Median (50th percentile)	9261
All women	Less developed regions, excluding least developed countries	Contraceptive use (modern methods)	2000	Upper 97.5th percentile	17207
All women	Less developed regions, excluding least developed countries	Contraceptive use (modern methods)	2010	Lower 2.5th percentile	10086
All women	Less developed regions, excluding least developed countries	Contraceptive use (modern methods)	2010	Median (50th percentile)	12607
All women	Less developed regions, excluding least developed countries	Contraceptive use (modern methods)	2010	Upper 97.5th percentile	22867
All women	Less developed regions, excluding least developed countries	Contraceptive use (modern methods)	2019	Lower 2.5th percentile	11240
All women	Less developed regions, excluding least developed countries	Contraceptive use (modern methods)	2019	Median (50th percentile)	14433
All women	Less developed regions, excluding least developed countries	Contraceptive use (modern methods)	2019	Upper 97.5th percentile	24705
All women	Less developed regions, excluding least developed countries	Contraceptive use (modern methods)	2030	Lower 2.5th percentile	12942
All women	Less developed regions, excluding least developed countries	Contraceptive use (modern methods)	2030	Median (50th percentile)	17758
All women	Less developed regions, excluding least developed countries	Contraceptive use (modern methods)	2030	Upper 97.5th percentile	32169
All women	Less developed regions, excluding least developed countries	Contraceptive use (any method)	1990	Lower 2.5th percentile	6241
All women	Less developed regions, excluding least developed countries	Contraceptive use (any method)	1990	Median (50th percentile)	7898
All women	Less developed regions, excluding least developed countries	Contraceptive use (any method)	1990	Upper 97.5th percentile	17287
All women	Less developed regions, excluding least developed countries	Contraceptive use (any method)	2000	Lower 2.5th percentile	10086
All women	Less developed regions, excluding least developed countries	Contraceptive use (any method)	2000	Median (50th percentile)	12129
All women	Less developed regions, excluding least developed countries	Contraceptive use (any method)	2000	Upper 97.5th percentile	22039
All women	Less developed regions, excluding least developed countries	Contraceptive use (any method)	2010	Lower 2.5th percentile	12165
All women	Less developed regions, excluding least developed countries	Contraceptive use (any method)	2010	Median (50th percentile)	15130
All women	Less developed regions, excluding least developed countries	Contraceptive use (any method)	2010	Upper 97.5th percentile	27162
All women	Less developed regions, excluding least developed countries	Contraceptive use (any method)	2019	Lower 2.5th percentile	12977
All women	Less developed regions, excluding least developed countries	Contraceptive use (any method)	2019	Median (50th percentile)	16471
All women	Less developed regions, excluding least developed countries	Contraceptive use (any method)	2019	Upper 97.5th percentile	27707
All women	Less developed regions, excluding least developed countries	Contraceptive use (any method)	2030	Lower 2.5th percentile	14479
All women	Less developed regions, excluding least developed countries	Contraceptive use (any method)	2030	Median (50th percentile)	19757
All women	Less developed regions, excluding least developed countries	Contraceptive use (any method)	2030	Upper 97.5th percentile	35677
All women	Less developed regions, excluding least developed countries	Unmet need for family planning	1990	Lower 2.5th percentile	10349
All women	Less developed regions, excluding least developed countries	Unmet need for family planning	1990	Median (50th percentile)	12456
All women	Less developed regions, excluding least developed countries	Unmet need for family planning	1990	Upper 97.5th percentile	32072
All women	Less developed regions, excluding least developed countries	Unmet need for family planning	2000	Lower 2.5th percentile	9602
All women	Less developed regions, excluding least developed countries	Unmet need for family planning	2000	Median (50th percentile)	11339
All women	Less developed regions, excluding least developed countries	Unmet need for family planning	2000	Upper 97.5th percentile	28665
All women	Less developed regions, excluding least developed countries	Unmet need for family planning	2010	Lower 2.5th percentile	7897
All women	Less developed regions, excluding least developed countries	Unmet need for family planning	2010	Median (50th percentile)	9827
All women	Less developed regions, excluding least developed countries	Unmet need for family planning	2010	Upper 97.5th percentile	27103
All women	Less developed regions, excluding least developed countries	Unmet need for family planning	2019	Lower 2.5th percentile	6453
All women	Less developed regions, excluding least developed countries	Unmet need for family planning	2019	Median (50th percentile)	8224
All women	Less developed regions, excluding least developed countries	Unmet need for family planning	2019	Upper 97.5th percentile	21506
All women	Less developed regions, excluding least developed countries	Unmet need for family planning	2030	Lower 2.5th percentile	5657
All women	Less developed regions, excluding least developed countries	Unmet need for family planning	2030	Median (50th percentile)	7869
All women	Less developed regions, excluding least developed countries	Unmet need for family planning	2030	Upper 97.5th percentile	22701
All women	Less developed regions, excluding least developed countries	Need for family planning	1990	Lower 2.5th percentile	17538
All women	Less developed regions, excluding least developed countries	Need for family planning	1990	Median (50th percentile)	20354
All women	Less developed regions, excluding least developed countries	Need for family planning	1990	Upper 97.5th percentile	43546
All women	Less developed regions, excluding least developed countries	Need for family planning	2000	Lower 2.5th percentile	20496
All women	Less developed regions, excluding least developed countries	Need for family planning	2000	Median (50th percentile)	23468
All women	Less developed regions, excluding least developed countries	Need for family planning	2000	Upper 97.5th percentile	44523
All women	Less developed regions, excluding least developed countries	Need for family planning	2010	Lower 2.5th percentile	21230
All women	Less developed regions, excluding least developed countries	Need for family planning	2010	Median (50th percentile)	24957
All women	Less developed regions, excluding least developed countries	Need for family planning	2010	Upper 97.5th percentile	46642
All women	Less developed regions, excluding least developed countries	Need for family planning	2019	Lower 2.5th percentile	20752
All women	Less developed regions, excluding least developed countries	Need for family planning	2019	Median (50th percentile)	24695
All women	Less developed regions, excluding least developed countries	Need for family planning	2019	Upper 97.5th percentile	42216
All women	Less developed regions, excluding least developed countries	Need for family planning	2030	Lower 2.5th percentile	21967
All women	Less developed regions, excluding least developed countries	Need for family planning	2030	Median (50th percentile)	27626
All women	Less developed regions, excluding least developed countries	Need for family planning	2030	Upper 97.5th percentile	48215
All women	Least developed countries	Contraceptive use (modern methods)	1990	Lower 2.5th percentile	588
All women	Least developed countries	Contraceptive use (modern methods)	1990	Median (50th percentile)	689
All women	Least developed countries	Contraceptive use (modern methods)	1990	Upper 97.5th percentile	955
All women	Least developed countries	Contraceptive use (modern methods)	2000	Lower 2.5th percentile	1870
All women	Least developed countries	Contraceptive use (modern methods)	2000	Median (50th percentile)	2010
All women	Least developed countries	Contraceptive use (modern methods)	2000	Upper 97.5th percentile	2490
All women	Least developed countries	Contraceptive use (modern methods)	2010	Lower 2.5th percentile	3029
All women	Least developed countries	Contraceptive use (modern methods)	2010	Median (50th percentile)	3215
All women	Least developed countries	Contraceptive use (modern methods)	2010	Upper 97.5th percentile	3972
All women	Least developed countries	Contraceptive use (modern methods)	2019	Lower 2.5th percentile	4323
All women	Least developed countries	Contraceptive use (modern methods)	2019	Median (50th percentile)	4834
All women	Least developed countries	Contraceptive use (modern methods)	2019	Upper 97.5th percentile	5985
All women	Least developed countries	Contraceptive use (modern methods)	2030	Lower 2.5th percentile	5360
All women	Least developed countries	Contraceptive use (modern methods)	2030	Median (50th percentile)	6705
All women	Least developed countries	Contraceptive use (modern methods)	2030	Upper 97.5th percentile	9015
All women	Least developed countries	Contraceptive use (any method)	1990	Lower 2.5th percentile	1216
All women	Least developed countries	Contraceptive use (any method)	1990	Median (50th percentile)	1393
All women	Least developed countries	Contraceptive use (any method)	1990	Upper 97.5th percentile	1954
All women	Least developed countries	Contraceptive use (any method)	2000	Lower 2.5th percentile	2721
All women	Least developed countries	Contraceptive use (any method)	2000	Median (50th percentile)	2936
All women	Least developed countries	Contraceptive use (any method)	2000	Upper 97.5th percentile	3826
All women	Least developed countries	Contraceptive use (any method)	2010	Lower 2.5th percentile	3776
All women	Least developed countries	Contraceptive use (any method)	2010	Median (50th percentile)	3995
All women	Least developed countries	Contraceptive use (any method)	2010	Upper 97.5th percentile	5257
All women	Least developed countries	Contraceptive use (any method)	2019	Lower 2.5th percentile	5009
All women	Least developed countries	Contraceptive use (any method)	2019	Median (50th percentile)	5606
All women	Least developed countries	Contraceptive use (any method)	2019	Upper 97.5th percentile	7387
All women	Least developed countries	Contraceptive use (any method)	2030	Lower 2.5th percentile	5969
All women	Least developed countries	Contraceptive use (any method)	2030	Median (50th percentile)	7470
All women	Least developed countries	Contraceptive use (any method)	2030	Upper 97.5th percentile	10451
All women	Least developed countries	Unmet need for family planning	1990	Lower 2.5th percentile	3085
All women	Least developed countries	Unmet need for family planning	1990	Median (50th percentile)	3465
All women	Least developed countries	Unmet need for family planning	1990	Upper 97.5th percentile	3920
All women	Least developed countries	Unmet need for family planning	2000	Lower 2.5th percentile	3808
All women	Least developed countries	Unmet need for family planning	2000	Median (50th percentile)	4056
All women	Least developed countries	Unmet need for family planning	2000	Upper 97.5th percentile	4401
All women	Least developed countries	Unmet need for family planning	2010	Lower 2.5th percentile	4065
All women	Least developed countries	Unmet need for family planning	2010	Median (50th percentile)	4316
All women	Least developed countries	Unmet need for family planning	2010	Upper 97.5th percentile	4696
All women	Least developed countries	Unmet need for family planning	2019	Lower 2.5th percentile	4354
All women	Least developed countries	Unmet need for family planning	2019	Median (50th percentile)	4866
All women	Least developed countries	Unmet need for family planning	2019	Upper 97.5th percentile	5550
All women	Least developed countries	Unmet need for family planning	2030	Lower 2.5th percentile	4438
All women	Least developed countries	Unmet need for family planning	2030	Median (50th percentile)	5448
All women	Least developed countries	Unmet need for family planning	2030	Upper 97.5th percentile	6835
All women	Least developed countries	Need for family planning	1990	Lower 2.5th percentile	4437
All women	Least developed countries	Need for family planning	1990	Median (50th percentile)	4858
All women	Least developed countries	Need for family planning	1990	Upper 97.5th percentile	5556
All women	Least developed countries	Need for family planning	2000	Lower 2.5th percentile	6657
All women	Least developed countries	Need for family planning	2000	Median (50th percentile)	6992
All women	Least developed countries	Need for family planning	2000	Upper 97.5th percentile	7911
All women	Least developed countries	Need for family planning	2010	Lower 2.5th percentile	7987
All women	Least developed countries	Need for family planning	2010	Median (50th percentile)	8311
All women	Least developed countries	Need for family planning	2010	Upper 97.5th percentile	9612
All women	Least developed countries	Need for family planning	2019	Lower 2.5th percentile	9677
All women	Least developed countries	Need for family planning	2019	Median (50th percentile)	10472
All women	Least developed countries	Need for family planning	2019	Upper 97.5th percentile	12314
All women	Least developed countries	Need for family planning	2030	Lower 2.5th percentile	11043
All women	Least developed countries	Need for family planning	2030	Median (50th percentile)	12918
All women	Least developed countries	Need for family planning	2030	Upper 97.5th percentile	16016
Married women	More developed regions	Contraceptive use (modern methods)	1990	Lower 2.5th percentile	500
Married women	More developed regions	Contraceptive use (modern methods)	1990	Median (50th percentile)	858
Married women	More developed regions	Contraceptive use (modern methods)	1990	Upper 97.5th percentile	1185
Married women	More developed regions	Contraceptive use (modern methods)	2000	Lower 2.5th percentile	671
Married women	More developed regions	Contraceptive use (modern methods)	2000	Median (50th percentile)	983
Married women	More developed regions	Contraceptive use (modern methods)	2000	Upper 97.5th percentile	1200
Married women	More developed regions	Contraceptive use (modern methods)	2010	Lower 2.5th percentile	710
Married women	More developed regions	Contraceptive use (modern methods)	2010	Median (50th percentile)	859
Married women	More developed regions	Contraceptive use (modern methods)	2010	Upper 97.5th percentile	974
Married women	More developed regions	Contraceptive use (modern methods)	2019	Lower 2.5th percentile	629
Married women	More developed regions	Contraceptive use (modern methods)	2019	Median (50th percentile)	741
Married women	More developed regions	Contraceptive use (modern methods)	2019	Upper 97.5th percentile	837
Married women	More developed regions	Contraceptive use (modern methods)	2030	Lower 2.5th percentile	629
Married women	More developed regions	Contraceptive use (modern methods)	2030	Median (50th percentile)	772
Married women	More developed regions	Contraceptive use (modern methods)	2030	Upper 97.5th percentile	900
Married women	More developed regions	Contraceptive use (any method)	1990	Lower 2.5th percentile	1137
Married women	More developed regions	Contraceptive use (any method)	1990	Median (50th percentile)	1473
Married women	More developed regions	Contraceptive use (any method)	1990	Upper 97.5th percentile	1772
Married women	More developed regions	Contraceptive use (any method)	2000	Lower 2.5th percentile	1156
Married women	More developed regions	Contraceptive use (any method)	2000	Median (50th percentile)	1362
Married women	More developed regions	Contraceptive use (any method)	2000	Upper 97.5th percentile	1536
Married women	More developed regions	Contraceptive use (any method)	2010	Lower 2.5th percentile	963
Married women	More developed regions	Contraceptive use (any method)	2010	Median (50th percentile)	1061
Married women	More developed regions	Contraceptive use (any method)	2010	Upper 97.5th percentile	1149
Married women	More developed regions	Contraceptive use (any method)	2019	Lower 2.5th percentile	776
Married women	More developed regions	Contraceptive use (any method)	2019	Median (50th percentile)	868
Married women	More developed regions	Contraceptive use (any method)	2019	Upper 97.5th percentile	949
Married women	More developed regions	Contraceptive use (any method)	2030	Lower 2.5th percentile	742
Married women	More developed regions	Contraceptive use (any method)	2030	Median (50th percentile)	879
Married women	More developed regions	Contraceptive use (any method)	2030	Upper 97.5th percentile	1001
Married women	More developed regions	Unmet need for family planning	1990	Lower 2.5th percentile	395
Married women	More developed regions	Unmet need for family planning	1990	Median (50th percentile)	589
Married women	More developed regions	Unmet need for family planning	1990	Upper 97.5th percentile	850
Married women	More developed regions	Unmet need for family planning	2000	Lower 2.5th percentile	290
Married women	More developed regions	Unmet need for family planning	2000	Median (50th percentile)	433
Married women	More developed regions	Unmet need for family planning	2000	Upper 97.5th percentile	623
Married women	More developed regions	Unmet need for family planning	2010	Lower 2.5th percentile	156
Married women	More developed regions	Unmet need for family planning	2010	Median (50th percentile)	236
Married women	More developed regions	Unmet need for family planning	2010	Upper 97.5th percentile	342
Married women	More developed regions	Unmet need for family planning	2019	Lower 2.5th percentile	87
Married women	More developed regions	Unmet need for family planning	2019	Median (50th percentile)	139
Married women	More developed regions	Unmet need for family planning	2019	Upper 97.5th percentile	211
Married women	More developed regions	Unmet need for family planning	2030	Lower 2.5th percentile	71
Married women	More developed regions	Unmet need for family planning	2030	Median (50th percentile)	128
Married women	More developed regions	Unmet need for family planning	2030	Upper 97.5th percentile	213
Married women	More developed regions	Need for family planning	1990	Lower 2.5th percentile	1776
Married women	More developed regions	Need for family planning	1990	Median (50th percentile)	2062
Married women	More developed regions	Need for family planning	1990	Upper 97.5th percentile	2318
Married women	More developed regions	Need for family planning	2000	Lower 2.5th percentile	1601
Married women	More developed regions	Need for family planning	2000	Median (50th percentile)	1795
Married women	More developed regions	Need for family planning	2000	Upper 97.5th percentile	1975
Married women	More developed regions	Need for family planning	2010	Lower 2.5th percentile	1194
Married women	More developed regions	Need for family planning	2010	Median (50th percentile)	1298
Married women	More developed regions	Need for family planning	2010	Upper 97.5th percentile	1400
Married women	More developed regions	Need for family planning	2019	Lower 2.5th percentile	929
Married women	More developed regions	Need for family planning	2019	Median (50th percentile)	1007
Married women	More developed regions	Need for family planning	2019	Upper 97.5th percentile	1077
Married women	More developed regions	Need for family planning	2030	Lower 2.5th percentile	909
Married women	More developed regions	Need for family planning	2030	Median (50th percentile)	1007
Married women	More developed regions	Need for family planning	2030	Upper 97.5th percentile	1092
Married women	Less developed regions	Contraceptive use (modern methods)	1990	Lower 2.5th percentile	3460
Married women	Less developed regions	Contraceptive use (modern methods)	1990	Median (50th percentile)	3899
Married women	Less developed regions	Contraceptive use (modern methods)	1990	Upper 97.5th percentile	4508
Married women	Less developed regions	Contraceptive use (modern methods)	2000	Lower 2.5th percentile	6121
Married women	Less developed regions	Contraceptive use (modern methods)	2000	Median (50th percentile)	6583
Married women	Less developed regions	Contraceptive use (modern methods)	2000	Upper 97.5th percentile	7115
Married women	Less developed regions	Contraceptive use (modern methods)	2010	Lower 2.5th percentile	7358
Married women	Less developed regions	Contraceptive use (modern methods)	2010	Median (50th percentile)	7881
Married women	Less developed regions	Contraceptive use (modern methods)	2010	Upper 97.5th percentile	8473
Married women	Less developed regions	Contraceptive use (modern methods)	2019	Lower 2.5th percentile	7909
Married women	Less developed regions	Contraceptive use (modern methods)	2019	Median (50th percentile)	8618
Married women	Less developed regions	Contraceptive use (modern methods)	2019	Upper 97.5th percentile	9375
Married women	Less developed regions	Contraceptive use (modern methods)	2030	Lower 2.5th percentile	7646
Married women	Less developed regions	Contraceptive use (modern methods)	2030	Median (50th percentile)	8793
Married women	Less developed regions	Contraceptive use (modern methods)	2030	Upper 97.5th percentile	10156
Married women	Less developed regions	Contraceptive use (any method)	1990	Lower 2.5th percentile	5107
Married women	Less developed regions	Contraceptive use (any method)	1990	Median (50th percentile)	5638
Married women	Less developed regions	Contraceptive use (any method)	1990	Upper 97.5th percentile	6388
Married women	Less developed regions	Contraceptive use (any method)	2000	Lower 2.5th percentile	8161
Married women	Less developed regions	Contraceptive use (any method)	2000	Median (50th percentile)	8642
Married women	Less developed regions	Contraceptive use (any method)	2000	Upper 97.5th percentile	9215
Married women	Less developed regions	Contraceptive use (any method)	2010	Lower 2.5th percentile	9141
Married women	Less developed regions	Contraceptive use (any method)	2010	Median (50th percentile)	9695
Married women	Less developed regions	Contraceptive use (any method)	2010	Upper 97.5th percentile	10324
Married women	Less developed regions	Contraceptive use (any method)	2019	Lower 2.5th percentile	9374
Married women	Less developed regions	Contraceptive use (any method)	2019	Median (50th percentile)	10153
Married women	Less developed regions	Contraceptive use (any method)	2019	Upper 97.5th percentile	10999
Married women	Less developed regions	Contraceptive use (any method)	2030	Lower 2.5th percentile	8818
Married women	Less developed regions	Contraceptive use (any method)	2030	Median (50th percentile)	10170
Married women	Less developed regions	Contraceptive use (any method)	2030	Upper 97.5th percentile	11746
Married women	Less developed regions	Unmet need for family planning	1990	Lower 2.5th percentile	11420
Married women	Less developed regions	Unmet need for family planning	1990	Median (50th percentile)	12842
Married women	Less developed regions	Unmet need for family planning	1990	Upper 97.5th percentile	14386
Married women	Less developed regions	Unmet need for family planning	2000	Lower 2.5th percentile	10287
Married women	Less developed regions	Unmet need for family planning	2000	Median (50th percentile)	11136
Married women	Less developed regions	Unmet need for family planning	2000	Upper 97.5th percentile	12071
Married women	Less developed regions	Unmet need for family planning	2010	Lower 2.5th percentile	8196
Married women	Less developed regions	Unmet need for family planning	2010	Median (50th percentile)	9018
Married women	Less developed regions	Unmet need for family planning	2010	Upper 97.5th percentile	9987
Married women	Less developed regions	Unmet need for family planning	2019	Lower 2.5th percentile	6547
Married women	Less developed regions	Unmet need for family planning	2019	Median (50th percentile)	7243
Married women	Less developed regions	Unmet need for family planning	2019	Upper 97.5th percentile	8053
Married women	Less developed regions	Unmet need for family planning	2030	Lower 2.5th percentile	4814
Married women	Less developed regions	Unmet need for family planning	2030	Median (50th percentile)	5665
Married women	Less developed regions	Unmet need for family planning	2030	Upper 97.5th percentile	6634
Married women	Less developed regions	Need for family planning	1990	Lower 2.5th percentile	17011
Married women	Less developed regions	Need for family planning	1990	Median (50th percentile)	18480
Married women	Less developed regions	Need for family planning	1990	Upper 97.5th percentile	20099
Married women	Less developed regions	Need for family planning	2000	Lower 2.5th percentile	18865
Married women	Less developed regions	Need for family planning	2000	Median (50th percentile)	19778
Married women	Less developed regions	Need for family planning	2000	Upper 97.5th percentile	20752
Married women	Less developed regions	Need for family planning	2010	Lower 2.5th percentile	17807
Married women	Less developed regions	Need for family planning	2010	Median (50th percentile)	18714
Married women	Less developed regions	Need for family planning	2010	Upper 97.5th percentile	19722
Married women	Less developed regions	Need for family planning	2019	Lower 2.5th percentile	16531
Married women	Less developed regions	Need for family planning	2019	Median (50th percentile)	17396
Married women	Less developed regions	Need for family planning	2019	Upper 97.5th percentile	18343
Married women	Less developed regions	Need for family planning	2030	Lower 2.5th percentile	14586
Married women	Less developed regions	Need for family planning	2030	Median (50th percentile)	15836
Married women	Less developed regions	Need for family planning	2030	Upper 97.5th percentile	17223
Married women	Less developed regions, excluding least developed countries	Contraceptive use (modern methods)	1990	Lower 2.5th percentile	2919
Married women	Less developed regions, excluding least developed countries	Contraceptive use (modern methods)	1990	Median (50th percentile)	3343
Married women	Less developed regions, excluding least developed countries	Contraceptive use (modern methods)	1990	Upper 97.5th percentile	3950
Married women	Less developed regions, excluding least developed countries	Contraceptive use (modern methods)	2000	Lower 2.5th percentile	4598
Married women	Less developed regions, excluding least developed countries	Contraceptive use (modern methods)	2000	Median (50th percentile)	5041
Married women	Less developed regions, excluding least developed countries	Contraceptive use (modern methods)	2000	Upper 97.5th percentile	5561
Married women	Less developed regions, excluding least developed countries	Contraceptive use (modern methods)	2010	Lower 2.5th percentile	5143
Married women	Less developed regions, excluding least developed countries	Contraceptive use (modern methods)	2010	Median (50th percentile)	5640
Married women	Less developed regions, excluding least developed countries	Contraceptive use (modern methods)	2010	Upper 97.5th percentile	6222
Married women	Less developed regions, excluding least developed countries	Contraceptive use (modern methods)	2019	Lower 2.5th percentile	5162
Married women	Less developed regions, excluding least developed countries	Contraceptive use (modern methods)	2019	Median (50th percentile)	5771
Married women	Less developed regions, excluding least developed countries	Contraceptive use (modern methods)	2019	Upper 97.5th percentile	6433
Married women	Less developed regions, excluding least developed countries	Contraceptive use (modern methods)	2030	Lower 2.5th percentile	4946
Married women	Less developed regions, excluding least developed countries	Contraceptive use (modern methods)	2030	Median (50th percentile)	5900
Married women	Less developed regions, excluding least developed countries	Contraceptive use (modern methods)	2030	Upper 97.5th percentile	7110
Married women	Less developed regions, excluding least developed countries	Contraceptive use (any method)	1990	Lower 2.5th percentile	4178
Married women	Less developed regions, excluding least developed countries	Contraceptive use (any method)	1990	Median (50th percentile)	4700
Married women	Less developed regions, excluding least developed countries	Contraceptive use (any method)	1990	Upper 97.5th percentile	5435
Married women	Less developed regions, excluding least developed countries	Contraceptive use (any method)	2000	Lower 2.5th percentile	6123
Married women	Less developed regions, excluding least developed countries	Contraceptive use (any method)	2000	Median (50th percentile)	6583
Married women	Less developed regions, excluding least developed countries	Contraceptive use (any method)	2000	Upper 97.5th percentile	7136
Married women	Less developed regions, excluding least developed countries	Contraceptive use (any method)	2010	Lower 2.5th percentile	6497
Married women	Less developed regions, excluding least developed countries	Contraceptive use (any method)	2010	Median (50th percentile)	7036
Married women	Less developed regions, excluding least developed countries	Contraceptive use (any method)	2010	Upper 97.5th percentile	7634
Married women	Less developed regions, excluding least developed countries	Contraceptive use (any method)	2019	Lower 2.5th percentile	6217
Married women	Less developed regions, excluding least developed countries	Contraceptive use (any method)	2019	Median (50th percentile)	6904
Married women	Less developed regions, excluding least developed countries	Contraceptive use (any method)	2019	Upper 97.5th percentile	7649
Married women	Less developed regions, excluding least developed countries	Contraceptive use (any method)	2030	Lower 2.5th percentile	5773
Married women	Less developed regions, excluding least developed countries	Contraceptive use (any method)	2030	Median (50th percentile)	6919
Married women	Less developed regions, excluding least developed countries	Contraceptive use (any method)	2030	Upper 97.5th percentile	8356
Married women	Less developed regions, excluding least developed countries	Unmet need for family planning	1990	Lower 2.5th percentile	8627
Married women	Less developed regions, excluding least developed countries	Unmet need for family planning	1990	Median (50th percentile)	9982
Married women	Less developed regions, excluding least developed countries	Unmet need for family planning	1990	Upper 97.5th percentile	11457
Married women	Less developed regions, excluding least developed countries	Unmet need for family planning	2000	Lower 2.5th percentile	7239
Married women	Less developed regions, excluding least developed countries	Unmet need for family planning	2000	Median (50th percentile)	8072
Married women	Less developed regions, excluding least developed countries	Unmet need for family planning	2000	Upper 97.5th percentile	8977
Married women	Less developed regions, excluding least developed countries	Unmet need for family planning	2010	Lower 2.5th percentile	5283
Married women	Less developed regions, excluding least developed countries	Unmet need for family planning	2010	Median (50th percentile)	6084
Married women	Less developed regions, excluding least developed countries	Unmet need for family planning	2010	Upper 97.5th percentile	7033
Married women	Less developed regions, excluding least developed countries	Unmet need for family planning	2019	Lower 2.5th percentile	3875
Married women	Less developed regions, excluding least developed countries	Unmet need for family planning	2019	Median (50th percentile)	4512
Married women	Less developed regions, excluding least developed countries	Unmet need for family planning	2019	Upper 97.5th percentile	5263
Married women	Less developed regions, excluding least developed countries	Unmet need for family planning	2030	Lower 2.5th percentile	2719
Married women	Less developed regions, excluding least developed countries	Unmet need for family planning	2030	Median (50th percentile)	3465
Married women	Less developed regions, excluding least developed countries	Unmet need for family planning	2030	Upper 97.5th percentile	4365
Married women	Less developed regions, excluding least developed countries	Need for family planning	1990	Lower 2.5th percentile	13277
Married women	Less developed regions, excluding least developed countries	Need for family planning	1990	Median (50th percentile)	14682
Married women	Less developed regions, excluding least developed countries	Need for family planning	1990	Upper 97.5th percentile	16235
Married women	Less developed regions, excluding least developed countries	Need for family planning	2000	Lower 2.5th percentile	13762
Married women	Less developed regions, excluding least developed countries	Need for family planning	2000	Median (50th percentile)	14655
Married women	Less developed regions, excluding least developed countries	Need for family planning	2000	Upper 97.5th percentile	15608
Married women	Less developed regions, excluding least developed countries	Need for family planning	2010	Lower 2.5th percentile	12221
Married women	Less developed regions, excluding least developed countries	Need for family planning	2010	Median (50th percentile)	13120
Married women	Less developed regions, excluding least developed countries	Need for family planning	2010	Upper 97.5th percentile	14108
Married women	Less developed regions, excluding least developed countries	Need for family planning	2019	Lower 2.5th percentile	10608
Married women	Less developed regions, excluding least developed countries	Need for family planning	2019	Median (50th percentile)	11417
Married women	Less developed regions, excluding least developed countries	Need for family planning	2019	Upper 97.5th percentile	12299
Married women	Less developed regions, excluding least developed countries	Need for family planning	2030	Lower 2.5th percentile	9300
Married women	Less developed regions, excluding least developed countries	Need for family planning	2030	Median (50th percentile)	10384
Married women	Less developed regions, excluding least developed countries	Need for family planning	2030	Upper 97.5th percentile	11650
Married women	Least developed countries	Contraceptive use (modern methods)	1990	Lower 2.5th percentile	460
Married women	Least developed countries	Contraceptive use (modern methods)	1990	Median (50th percentile)	552
Married women	Least developed countries	Contraceptive use (modern methods)	1990	Upper 97.5th percentile	658
Married women	Least developed countries	Contraceptive use (modern methods)	2000	Lower 2.5th percentile	1423
Married women	Least developed countries	Contraceptive use (modern methods)	2000	Median (50th percentile)	1542
Married women	Least developed countries	Contraceptive use (modern methods)	2000	Upper 97.5th percentile	1668
Married women	Least developed countries	Contraceptive use (modern methods)	2010	Lower 2.5th percentile	2093
Married women	Least developed countries	Contraceptive use (modern methods)	2010	Median (50th percentile)	2237
Married women	Least developed countries	Contraceptive use (modern methods)	2010	Upper 97.5th percentile	2382
Married women	Least developed countries	Contraceptive use (modern methods)	2019	Lower 2.5th percentile	2521
Married women	Least developed countries	Contraceptive use (modern methods)	2019	Median (50th percentile)	2847
Married women	Least developed countries	Contraceptive use (modern methods)	2019	Upper 97.5th percentile	3172
Married women	Least developed countries	Contraceptive use (modern methods)	2030	Lower 2.5th percentile	2397
Married women	Least developed countries	Contraceptive use (modern methods)	2030	Median (50th percentile)	2886
Married women	Least developed countries	Contraceptive use (modern methods)	2030	Upper 97.5th percentile	3395
Married women	Least developed countries	Contraceptive use (any method)	1990	Lower 2.5th percentile	837
Married women	Least developed countries	Contraceptive use (any method)	1990	Median (50th percentile)	935
Married women	Least developed countries	Contraceptive use (any method)	1990	Upper 97.5th percentile	1054
Married women	Least developed countries	Contraceptive use (any method)	2000	Lower 2.5th percentile	1930
Married women	Least developed countries	Contraceptive use (any method)	2000	Median (50th percentile)	2058
Married women	Least developed countries	Contraceptive use (any method)	2000	Upper 97.5th percentile	2201
Married women	Least developed countries	Contraceptive use (any method)	2010	Lower 2.5th percentile	2518
Married women	Least developed countries	Contraceptive use (any method)	2010	Median (50th percentile)	2660
Married women	Least developed countries	Contraceptive use (any method)	2010	Upper 97.5th percentile	2808
Married women	Least developed countries	Contraceptive use (any method)	2019	Lower 2.5th percentile	2907
Married women	Least developed countries	Contraceptive use (any method)	2019	Median (50th percentile)	3252
Married women	Least developed countries	Contraceptive use (any method)	2019	Upper 97.5th percentile	3589
Married women	Least developed countries	Contraceptive use (any method)	2030	Lower 2.5th percentile	2700
Married women	Least developed countries	Contraceptive use (any method)	2030	Median (50th percentile)	3242
Married women	Least developed countries	Contraceptive use (any method)	2030	Upper 97.5th percentile	3784
Married women	Least developed countries	Unmet need for family planning	1990	Lower 2.5th percentile	2518
Married women	Least developed countries	Unmet need for family planning	1990	Median (50th percentile)	2852
Married women	Least developed countries	Unmet need for family planning	1990	Upper 97.5th percentile	3217
Married women	Least developed countries	Unmet need for family planning	2000	Lower 2.5th percentile	2881
Married women	Least developed countries	Unmet need for family planning	2000	Median (50th percentile)	3058
Married women	Least developed countries	Unmet need for family planning	2000	Upper 97.5th percentile	3249
Married women	Least developed countries	Unmet need for family planning	2010	Lower 2.5th percentile	2768
Married women	Least developed countries	Unmet need for family planning	2010	Median (50th percentile)	2934
Married women	Least developed countries	Unmet need for family planning	2010	Upper 97.5th percentile	3107
Married women	Least developed countries	Unmet need for family planning	2019	Lower 2.5th percentile	2486
Married women	Least developed countries	Unmet need for family planning	2019	Median (50th percentile)	2729
Married women	Least developed countries	Unmet need for family planning	2019	Upper 97.5th percentile	3004
Married women	Least developed countries	Unmet need for family planning	2030	Lower 2.5th percentile	1887
Married women	Least developed countries	Unmet need for family planning	2030	Median (50th percentile)	2193
Married women	Least developed countries	Unmet need for family planning	2030	Upper 97.5th percentile	2522
Married women	Least developed countries	Need for family planning	1990	Lower 2.5th percentile	3447
Married women	Least developed countries	Need for family planning	1990	Median (50th percentile)	3788
Married women	Least developed countries	Need for family planning	1990	Upper 97.5th percentile	4164
Married women	Least developed countries	Need for family planning	2000	Lower 2.5th percentile	4920
Married women	Least developed countries	Need for family planning	2000	Median (50th percentile)	5116
Married women	Least developed countries	Need for family planning	2000	Upper 97.5th percentile	5323
Married women	Least developed countries	Need for family planning	2010	Lower 2.5th percentile	5407
Married women	Least developed countries	Need for family planning	2010	Median (50th percentile)	5594
Married women	Least developed countries	Need for family planning	2010	Upper 97.5th percentile	5785
Married women	Least developed countries	Need for family planning	2019	Lower 2.5th percentile	5652
Married women	Least developed countries	Need for family planning	2019	Median (50th percentile)	5982
Married women	Least developed countries	Need for family planning	2019	Upper 97.5th percentile	6312
Married women	Least developed countries	Need for family planning	2030	Lower 2.5th percentile	4973
Married women	Least developed countries	Need for family planning	2030	Median (50th percentile)	5435
Married women	Least developed countries	Need for family planning	2030	Upper 97.5th percentile	5904
Unmarried women	More developed regions	Contraceptive use (modern methods)	1990	Lower 2.5th percentile	1242
Unmarried women	More developed regions	Contraceptive use (modern methods)	1990	Median (50th percentile)	2952
Unmarried women	More developed regions	Contraceptive use (modern methods)	1990	Upper 97.5th percentile	6093
Unmarried women	More developed regions	Contraceptive use (modern methods)	2000	Lower 2.5th percentile	2195
Unmarried women	More developed regions	Contraceptive use (modern methods)	2000	Median (50th percentile)	4138
Unmarried women	More developed regions	Contraceptive use (modern methods)	2000	Upper 97.5th percentile	7169
Unmarried women	More developed regions	Contraceptive use (modern methods)	2010	Lower 2.5th percentile	3455
Unmarried women	More developed regions	Contraceptive use (modern methods)	2010	Median (50th percentile)	5629
Unmarried women	More developed regions	Contraceptive use (modern methods)	2010	Upper 97.5th percentile	8227
Unmarried women	More developed regions	Contraceptive use (modern methods)	2019	Lower 2.5th percentile	3897
Unmarried women	More developed regions	Contraceptive use (modern methods)	2019	Median (50th percentile)	6296
Unmarried women	More developed regions	Contraceptive use (modern methods)	2019	Upper 97.5th percentile	9128
Unmarried women	More developed regions	Contraceptive use (modern methods)	2030	Lower 2.5th percentile	4120
Unmarried women	More developed regions	Contraceptive use (modern methods)	2030	Median (50th percentile)	7071
Unmarried women	More developed regions	Contraceptive use (modern methods)	2030	Upper 97.5th percentile	11189
Unmarried women	More developed regions	Contraceptive use (any method)	1990	Lower 2.5th percentile	1668
Unmarried women	More developed regions	Contraceptive use (any method)	1990	Median (50th percentile)	3717
Unmarried women	More developed regions	Contraceptive use (any method)	1990	Upper 97.5th percentile	7313
Unmarried women	More developed regions	Contraceptive use (any method)	2000	Lower 2.5th percentile	2529
Unmarried women	More developed regions	Contraceptive use (any method)	2000	Median (50th percentile)	4662
Unmarried women	More developed regions	Contraceptive use (any method)	2000	Upper 97.5th percentile	7956
Unmarried women	More developed regions	Contraceptive use (any method)	2010	Lower 2.5th percentile	3719
Unmarried women	More developed regions	Contraceptive use (any method)	2010	Median (50th percentile)	5997
Unmarried women	More developed regions	Contraceptive use (any method)	2010	Upper 97.5th percentile	8717
Unmarried women	More developed regions	Contraceptive use (any method)	2019	Lower 2.5th percentile	4116
Unmarried women	More developed regions	Contraceptive use (any method)	2019	Median (50th percentile)	6578
Unmarried women	More developed regions	Contraceptive use (any method)	2019	Upper 97.5th percentile	9500
Unmarried women	More developed regions	Contraceptive use (any method)	2030	Lower 2.5th percentile	4290
Unmarried women	More developed regions	Contraceptive use (any method)	2030	Median (50th percentile)	7312
Unmarried women	More developed regions	Contraceptive use (any method)	2030	Upper 97.5th percentile	11552
Unmarried women	More developed regions	Unmet need for family planning	1990	Lower 2.5th percentile	366
Unmarried women	More developed regions	Unmet need for family planning	1990	Median (50th percentile)	1381
Unmarried women	More developed regions	Unmet need for family planning	1990	Upper 97.5th percentile	5974
Unmarried women	More developed regions	Unmet need for family planning	2000	Lower 2.5th percentile	395
Unmarried women	More developed regions	Unmet need for family planning	2000	Median (50th percentile)	1479
Unmarried women	More developed regions	Unmet need for family planning	2000	Upper 97.5th percentile	6490
Unmarried women	More developed regions	Unmet need for family planning	2010	Lower 2.5th percentile	366
Unmarried women	More developed regions	Unmet need for family planning	2010	Median (50th percentile)	1454
Unmarried women	More developed regions	Unmet need for family planning	2010	Upper 97.5th percentile	6898
Unmarried women	More developed regions	Unmet need for family planning	2019	Lower 2.5th percentile	321
Unmarried women	More developed regions	Unmet need for family planning	2019	Median (50th percentile)	1289
Unmarried women	More developed regions	Unmet need for family planning	2019	Upper 97.5th percentile	6294
Unmarried women	More developed regions	Unmet need for family planning	2030	Lower 2.5th percentile	319
Unmarried women	More developed regions	Unmet need for family planning	2030	Median (50th percentile)	1296
Unmarried women	More developed regions	Unmet need for family planning	2030	Upper 97.5th percentile	6150
Unmarried women	More developed regions	Need for family planning	1990	Lower 2.5th percentile	2558
Unmarried women	More developed regions	Need for family planning	1990	Median (50th percentile)	5098
Unmarried women	More developed regions	Need for family planning	1990	Upper 97.5th percentile	10620
Unmarried women	More developed regions	Need for family planning	2000	Lower 2.5th percentile	3571
Unmarried women	More developed regions	Need for family planning	2000	Median (50th percentile)	6141
Unmarried women	More developed regions	Need for family planning	2000	Upper 97.5th percentile	11733
Unmarried women	More developed regions	Need for family planning	2010	Lower 2.5th percentile	4892
Unmarried women	More developed regions	Need for family planning	2010	Median (50th percentile)	7451
Unmarried women	More developed regions	Need for family planning	2010	Upper 97.5th percentile	13109
Unmarried women	More developed regions	Need for family planning	2019	Lower 2.5th percentile	5215
Unmarried women	More developed regions	Need for family planning	2019	Median (50th percentile)	7866
Unmarried women	More developed regions	Need for family planning	2019	Upper 97.5th percentile	12964
Unmarried women	More developed regions	Need for family planning	2030	Lower 2.5th percentile	5491
Unmarried women	More developed regions	Need for family planning	2030	Median (50th percentile)	8607
Unmarried women	More developed regions	Need for family planning	2030	Upper 97.5th percentile	13902
Unmarried women	Less developed regions	Contraceptive use (modern methods)	1990	Lower 2.5th percentile	1116
Unmarried women	Less developed regions	Contraceptive use (modern methods)	1990	Median (50th percentile)	2099
Unmarried women	Less developed regions	Contraceptive use (modern methods)	1990	Upper 97.5th percentile	8803
Unmarried women	Less developed regions	Contraceptive use (modern methods)	2000	Lower 2.5th percentile	3199
Unmarried women	Less developed regions	Contraceptive use (modern methods)	2000	Median (50th percentile)	4740
Unmarried women	Less developed regions	Contraceptive use (modern methods)	2000	Upper 97.5th percentile	12691
Unmarried women	Less developed regions	Contraceptive use (modern methods)	2010	Lower 2.5th percentile	5462
Unmarried women	Less developed regions	Contraceptive use (modern methods)	2010	Median (50th percentile)	8014
Unmarried women	Less developed regions	Contraceptive use (modern methods)	2010	Upper 97.5th percentile	18342
Unmarried women	Less developed regions	Contraceptive use (modern methods)	2019	Lower 2.5th percentile	7446
Unmarried women	Less developed regions	Contraceptive use (modern methods)	2019	Median (50th percentile)	10728
Unmarried women	Less developed regions	Contraceptive use (modern methods)	2019	Upper 97.5th percentile	21027
Unmarried women	Less developed regions	Contraceptive use (modern methods)	2030	Lower 2.5th percentile	10655
Unmarried women	Less developed regions	Contraceptive use (modern methods)	2030	Median (50th percentile)	15802
Unmarried women	Less developed regions	Contraceptive use (modern methods)	2030	Upper 97.5th percentile	30392
Unmarried women	Less developed regions	Contraceptive use (any method)	1990	Lower 2.5th percentile	2121
Unmarried women	Less developed regions	Contraceptive use (any method)	1990	Median (50th percentile)	3709
Unmarried women	Less developed regions	Contraceptive use (any method)	1990	Upper 97.5th percentile	13144
Unmarried women	Less developed regions	Contraceptive use (any method)	2000	Lower 2.5th percentile	4410
Unmarried women	Less developed regions	Contraceptive use (any method)	2000	Median (50th percentile)	6500
Unmarried women	Less developed regions	Contraceptive use (any method)	2000	Upper 97.5th percentile	16558
Unmarried women	Less developed regions	Contraceptive use (any method)	2010	Lower 2.5th percentile	6493
Unmarried women	Less developed regions	Contraceptive use (any method)	2010	Median (50th percentile)	9528
Unmarried women	Less developed regions	Contraceptive use (any method)	2010	Upper 97.5th percentile	21648
Unmarried women	Less developed regions	Contraceptive use (any method)	2019	Lower 2.5th percentile	8388
Unmarried women	Less developed regions	Contraceptive use (any method)	2019	Median (50th percentile)	12055
Unmarried women	Less developed regions	Contraceptive use (any method)	2019	Upper 97.5th percentile	23572
Unmarried women	Less developed regions	Contraceptive use (any method)	2030	Lower 2.5th percentile	11666
Unmarried women	Less developed regions	Contraceptive use (any method)	2030	Median (50th percentile)	17239
Unmarried women	Less developed regions	Contraceptive use (any method)	2030	Upper 97.5th percentile	33538
Unmarried women	Less developed regions	Unmet need for family planning	1990	Lower 2.5th percentile	1677
Unmarried women	Less developed regions	Unmet need for family planning	1990	Median (50th percentile)	3109
Unmarried women	Less developed regions	Unmet need for family planning	1990	Upper 97.5th percentile	22761
Unmarried women	Less developed regions	Unmet need for family planning	2000	Lower 2.5th percentile	2810
Unmarried women	Less developed regions	Unmet need for family planning	2000	Median (50th percentile)	4293
Unmarried women	Less developed regions	Unmet need for family planning	2000	Upper 97.5th percentile	21636
Unmarried women	Less developed regions	Unmet need for family planning	2010	Lower 2.5th percentile	3454
Unmarried women	Less developed regions	Unmet need for family planning	2010	Median (50th percentile)	5146
Unmarried women	Less developed regions	Unmet need for family planning	2010	Upper 97.5th percentile	22364
Unmarried women	Less developed regions	Unmet need for family planning	2019	Lower 2.5th percentile	4161
Unmarried women	Less developed regions	Unmet need for family planning	2019	Median (50th percentile)	5903
Unmarried women	Less developed regions	Unmet need for family planning	2019	Upper 97.5th percentile	19198
Unmarried women	Less developed regions	Unmet need for family planning	2030	Lower 2.5th percentile	5356
Unmarried women	Less developed regions	Unmet need for family planning	2030	Median (50th percentile)	7781
Unmarried women	Less developed regions	Unmet need for family planning	2030	Upper 97.5th percentile	22586
Unmarried women	Less developed regions	Need for family planning	1990	Lower 2.5th percentile	4365
Unmarried women	Less developed regions	Need for family planning	1990	Median (50th percentile)	6818
Unmarried women	Less developed regions	Need for family planning	1990	Upper 97.5th percentile	30124
Unmarried women	Less developed regions	Need for family planning	2000	Lower 2.5th percentile	7863
Unmarried women	Less developed regions	Need for family planning	2000	Median (50th percentile)	10793
Unmarried women	Less developed regions	Need for family planning	2000	Upper 97.5th percentile	31851
Unmarried women	Less developed regions	Need for family planning	2010	Lower 2.5th percentile	10960
Unmarried women	Less developed regions	Need for family planning	2010	Median (50th percentile)	14674
Unmarried women	Less developed regions	Need for family planning	2010	Upper 97.5th percentile	36473
Unmarried women	Less developed regions	Need for family planning	2019	Lower 2.5th percentile	13818
Unmarried women	Less developed regions	Need for family planning	2019	Median (50th percentile)	17958
Unmarried women	Less developed regions	Need for family planning	2019	Upper 97.5th percentile	35542
Unmarried women	Less developed regions	Need for family planning	2030	Lower 2.5th percentile	18830
Unmarried women	Less developed regions	Need for family planning	2030	Median (50th percentile)	25020
Unmarried women	Less developed regions	Need for family planning	2030	Upper 97.5th percentile	45673
Unmarried women	Less developed regions, excluding least developed countries	Contraceptive use (modern methods)	1990	Lower 2.5th percentile	985
Unmarried women	Less developed regions, excluding least developed countries	Contraceptive use (modern methods)	1990	Median (50th percentile)	1936
Unmarried women	Less developed regions, excluding least developed countries	Contraceptive use (modern methods)	1990	Upper 97.5th percentile	8632
Unmarried women	Less developed regions, excluding least developed countries	Contraceptive use (modern methods)	2000	Lower 2.5th percentile	2751
Unmarried women	Less developed regions, excluding least developed countries	Contraceptive use (modern methods)	2000	Median (50th percentile)	4221
Unmarried women	Less developed regions, excluding least developed countries	Contraceptive use (modern methods)	2000	Upper 97.5th percentile	12155
Unmarried women	Less developed regions, excluding least developed countries	Contraceptive use (modern methods)	2010	Lower 2.5th percentile	4502
Unmarried women	Less developed regions, excluding least developed countries	Contraceptive use (modern methods)	2010	Median (50th percentile)	6967
Unmarried women	Less developed regions, excluding least developed countries	Contraceptive use (modern methods)	2010	Upper 97.5th percentile	17216
Unmarried women	Less developed regions, excluding least developed countries	Contraceptive use (modern methods)	2019	Lower 2.5th percentile	5563
Unmarried women	Less developed regions, excluding least developed countries	Contraceptive use (modern methods)	2019	Median (50th percentile)	8661
Unmarried women	Less developed regions, excluding least developed countries	Contraceptive use (modern methods)	2019	Upper 97.5th percentile	18873
Unmarried women	Less developed regions, excluding least developed countries	Contraceptive use (modern methods)	2030	Lower 2.5th percentile	7254
Unmarried women	Less developed regions, excluding least developed countries	Contraceptive use (modern methods)	2030	Median (50th percentile)	11857
Unmarried women	Less developed regions, excluding least developed countries	Contraceptive use (modern methods)	2030	Upper 97.5th percentile	26085
Unmarried women	Less developed regions, excluding least developed countries	Contraceptive use (any method)	1990	Lower 2.5th percentile	1690
Unmarried women	Less developed regions, excluding least developed countries	Contraceptive use (any method)	1990	Median (50th percentile)	3198
Unmarried women	Less developed regions, excluding least developed countries	Contraceptive use (any method)	1990	Upper 97.5th percentile	12513
Unmarried women	Less developed regions, excluding least developed countries	Contraceptive use (any method)	2000	Lower 2.5th percentile	3576
Unmarried women	Less developed regions, excluding least developed countries	Contraceptive use (any method)	2000	Median (50th percentile)	5547
Unmarried women	Less developed regions, excluding least developed countries	Contraceptive use (any method)	2000	Upper 97.5th percentile	15520
Unmarried women	Less developed regions, excluding least developed countries	Contraceptive use (any method)	2010	Lower 2.5th percentile	5193
Unmarried women	Less developed regions, excluding least developed countries	Contraceptive use (any method)	2010	Median (50th percentile)	8094
Unmarried women	Less developed regions, excluding least developed countries	Contraceptive use (any method)	2010	Upper 97.5th percentile	20173
Unmarried women	Less developed regions, excluding least developed countries	Contraceptive use (any method)	2019	Lower 2.5th percentile	6159
Unmarried women	Less developed regions, excluding least developed countries	Contraceptive use (any method)	2019	Median (50th percentile)	9567
Unmarried women	Less developed regions, excluding least developed countries	Contraceptive use (any method)	2019	Upper 97.5th percentile	20806
Unmarried women	Less developed regions, excluding least developed countries	Contraceptive use (any method)	2030	Lower 2.5th percentile	7864
Unmarried women	Less developed regions, excluding least developed countries	Contraceptive use (any method)	2030	Median (50th percentile)	12838
Unmarried women	Less developed regions, excluding least developed countries	Contraceptive use (any method)	2030	Upper 97.5th percentile	28440
Unmarried women	Less developed regions, excluding least developed countries	Unmet need for family planning	1990	Lower 2.5th percentile	1094
Unmarried women	Less developed regions, excluding least developed countries	Unmet need for family planning	1990	Median (50th percentile)	2474
Unmarried women	Less developed regions, excluding least developed countries	Unmet need for family planning	1990	Upper 97.5th percentile	22092
Unmarried women	Less developed regions, excluding least developed countries	Unmet need for family planning	2000	Lower 2.5th percentile	1843
Unmarried women	Less developed regions, excluding least developed countries	Unmet need for family planning	2000	Median (50th percentile)	3266
Unmarried women	Less developed regions, excluding least developed countries	Unmet need for family planning	2000	Upper 97.5th percentile	20657
Unmarried women	Less developed regions, excluding least developed countries	Unmet need for family planning	2010	Lower 2.5th percentile	2105
Unmarried women	Less developed regions, excluding least developed countries	Unmet need for family planning	2010	Median (50th percentile)	3743
Unmarried women	Less developed regions, excluding least developed countries	Unmet need for family planning	2010	Upper 97.5th percentile	20926
Unmarried women	Less developed regions, excluding least developed countries	Unmet need for family planning	2019	Lower 2.5th percentile	2124
Unmarried women	Less developed regions, excluding least developed countries	Unmet need for family planning	2019	Median (50th percentile)	3712
Unmarried women	Less developed regions, excluding least developed countries	Unmet need for family planning	2019	Upper 97.5th percentile	16957
Unmarried women	Less developed regions, excluding least developed countries	Unmet need for family planning	2030	Lower 2.5th percentile	2425
Unmarried women	Less developed regions, excluding least developed countries	Unmet need for family planning	2030	Median (50th percentile)	4404
Unmarried women	Less developed regions, excluding least developed countries	Unmet need for family planning	2030	Upper 97.5th percentile	19151
Unmarried women	Less developed regions, excluding least developed countries	Need for family planning	1990	Lower 2.5th percentile	3305
Unmarried women	Less developed regions, excluding least developed countries	Need for family planning	1990	Median (50th percentile)	5672
Unmarried women	Less developed regions, excluding least developed countries	Need for family planning	1990	Upper 97.5th percentile	28986
Unmarried women	Less developed regions, excluding least developed countries	Need for family planning	2000	Lower 2.5th percentile	6008
Unmarried women	Less developed regions, excluding least developed countries	Need for family planning	2000	Median (50th percentile)	8813
Unmarried women	Less developed regions, excluding least developed countries	Need for family planning	2000	Upper 97.5th percentile	29875
Unmarried women	Less developed regions, excluding least developed countries	Need for family planning	2010	Lower 2.5th percentile	8252
Unmarried women	Less developed regions, excluding least developed countries	Need for family planning	2010	Median (50th percentile)	11837
Unmarried women	Less developed regions, excluding least developed countries	Need for family planning	2010	Upper 97.5th percentile	33573
Unmarried women	Less developed regions, excluding least developed countries	Need for family planning	2019	Lower 2.5th percentile	9452
Unmarried women	Less developed regions, excluding least developed countries	Need for family planning	2019	Median (50th percentile)	13278
Unmarried women	Less developed regions, excluding least developed countries	Need for family planning	2019	Upper 97.5th percentile	30744
Unmarried women	Less developed regions, excluding least developed countries	Need for family planning	2030	Lower 2.5th percentile	11803
Unmarried women	Less developed regions, excluding least developed countries	Need for family planning	2030	Median (50th percentile)	17242
Unmarried women	Less developed regions, excluding least developed countries	Need for family planning	2030	Upper 97.5th percentile	37742
Unmarried women	Least developed countries	Contraceptive use (modern methods)	1990	Lower 2.5th percentile	97
Unmarried women	Least developed countries	Contraceptive use (modern methods)	1990	Median (50th percentile)	137
Unmarried women	Least developed countries	Contraceptive use (modern methods)	1990	Upper 97.5th percentile	392
Unmarried women	Least developed countries	Contraceptive use (modern methods)	2000	Lower 2.5th percentile	395
Unmarried women	Least developed countries	Contraceptive use (modern methods)	2000	Median (50th percentile)	468
Unmarried women	Least developed countries	Contraceptive use (modern methods)	2000	Upper 97.5th percentile	937
Unmarried women	Least developed countries	Contraceptive use (modern methods)	2010	Lower 2.5th percentile	865
Unmarried women	Least developed countries	Contraceptive use (modern methods)	2010	Median (50th percentile)	979
Unmarried women	Least developed countries	Contraceptive use (modern methods)	2010	Upper 97.5th percentile	1714
Unmarried women	Least developed countries	Contraceptive use (modern methods)	2019	Lower 2.5th percentile	1621
Unmarried women	Least developed countries	Contraceptive use (modern methods)	2019	Median (50th percentile)	1987
Unmarried women	Least developed countries	Contraceptive use (modern methods)	2019	Upper 97.5th percentile	3103
Unmarried women	Least developed countries	Contraceptive use (modern methods)	2030	Lower 2.5th percentile	2720
Unmarried women	Least developed countries	Contraceptive use (modern methods)	2030	Median (50th percentile)	3819
Unmarried women	Least developed countries	Contraceptive use (modern methods)	2030	Upper 97.5th percentile	5936
Unmarried women	Least developed countries	Contraceptive use (any method)	1990	Lower 2.5th percentile	314
Unmarried women	Least developed countries	Contraceptive use (any method)	1990	Median (50th percentile)	458
Unmarried women	Least developed countries	Contraceptive use (any method)	1990	Upper 97.5th percentile	1004
Unmarried women	Least developed countries	Contraceptive use (any method)	2000	Lower 2.5th percentile	712
Unmarried women	Least developed countries	Contraceptive use (any method)	2000	Median (50th percentile)	878
Unmarried women	Least developed countries	Contraceptive use (any method)	2000	Upper 97.5th percentile	1759
Unmarried women	Least developed countries	Contraceptive use (any method)	2010	Lower 2.5th percentile	1173
Unmarried women	Least developed countries	Contraceptive use (any method)	2010	Median (50th percentile)	1335
Unmarried women	Least developed countries	Contraceptive use (any method)	2010	Upper 97.5th percentile	2570
Unmarried women	Least developed countries	Contraceptive use (any method)	2019	Lower 2.5th percentile	1905
Unmarried women	Least developed countries	Contraceptive use (any method)	2019	Median (50th percentile)	2353
Unmarried women	Least developed countries	Contraceptive use (any method)	2019	Upper 97.5th percentile	4123
Unmarried women	Least developed countries	Contraceptive use (any method)	2030	Lower 2.5th percentile	2989
Unmarried women	Least developed countries	Contraceptive use (any method)	2030	Median (50th percentile)	4228
Unmarried women	Least developed countries	Contraceptive use (any method)	2030	Upper 97.5th percentile	7026
Unmarried women	Least developed countries	Unmet need for family planning	1990	Lower 2.5th percentile	465
Unmarried women	Least developed countries	Unmet need for family planning	1990	Median (50th percentile)	613
Unmarried women	Least developed countries	Unmet need for family planning	1990	Upper 97.5th percentile	867
Unmarried women	Least developed countries	Unmet need for family planning	2000	Lower 2.5th percentile	837
Unmarried women	Least developed countries	Unmet need for family planning	2000	Median (50th percentile)	998
Unmarried women	Least developed countries	Unmet need for family planning	2000	Upper 97.5th percentile	1283
Unmarried women	Least developed countries	Unmet need for family planning	2010	Lower 2.5th percentile	1207
Unmarried women	Least developed countries	Unmet need for family planning	2010	Median (50th percentile)	1382
Unmarried women	Least developed countries	Unmet need for family planning	2010	Upper 97.5th percentile	1721
Unmarried women	Least developed countries	Unmet need for family planning	2019	Lower 2.5th percentile	1758
Unmarried women	Least developed countries	Unmet need for family planning	2019	Median (50th percentile)	2136
Unmarried women	Least developed countries	Unmet need for family planning	2019	Upper 97.5th percentile	2713
Unmarried women	Least developed countries	Unmet need for family planning	2030	Lower 2.5th percentile	2396
Unmarried women	Least developed countries	Unmet need for family planning	2030	Median (50th percentile)	3255
Unmarried women	Least developed countries	Unmet need for family planning	2030	Upper 97.5th percentile	4507
Unmarried women	Least developed countries	Need for family planning	1990	Lower 2.5th percentile	834
Unmarried women	Least developed countries	Need for family planning	1990	Median (50th percentile)	1071
Unmarried women	Least developed countries	Need for family planning	1990	Upper 97.5th percentile	1641
Unmarried women	Least developed countries	Need for family planning	2000	Lower 2.5th percentile	1617
Unmarried women	Least developed countries	Need for family planning	2000	Median (50th percentile)	1876
Unmarried women	Least developed countries	Need for family planning	2000	Upper 97.5th percentile	2773
Unmarried women	Least developed countries	Need for family planning	2010	Lower 2.5th percentile	2459
Unmarried women	Least developed countries	Need for family planning	2010	Median (50th percentile)	2717
Unmarried women	Least developed countries	Need for family planning	2010	Upper 97.5th percentile	3984
Unmarried women	Least developed countries	Need for family planning	2019	Lower 2.5th percentile	3828
Unmarried women	Least developed countries	Need for family planning	2019	Median (50th percentile)	4490
Unmarried women	Least developed countries	Need for family planning	2019	Upper 97.5th percentile	6288
Unmarried women	Least developed countries	Need for family planning	2030	Lower 2.5th percentile	5825
Unmarried women	Least developed countries	Need for family planning	2030	Median (50th percentile)	7483
Unmarried women	Least developed countries	Need for family planning	2030	Upper 97.5th percentile	10371
