# Supplementary material for: Contraceptive use and needs among adolescent women aged 15–19: Regional and global estimates and projections from 1990 to 2030 from a Bayesian hierarchical modelling study
Source: PLoS One. 2021 Mar 4;16(3):e0247479. doi: 10.1371/journal.pone.0247479 (PMC7932081; doi:10.1371/journal.pone.0247479)
Supplement: S4 Results — (XLSX) [file pone.0247479.s010.xlsx]

## Sheet: percentages
marital_status	region	indicator	year	percentile	value_percentage
All women	High-income countries	Contraceptive use (modern methods)	1990	Lower 2.5th percentile	4.7
All women	High-income countries	Contraceptive use (modern methods)	1990	Median (50th percentile)	9.4
All women	High-income countries	Contraceptive use (modern methods)	1990	Upper 97.5th percentile	18.1
All women	High-income countries	Contraceptive use (modern methods)	2000	Lower 2.5th percentile	7.8
All women	High-income countries	Contraceptive use (modern methods)	2000	Median (50th percentile)	13.4
All women	High-income countries	Contraceptive use (modern methods)	2000	Upper 97.5th percentile	22
All women	High-income countries	Contraceptive use (modern methods)	2010	Lower 2.5th percentile	11.7
All women	High-income countries	Contraceptive use (modern methods)	2010	Median (50th percentile)	18
All women	High-income countries	Contraceptive use (modern methods)	2010	Upper 97.5th percentile	25.5
All women	High-income countries	Contraceptive use (modern methods)	2019	Lower 2.5th percentile	13.8
All women	High-income countries	Contraceptive use (modern methods)	2019	Median (50th percentile)	21.3
All women	High-income countries	Contraceptive use (modern methods)	2019	Upper 97.5th percentile	30.2
All women	High-income countries	Contraceptive use (modern methods)	2030	Lower 2.5th percentile	13.9
All women	High-income countries	Contraceptive use (modern methods)	2030	Median (50th percentile)	23
All women	High-income countries	Contraceptive use (modern methods)	2030	Upper 97.5th percentile	35.5
All women	High-income countries	Contraceptive use (any method)	1990	Lower 2.5th percentile	6.9
All women	High-income countries	Contraceptive use (any method)	1990	Median (50th percentile)	12.4
All women	High-income countries	Contraceptive use (any method)	1990	Upper 97.5th percentile	22.5
All women	High-income countries	Contraceptive use (any method)	2000	Lower 2.5th percentile	9.5
All women	High-income countries	Contraceptive use (any method)	2000	Median (50th percentile)	15.6
All women	High-income countries	Contraceptive use (any method)	2000	Upper 97.5th percentile	25.1
All women	High-income countries	Contraceptive use (any method)	2010	Lower 2.5th percentile	12.9
All women	High-income countries	Contraceptive use (any method)	2010	Median (50th percentile)	19.5
All women	High-income countries	Contraceptive use (any method)	2010	Upper 97.5th percentile	27.5
All women	High-income countries	Contraceptive use (any method)	2019	Lower 2.5th percentile	14.8
All women	High-income countries	Contraceptive use (any method)	2019	Median (50th percentile)	22.5
All women	High-income countries	Contraceptive use (any method)	2019	Upper 97.5th percentile	31.7
All women	High-income countries	Contraceptive use (any method)	2030	Lower 2.5th percentile	14.7
All women	High-income countries	Contraceptive use (any method)	2030	Median (50th percentile)	24.1
All women	High-income countries	Contraceptive use (any method)	2030	Upper 97.5th percentile	36.9
All women	High-income countries	Unmet need for family planning	1990	Lower 2.5th percentile	2
All women	High-income countries	Unmet need for family planning	1990	Median (50th percentile)	4.9
All women	High-income countries	Unmet need for family planning	1990	Upper 97.5th percentile	18.2
All women	High-income countries	Unmet need for family planning	2000	Lower 2.5th percentile	1.8
All women	High-income countries	Unmet need for family planning	2000	Median (50th percentile)	5
All women	High-income countries	Unmet need for family planning	2000	Upper 97.5th percentile	19.7
All women	High-income countries	Unmet need for family planning	2010	Lower 2.5th percentile	1.6
All women	High-income countries	Unmet need for family planning	2010	Median (50th percentile)	4.8
All women	High-income countries	Unmet need for family planning	2010	Upper 97.5th percentile	20.6
All women	High-income countries	Unmet need for family planning	2019	Lower 2.5th percentile	1.3
All women	High-income countries	Unmet need for family planning	2019	Median (50th percentile)	4.4
All women	High-income countries	Unmet need for family planning	2019	Upper 97.5th percentile	20.2
All women	High-income countries	Unmet need for family planning	2030	Lower 2.5th percentile	1.2
All women	High-income countries	Unmet need for family planning	2030	Median (50th percentile)	4.2
All women	High-income countries	Unmet need for family planning	2030	Upper 97.5th percentile	19.2
All women	High-income countries	Need for family planning	1990	Lower 2.5th percentile	10.5
All women	High-income countries	Need for family planning	1990	Median (50th percentile)	17.4
All women	High-income countries	Need for family planning	1990	Upper 97.5th percentile	33.2
All women	High-income countries	Need for family planning	2000	Lower 2.5th percentile	13.2
All women	High-income countries	Need for family planning	2000	Median (50th percentile)	20.6
All women	High-income countries	Need for family planning	2000	Upper 97.5th percentile	36.9
All women	High-income countries	Need for family planning	2010	Lower 2.5th percentile	16.9
All women	High-income countries	Need for family planning	2010	Median (50th percentile)	24.4
All women	High-income countries	Need for family planning	2010	Upper 97.5th percentile	40.8
All women	High-income countries	Need for family planning	2019	Lower 2.5th percentile	18.8
All women	High-income countries	Need for family planning	2019	Median (50th percentile)	27
All women	High-income countries	Need for family planning	2019	Upper 97.5th percentile	43.1
All women	High-income countries	Need for family planning	2030	Lower 2.5th percentile	18.8
All women	High-income countries	Need for family planning	2030	Median (50th percentile)	28.3
All women	High-income countries	Need for family planning	2030	Upper 97.5th percentile	44.5
All women	Middle-income countries	Contraceptive use (modern methods)	1990	Lower 2.5th percentile	2.5
All women	Middle-income countries	Contraceptive use (modern methods)	1990	Median (50th percentile)	3.1
All women	Middle-income countries	Contraceptive use (modern methods)	1990	Upper 97.5th percentile	6.4
All women	Middle-income countries	Contraceptive use (modern methods)	2000	Lower 2.5th percentile	4.3
All women	Middle-income countries	Contraceptive use (modern methods)	2000	Median (50th percentile)	5
All women	Middle-income countries	Contraceptive use (modern methods)	2000	Upper 97.5th percentile	8.6
All women	Middle-income countries	Contraceptive use (modern methods)	2010	Lower 2.5th percentile	5.3
All women	Middle-income countries	Contraceptive use (modern methods)	2010	Median (50th percentile)	6.4
All women	Middle-income countries	Contraceptive use (modern methods)	2010	Upper 97.5th percentile	10.9
All women	Middle-income countries	Contraceptive use (modern methods)	2019	Lower 2.5th percentile	6
All women	Middle-income countries	Contraceptive use (modern methods)	2019	Median (50th percentile)	7.5
All women	Middle-income countries	Contraceptive use (modern methods)	2019	Upper 97.5th percentile	12.1
All women	Middle-income countries	Contraceptive use (modern methods)	2030	Lower 2.5th percentile	6.3
All women	Middle-income countries	Contraceptive use (modern methods)	2030	Median (50th percentile)	8.4
All women	Middle-income countries	Contraceptive use (modern methods)	2030	Upper 97.5th percentile	14.4
All women	Middle-income countries	Contraceptive use (any method)	1990	Lower 2.5th percentile	3.8
All women	Middle-income countries	Contraceptive use (any method)	1990	Median (50th percentile)	4.7
All women	Middle-income countries	Contraceptive use (any method)	1990	Upper 97.5th percentile	9.3
All women	Middle-income countries	Contraceptive use (any method)	2000	Lower 2.5th percentile	5.6
All women	Middle-income countries	Contraceptive use (any method)	2000	Median (50th percentile)	6.5
All women	Middle-income countries	Contraceptive use (any method)	2000	Upper 97.5th percentile	11
All women	Middle-income countries	Contraceptive use (any method)	2010	Lower 2.5th percentile	6.3
All women	Middle-income countries	Contraceptive use (any method)	2010	Median (50th percentile)	7.6
All women	Middle-income countries	Contraceptive use (any method)	2010	Upper 97.5th percentile	12.9
All women	Middle-income countries	Contraceptive use (any method)	2019	Lower 2.5th percentile	6.9
All women	Middle-income countries	Contraceptive use (any method)	2019	Median (50th percentile)	8.5
All women	Middle-income countries	Contraceptive use (any method)	2019	Upper 97.5th percentile	13.6
All women	Middle-income countries	Contraceptive use (any method)	2030	Lower 2.5th percentile	7
All women	Middle-income countries	Contraceptive use (any method)	2030	Median (50th percentile)	9.3
All women	Middle-income countries	Contraceptive use (any method)	2030	Upper 97.5th percentile	16
All women	Middle-income countries	Unmet need for family planning	1990	Lower 2.5th percentile	6
All women	Middle-income countries	Unmet need for family planning	1990	Median (50th percentile)	7
All women	Middle-income countries	Unmet need for family planning	1990	Upper 97.5th percentile	16.6
All women	Middle-income countries	Unmet need for family planning	2000	Lower 2.5th percentile	5.1
All women	Middle-income countries	Unmet need for family planning	2000	Median (50th percentile)	5.9
All women	Middle-income countries	Unmet need for family planning	2000	Upper 97.5th percentile	13.6
All women	Middle-income countries	Unmet need for family planning	2010	Lower 2.5th percentile	4
All women	Middle-income countries	Unmet need for family planning	2010	Median (50th percentile)	4.9
All women	Middle-income countries	Unmet need for family planning	2010	Upper 97.5th percentile	12.3
All women	Middle-income countries	Unmet need for family planning	2019	Lower 2.5th percentile	3.5
All women	Middle-income countries	Unmet need for family planning	2019	Median (50th percentile)	4.3
All women	Middle-income countries	Unmet need for family planning	2019	Upper 97.5th percentile	10.1
All women	Middle-income countries	Unmet need for family planning	2030	Lower 2.5th percentile	2.9
All women	Middle-income countries	Unmet need for family planning	2030	Median (50th percentile)	3.8
All women	Middle-income countries	Unmet need for family planning	2030	Upper 97.5th percentile	10
All women	Middle-income countries	Need for family planning	1990	Lower 2.5th percentile	10.3
All women	Middle-income countries	Need for family planning	1990	Median (50th percentile)	11.7
All women	Middle-income countries	Need for family planning	1990	Upper 97.5th percentile	23.1
All women	Middle-income countries	Need for family planning	2000	Lower 2.5th percentile	11
All women	Middle-income countries	Need for family planning	2000	Median (50th percentile)	12.4
All women	Middle-income countries	Need for family planning	2000	Upper 97.5th percentile	21.8
All women	Middle-income countries	Need for family planning	2010	Lower 2.5th percentile	10.9
All women	Middle-income countries	Need for family planning	2010	Median (50th percentile)	12.5
All women	Middle-income countries	Need for family planning	2010	Upper 97.5th percentile	21.8
All women	Middle-income countries	Need for family planning	2019	Lower 2.5th percentile	11
All women	Middle-income countries	Need for family planning	2019	Median (50th percentile)	12.8
All women	Middle-income countries	Need for family planning	2019	Upper 97.5th percentile	20.5
All women	Middle-income countries	Need for family planning	2030	Lower 2.5th percentile	10.7
All women	Middle-income countries	Need for family planning	2030	Median (50th percentile)	13.1
All women	Middle-income countries	Need for family planning	2030	Upper 97.5th percentile	21.7
All women	Upper-middle-income countries	Contraceptive use (modern methods)	1990	Lower 2.5th percentile	2.6
All women	Upper-middle-income countries	Contraceptive use (modern methods)	1990	Median (50th percentile)	3.5
All women	Upper-middle-income countries	Contraceptive use (modern methods)	1990	Upper 97.5th percentile	9.8
All women	Upper-middle-income countries	Contraceptive use (modern methods)	2000	Lower 2.5th percentile	4.9
All women	Upper-middle-income countries	Contraceptive use (modern methods)	2000	Median (50th percentile)	6.3
All women	Upper-middle-income countries	Contraceptive use (modern methods)	2000	Upper 97.5th percentile	13.9
All women	Upper-middle-income countries	Contraceptive use (modern methods)	2010	Lower 2.5th percentile	6.8
All women	Upper-middle-income countries	Contraceptive use (modern methods)	2010	Median (50th percentile)	9.1
All women	Upper-middle-income countries	Contraceptive use (modern methods)	2010	Upper 97.5th percentile	19.4
All women	Upper-middle-income countries	Contraceptive use (modern methods)	2019	Lower 2.5th percentile	8.5
All women	Upper-middle-income countries	Contraceptive use (modern methods)	2019	Median (50th percentile)	12
All women	Upper-middle-income countries	Contraceptive use (modern methods)	2019	Upper 97.5th percentile	24
All women	Upper-middle-income countries	Contraceptive use (modern methods)	2030	Lower 2.5th percentile	8.6
All women	Upper-middle-income countries	Contraceptive use (modern methods)	2030	Median (50th percentile)	13.2
All women	Upper-middle-income countries	Contraceptive use (modern methods)	2030	Upper 97.5th percentile	28.6
All women	Upper-middle-income countries	Contraceptive use (any method)	1990	Lower 2.5th percentile	3.6
All women	Upper-middle-income countries	Contraceptive use (any method)	1990	Median (50th percentile)	5
All women	Upper-middle-income countries	Contraceptive use (any method)	1990	Upper 97.5th percentile	13.8
All women	Upper-middle-income countries	Contraceptive use (any method)	2000	Lower 2.5th percentile	6
All women	Upper-middle-income countries	Contraceptive use (any method)	2000	Median (50th percentile)	7.7
All women	Upper-middle-income countries	Contraceptive use (any method)	2000	Upper 97.5th percentile	17.2
All women	Upper-middle-income countries	Contraceptive use (any method)	2010	Lower 2.5th percentile	7.7
All women	Upper-middle-income countries	Contraceptive use (any method)	2010	Median (50th percentile)	10.4
All women	Upper-middle-income countries	Contraceptive use (any method)	2010	Upper 97.5th percentile	22.3
All women	Upper-middle-income countries	Contraceptive use (any method)	2019	Lower 2.5th percentile	9.3
All women	Upper-middle-income countries	Contraceptive use (any method)	2019	Median (50th percentile)	13.1
All women	Upper-middle-income countries	Contraceptive use (any method)	2019	Upper 97.5th percentile	26.1
All women	Upper-middle-income countries	Contraceptive use (any method)	2030	Lower 2.5th percentile	9.3
All women	Upper-middle-income countries	Contraceptive use (any method)	2030	Median (50th percentile)	14.2
All women	Upper-middle-income countries	Contraceptive use (any method)	2030	Upper 97.5th percentile	30.8
All women	Upper-middle-income countries	Unmet need for family planning	1990	Lower 2.5th percentile	3
All women	Upper-middle-income countries	Unmet need for family planning	1990	Median (50th percentile)	4.4
All women	Upper-middle-income countries	Unmet need for family planning	1990	Upper 97.5th percentile	22.6
All women	Upper-middle-income countries	Unmet need for family planning	2000	Lower 2.5th percentile	3.2
All women	Upper-middle-income countries	Unmet need for family planning	2000	Median (50th percentile)	4.6
All women	Upper-middle-income countries	Unmet need for family planning	2000	Upper 97.5th percentile	21.1
All women	Upper-middle-income countries	Unmet need for family planning	2010	Lower 2.5th percentile	2.9
All women	Upper-middle-income countries	Unmet need for family planning	2010	Median (50th percentile)	4.4
All women	Upper-middle-income countries	Unmet need for family planning	2010	Upper 97.5th percentile	21.4
All women	Upper-middle-income countries	Unmet need for family planning	2019	Lower 2.5th percentile	2.6
All women	Upper-middle-income countries	Unmet need for family planning	2019	Median (50th percentile)	4.4
All women	Upper-middle-income countries	Unmet need for family planning	2019	Upper 97.5th percentile	19.8
All women	Upper-middle-income countries	Unmet need for family planning	2030	Lower 2.5th percentile	2.1
All women	Upper-middle-income countries	Unmet need for family planning	2030	Median (50th percentile)	4
All women	Upper-middle-income countries	Unmet need for family planning	2030	Upper 97.5th percentile	20.1
All women	Upper-middle-income countries	Need for family planning	1990	Lower 2.5th percentile	7.2
All women	Upper-middle-income countries	Need for family planning	1990	Median (50th percentile)	9.4
All women	Upper-middle-income countries	Need for family planning	1990	Upper 97.5th percentile	30.9
All women	Upper-middle-income countries	Need for family planning	2000	Lower 2.5th percentile	9.9
All women	Upper-middle-income countries	Need for family planning	2000	Median (50th percentile)	12.3
All women	Upper-middle-income countries	Need for family planning	2000	Upper 97.5th percentile	32.5
All women	Upper-middle-income countries	Need for family planning	2010	Lower 2.5th percentile	11.5
All women	Upper-middle-income countries	Need for family planning	2010	Median (50th percentile)	14.8
All women	Upper-middle-income countries	Need for family planning	2010	Upper 97.5th percentile	36.4
All women	Upper-middle-income countries	Need for family planning	2019	Lower 2.5th percentile	13.2
All women	Upper-middle-income countries	Need for family planning	2019	Median (50th percentile)	17.5
All women	Upper-middle-income countries	Need for family planning	2019	Upper 97.5th percentile	37.7
All women	Upper-middle-income countries	Need for family planning	2030	Lower 2.5th percentile	12.9
All women	Upper-middle-income countries	Need for family planning	2030	Median (50th percentile)	18.2
All women	Upper-middle-income countries	Need for family planning	2030	Upper 97.5th percentile	40.6
All women	Lower-middle-income countries	Contraceptive use (modern methods)	1990	Lower 2.5th percentile	2.2
All women	Lower-middle-income countries	Contraceptive use (modern methods)	1990	Median (50th percentile)	2.6
All women	Lower-middle-income countries	Contraceptive use (modern methods)	1990	Upper 97.5th percentile	3.3
All women	Lower-middle-income countries	Contraceptive use (modern methods)	2000	Lower 2.5th percentile	3.5
All women	Lower-middle-income countries	Contraceptive use (modern methods)	2000	Median (50th percentile)	3.8
All women	Lower-middle-income countries	Contraceptive use (modern methods)	2000	Upper 97.5th percentile	4.8
All women	Lower-middle-income countries	Contraceptive use (modern methods)	2010	Lower 2.5th percentile	3.8
All women	Lower-middle-income countries	Contraceptive use (modern methods)	2010	Median (50th percentile)	4.2
All women	Lower-middle-income countries	Contraceptive use (modern methods)	2010	Upper 97.5th percentile	5.5
All women	Lower-middle-income countries	Contraceptive use (modern methods)	2019	Lower 2.5th percentile	4.1
All women	Lower-middle-income countries	Contraceptive use (modern methods)	2019	Median (50th percentile)	4.6
All women	Lower-middle-income countries	Contraceptive use (modern methods)	2019	Upper 97.5th percentile	6.1
All women	Lower-middle-income countries	Contraceptive use (modern methods)	2030	Lower 2.5th percentile	4.2
All women	Lower-middle-income countries	Contraceptive use (modern methods)	2030	Median (50th percentile)	5.2
All women	Lower-middle-income countries	Contraceptive use (modern methods)	2030	Upper 97.5th percentile	7.7
All women	Lower-middle-income countries	Contraceptive use (any method)	1990	Lower 2.5th percentile	3.8
All women	Lower-middle-income countries	Contraceptive use (any method)	1990	Median (50th percentile)	4.2
All women	Lower-middle-income countries	Contraceptive use (any method)	1990	Upper 97.5th percentile	5.7
All women	Lower-middle-income countries	Contraceptive use (any method)	2000	Lower 2.5th percentile	5
All women	Lower-middle-income countries	Contraceptive use (any method)	2000	Median (50th percentile)	5.3
All women	Lower-middle-income countries	Contraceptive use (any method)	2000	Upper 97.5th percentile	7.1
All women	Lower-middle-income countries	Contraceptive use (any method)	2010	Lower 2.5th percentile	5
All women	Lower-middle-income countries	Contraceptive use (any method)	2010	Median (50th percentile)	5.3
All women	Lower-middle-income countries	Contraceptive use (any method)	2010	Upper 97.5th percentile	7.4
All women	Lower-middle-income countries	Contraceptive use (any method)	2019	Lower 2.5th percentile	4.9
All women	Lower-middle-income countries	Contraceptive use (any method)	2019	Median (50th percentile)	5.5
All women	Lower-middle-income countries	Contraceptive use (any method)	2019	Upper 97.5th percentile	7.9
All women	Lower-middle-income countries	Contraceptive use (any method)	2030	Lower 2.5th percentile	4.8
All women	Lower-middle-income countries	Contraceptive use (any method)	2030	Median (50th percentile)	6
All women	Lower-middle-income countries	Contraceptive use (any method)	2030	Upper 97.5th percentile	9.5
All women	Lower-middle-income countries	Unmet need for family planning	1990	Lower 2.5th percentile	8.5
All women	Lower-middle-income countries	Unmet need for family planning	1990	Median (50th percentile)	9.9
All women	Lower-middle-income countries	Unmet need for family planning	1990	Upper 97.5th percentile	11.4
All women	Lower-middle-income countries	Unmet need for family planning	2000	Lower 2.5th percentile	6.3
All women	Lower-middle-income countries	Unmet need for family planning	2000	Median (50th percentile)	6.9
All women	Lower-middle-income countries	Unmet need for family planning	2000	Upper 97.5th percentile	7.8
All women	Lower-middle-income countries	Unmet need for family planning	2010	Lower 2.5th percentile	4.5
All women	Lower-middle-income countries	Unmet need for family planning	2010	Median (50th percentile)	5.1
All women	Lower-middle-income countries	Unmet need for family planning	2010	Upper 97.5th percentile	6
All women	Lower-middle-income countries	Unmet need for family planning	2019	Lower 2.5th percentile	3.6
All women	Lower-middle-income countries	Unmet need for family planning	2019	Median (50th percentile)	4.1
All women	Lower-middle-income countries	Unmet need for family planning	2019	Upper 97.5th percentile	5
All women	Lower-middle-income countries	Unmet need for family planning	2030	Lower 2.5th percentile	2.9
All women	Lower-middle-income countries	Unmet need for family planning	2030	Median (50th percentile)	3.6
All women	Lower-middle-income countries	Unmet need for family planning	2030	Upper 97.5th percentile	4.9
All women	Lower-middle-income countries	Need for family planning	1990	Lower 2.5th percentile	12.7
All women	Lower-middle-income countries	Need for family planning	1990	Median (50th percentile)	14
All women	Lower-middle-income countries	Need for family planning	1990	Upper 97.5th percentile	16.2
All women	Lower-middle-income countries	Need for family planning	2000	Lower 2.5th percentile	11.5
All women	Lower-middle-income countries	Need for family planning	2000	Median (50th percentile)	12.2
All women	Lower-middle-income countries	Need for family planning	2000	Upper 97.5th percentile	14.1
All women	Lower-middle-income countries	Need for family planning	2010	Lower 2.5th percentile	9.8
All women	Lower-middle-income countries	Need for family planning	2010	Median (50th percentile)	10.4
All women	Lower-middle-income countries	Need for family planning	2010	Upper 97.5th percentile	12.7
All women	Lower-middle-income countries	Need for family planning	2019	Lower 2.5th percentile	8.9
All women	Lower-middle-income countries	Need for family planning	2019	Median (50th percentile)	9.6
All women	Lower-middle-income countries	Need for family planning	2019	Upper 97.5th percentile	12.2
All women	Lower-middle-income countries	Need for family planning	2030	Lower 2.5th percentile	8.2
All women	Lower-middle-income countries	Need for family planning	2030	Median (50th percentile)	9.7
All women	Lower-middle-income countries	Need for family planning	2030	Upper 97.5th percentile	13.3
All women	Low-income countries	Contraceptive use (modern methods)	1990	Lower 2.5th percentile	1
All women	Low-income countries	Contraceptive use (modern methods)	1990	Median (50th percentile)	1.3
All women	Low-income countries	Contraceptive use (modern methods)	1990	Upper 97.5th percentile	2.4
All women	Low-income countries	Contraceptive use (modern methods)	2000	Lower 2.5th percentile	2.8
All women	Low-income countries	Contraceptive use (modern methods)	2000	Median (50th percentile)	3.2
All women	Low-income countries	Contraceptive use (modern methods)	2000	Upper 97.5th percentile	4.3
All women	Low-income countries	Contraceptive use (modern methods)	2010	Lower 2.5th percentile	4.9
All women	Low-income countries	Contraceptive use (modern methods)	2010	Median (50th percentile)	5.4
All women	Low-income countries	Contraceptive use (modern methods)	2010	Upper 97.5th percentile	6.6
All women	Low-income countries	Contraceptive use (modern methods)	2019	Lower 2.5th percentile	6.8
All women	Low-income countries	Contraceptive use (modern methods)	2019	Median (50th percentile)	7.9
All women	Low-income countries	Contraceptive use (modern methods)	2019	Upper 97.5th percentile	9.6
All women	Low-income countries	Contraceptive use (modern methods)	2030	Lower 2.5th percentile	7.8
All women	Low-income countries	Contraceptive use (modern methods)	2030	Median (50th percentile)	10.1
All women	Low-income countries	Contraceptive use (modern methods)	2030	Upper 97.5th percentile	13.8
All women	Low-income countries	Contraceptive use (any method)	1990	Lower 2.5th percentile	3.3
All women	Low-income countries	Contraceptive use (any method)	1990	Median (50th percentile)	4.2
All women	Low-income countries	Contraceptive use (any method)	1990	Upper 97.5th percentile	6.2
All women	Low-income countries	Contraceptive use (any method)	2000	Lower 2.5th percentile	5.1
All women	Low-income countries	Contraceptive use (any method)	2000	Median (50th percentile)	5.9
All women	Low-income countries	Contraceptive use (any method)	2000	Upper 97.5th percentile	7.8
All women	Low-income countries	Contraceptive use (any method)	2010	Lower 2.5th percentile	6.6
All women	Low-income countries	Contraceptive use (any method)	2010	Median (50th percentile)	7.2
All women	Low-income countries	Contraceptive use (any method)	2010	Upper 97.5th percentile	9.2
All women	Low-income countries	Contraceptive use (any method)	2019	Lower 2.5th percentile	8.1
All women	Low-income countries	Contraceptive use (any method)	2019	Median (50th percentile)	9.3
All women	Low-income countries	Contraceptive use (any method)	2019	Upper 97.5th percentile	11.8
All women	Low-income countries	Contraceptive use (any method)	2030	Lower 2.5th percentile	8.7
All women	Low-income countries	Contraceptive use (any method)	2030	Median (50th percentile)	11.4
All women	Low-income countries	Contraceptive use (any method)	2030	Upper 97.5th percentile	15.8
All women	Low-income countries	Unmet need for family planning	1990	Lower 2.5th percentile	11.3
All women	Low-income countries	Unmet need for family planning	1990	Median (50th percentile)	12.8
All women	Low-income countries	Unmet need for family planning	1990	Upper 97.5th percentile	15.4
All women	Low-income countries	Unmet need for family planning	2000	Lower 2.5th percentile	10.8
All women	Low-income countries	Unmet need for family planning	2000	Median (50th percentile)	11.7
All women	Low-income countries	Unmet need for family planning	2000	Upper 97.5th percentile	13.2
All women	Low-income countries	Unmet need for family planning	2010	Lower 2.5th percentile	9.5
All women	Low-income countries	Unmet need for family planning	2010	Median (50th percentile)	10.1
All women	Low-income countries	Unmet need for family planning	2010	Upper 97.5th percentile	11.4
All women	Low-income countries	Unmet need for family planning	2019	Lower 2.5th percentile	8.4
All women	Low-income countries	Unmet need for family planning	2019	Median (50th percentile)	9.5
All women	Low-income countries	Unmet need for family planning	2019	Upper 97.5th percentile	11.1
All women	Low-income countries	Unmet need for family planning	2030	Lower 2.5th percentile	7
All women	Low-income countries	Unmet need for family planning	2030	Median (50th percentile)	8.7
All women	Low-income countries	Unmet need for family planning	2030	Upper 97.5th percentile	11.2
All women	Low-income countries	Need for family planning	1990	Lower 2.5th percentile	15.1
All women	Low-income countries	Need for family planning	1990	Median (50th percentile)	17
All women	Low-income countries	Need for family planning	1990	Upper 97.5th percentile	20.3
All women	Low-income countries	Need for family planning	2000	Lower 2.5th percentile	16.3
All women	Low-income countries	Need for family planning	2000	Median (50th percentile)	17.5
All women	Low-income countries	Need for family planning	2000	Upper 97.5th percentile	20
All women	Low-income countries	Need for family planning	2010	Lower 2.5th percentile	16.5
All women	Low-income countries	Need for family planning	2010	Median (50th percentile)	17.3
All women	Low-income countries	Need for family planning	2010	Upper 97.5th percentile	19.7
All women	Low-income countries	Need for family planning	2019	Lower 2.5th percentile	17
All women	Low-income countries	Need for family planning	2019	Median (50th percentile)	18.8
All women	Low-income countries	Need for family planning	2019	Upper 97.5th percentile	21.7
All women	Low-income countries	Need for family planning	2030	Lower 2.5th percentile	16.7
All women	Low-income countries	Need for family planning	2030	Median (50th percentile)	20.1
All women	Low-income countries	Need for family planning	2030	Upper 97.5th percentile	24.9
All women	No income group available	Contraceptive use (modern methods)	1990	Lower 2.5th percentile	0.9
All women	No income group available	Contraceptive use (modern methods)	1990	Median (50th percentile)	2.1
All women	No income group available	Contraceptive use (modern methods)	1990	Upper 97.5th percentile	6.2
All women	No income group available	Contraceptive use (modern methods)	2000	Lower 2.5th percentile	1.9
All women	No income group available	Contraceptive use (modern methods)	2000	Median (50th percentile)	4.4
All women	No income group available	Contraceptive use (modern methods)	2000	Upper 97.5th percentile	11.2
All women	No income group available	Contraceptive use (modern methods)	2010	Lower 2.5th percentile	3.2
All women	No income group available	Contraceptive use (modern methods)	2010	Median (50th percentile)	7.6
All women	No income group available	Contraceptive use (modern methods)	2010	Upper 97.5th percentile	19.1
All women	No income group available	Contraceptive use (modern methods)	2019	Lower 2.5th percentile	4.3
All women	No income group available	Contraceptive use (modern methods)	2019	Median (50th percentile)	10.3
All women	No income group available	Contraceptive use (modern methods)	2019	Upper 97.5th percentile	25.9
All women	No income group available	Contraceptive use (modern methods)	2030	Lower 2.5th percentile	5.3
All women	No income group available	Contraceptive use (modern methods)	2030	Median (50th percentile)	13
All women	No income group available	Contraceptive use (modern methods)	2030	Upper 97.5th percentile	33.3
All women	No income group available	Contraceptive use (any method)	1990	Lower 2.5th percentile	1.6
All women	No income group available	Contraceptive use (any method)	1990	Median (50th percentile)	3.4
All women	No income group available	Contraceptive use (any method)	1990	Upper 97.5th percentile	9.2
All women	No income group available	Contraceptive use (any method)	2000	Lower 2.5th percentile	2.6
All women	No income group available	Contraceptive use (any method)	2000	Median (50th percentile)	5.8
All women	No income group available	Contraceptive use (any method)	2000	Upper 97.5th percentile	14.3
All women	No income group available	Contraceptive use (any method)	2010	Lower 2.5th percentile	3.9
All women	No income group available	Contraceptive use (any method)	2010	Median (50th percentile)	8.9
All women	No income group available	Contraceptive use (any method)	2010	Upper 97.5th percentile	22
All women	No income group available	Contraceptive use (any method)	2019	Lower 2.5th percentile	4.9
All women	No income group available	Contraceptive use (any method)	2019	Median (50th percentile)	11.5
All women	No income group available	Contraceptive use (any method)	2019	Upper 97.5th percentile	28.4
All women	No income group available	Contraceptive use (any method)	2030	Lower 2.5th percentile	5.7
All women	No income group available	Contraceptive use (any method)	2030	Median (50th percentile)	13.9
All women	No income group available	Contraceptive use (any method)	2030	Upper 97.5th percentile	35.2
All women	No income group available	Unmet need for family planning	1990	Lower 2.5th percentile	2.2
All women	No income group available	Unmet need for family planning	1990	Median (50th percentile)	5.3
All women	No income group available	Unmet need for family planning	1990	Upper 97.5th percentile	18.9
All women	No income group available	Unmet need for family planning	2000	Lower 2.5th percentile	2.2
All women	No income group available	Unmet need for family planning	2000	Median (50th percentile)	5.9
All women	No income group available	Unmet need for family planning	2000	Upper 97.5th percentile	20.8
All women	No income group available	Unmet need for family planning	2010	Lower 2.5th percentile	2.1
All women	No income group available	Unmet need for family planning	2010	Median (50th percentile)	6.4
All women	No income group available	Unmet need for family planning	2010	Upper 97.5th percentile	22.4
All women	No income group available	Unmet need for family planning	2019	Lower 2.5th percentile	2
All women	No income group available	Unmet need for family planning	2019	Median (50th percentile)	6.6
All women	No income group available	Unmet need for family planning	2019	Upper 97.5th percentile	22.9
All women	No income group available	Unmet need for family planning	2030	Lower 2.5th percentile	1.8
All women	No income group available	Unmet need for family planning	2030	Median (50th percentile)	6.5
All women	No income group available	Unmet need for family planning	2030	Upper 97.5th percentile	24
All women	No income group available	Need for family planning	1990	Lower 2.5th percentile	4.7
All women	No income group available	Need for family planning	1990	Median (50th percentile)	8.8
All women	No income group available	Need for family planning	1990	Upper 97.5th percentile	24.4
All women	No income group available	Need for family planning	2000	Lower 2.5th percentile	6
All women	No income group available	Need for family planning	2000	Median (50th percentile)	11.7
All women	No income group available	Need for family planning	2000	Upper 97.5th percentile	29.2
All women	No income group available	Need for family planning	2010	Lower 2.5th percentile	7.7
All women	No income group available	Need for family planning	2010	Median (50th percentile)	15.3
All women	No income group available	Need for family planning	2010	Upper 97.5th percentile	36
All women	No income group available	Need for family planning	2019	Lower 2.5th percentile	8.9
All women	No income group available	Need for family planning	2019	Median (50th percentile)	18
All women	No income group available	Need for family planning	2019	Upper 97.5th percentile	41.3
All women	No income group available	Need for family planning	2030	Lower 2.5th percentile	10
All women	No income group available	Need for family planning	2030	Median (50th percentile)	20.5
All women	No income group available	Need for family planning	2030	Upper 97.5th percentile	47.2
Married women	High-income countries	Contraceptive use (modern methods)	1990	Lower 2.5th percentile	15.6
Married women	High-income countries	Contraceptive use (modern methods)	1990	Median (50th percentile)	30.8
Married women	High-income countries	Contraceptive use (modern methods)	1990	Upper 97.5th percentile	44.5
Married women	High-income countries	Contraceptive use (modern methods)	2000	Lower 2.5th percentile	25.6
Married women	High-income countries	Contraceptive use (modern methods)	2000	Median (50th percentile)	43.6
Married women	High-income countries	Contraceptive use (modern methods)	2000	Upper 97.5th percentile	54.9
Married women	High-income countries	Contraceptive use (modern methods)	2010	Lower 2.5th percentile	43.9
Married women	High-income countries	Contraceptive use (modern methods)	2010	Median (50th percentile)	55
Married women	High-income countries	Contraceptive use (modern methods)	2010	Upper 97.5th percentile	62.8
Married women	High-income countries	Contraceptive use (modern methods)	2019	Lower 2.5th percentile	53
Married women	High-income countries	Contraceptive use (modern methods)	2019	Median (50th percentile)	63.2
Married women	High-income countries	Contraceptive use (modern methods)	2019	Upper 97.5th percentile	71.1
Married women	High-income countries	Contraceptive use (modern methods)	2030	Lower 2.5th percentile	53.4
Married women	High-income countries	Contraceptive use (modern methods)	2030	Median (50th percentile)	66.3
Married women	High-income countries	Contraceptive use (modern methods)	2030	Upper 97.5th percentile	76.1
Married women	High-income countries	Contraceptive use (any method)	1990	Lower 2.5th percentile	37.4
Married women	High-income countries	Contraceptive use (any method)	1990	Median (50th percentile)	49.2
Married women	High-income countries	Contraceptive use (any method)	1990	Upper 97.5th percentile	61.9
Married women	High-income countries	Contraceptive use (any method)	2000	Lower 2.5th percentile	48.9
Married women	High-income countries	Contraceptive use (any method)	2000	Median (50th percentile)	59
Married women	High-income countries	Contraceptive use (any method)	2000	Upper 97.5th percentile	67.8
Married women	High-income countries	Contraceptive use (any method)	2010	Lower 2.5th percentile	60.5
Married women	High-income countries	Contraceptive use (any method)	2010	Median (50th percentile)	67.3
Married women	High-income countries	Contraceptive use (any method)	2010	Upper 97.5th percentile	73.2
Married women	High-income countries	Contraceptive use (any method)	2019	Lower 2.5th percentile	65.9
Married women	High-income countries	Contraceptive use (any method)	2019	Median (50th percentile)	73.7
Married women	High-income countries	Contraceptive use (any method)	2019	Upper 97.5th percentile	79.9
Married women	High-income countries	Contraceptive use (any method)	2030	Lower 2.5th percentile	63.6
Married women	High-income countries	Contraceptive use (any method)	2030	Median (50th percentile)	75.6
Married women	High-income countries	Contraceptive use (any method)	2030	Upper 97.5th percentile	84.3
Married women	High-income countries	Unmet need for family planning	1990	Lower 2.5th percentile	12.4
Married women	High-income countries	Unmet need for family planning	1990	Median (50th percentile)	19.1
Married women	High-income countries	Unmet need for family planning	1990	Upper 97.5th percentile	29
Married women	High-income countries	Unmet need for family planning	2000	Lower 2.5th percentile	9.9
Married women	High-income countries	Unmet need for family planning	2000	Median (50th percentile)	15.4
Married women	High-income countries	Unmet need for family planning	2000	Upper 97.5th percentile	24.2
Married women	High-income countries	Unmet need for family planning	2010	Lower 2.5th percentile	7.8
Married women	High-income countries	Unmet need for family planning	2010	Median (50th percentile)	12.4
Married women	High-income countries	Unmet need for family planning	2010	Upper 97.5th percentile	19.5
Married women	High-income countries	Unmet need for family planning	2019	Lower 2.5th percentile	6.2
Married women	High-income countries	Unmet need for family planning	2019	Median (50th percentile)	9.9
Married women	High-income countries	Unmet need for family planning	2019	Upper 97.5th percentile	16.1
Married women	High-income countries	Unmet need for family planning	2030	Lower 2.5th percentile	5.2
Married women	High-income countries	Unmet need for family planning	2030	Median (50th percentile)	9
Married women	High-income countries	Unmet need for family planning	2030	Upper 97.5th percentile	16.1
Married women	High-income countries	Need for family planning	1990	Lower 2.5th percentile	58.1
Married women	High-income countries	Need for family planning	1990	Median (50th percentile)	68.4
Married women	High-income countries	Need for family planning	1990	Upper 97.5th percentile	78.3
Married women	High-income countries	Need for family planning	2000	Lower 2.5th percentile	65.7
Married women	High-income countries	Need for family planning	2000	Median (50th percentile)	74.4
Married women	High-income countries	Need for family planning	2000	Upper 97.5th percentile	82.3
Married women	High-income countries	Need for family planning	2010	Lower 2.5th percentile	73.1
Married women	High-income countries	Need for family planning	2010	Median (50th percentile)	79.7
Married women	High-income countries	Need for family planning	2010	Upper 97.5th percentile	86.2
Married women	High-income countries	Need for family planning	2019	Lower 2.5th percentile	77.3
Married women	High-income countries	Need for family planning	2019	Median (50th percentile)	83.6
Married women	High-income countries	Need for family planning	2019	Upper 97.5th percentile	89.1
Married women	High-income countries	Need for family planning	2030	Lower 2.5th percentile	76.2
Married women	High-income countries	Need for family planning	2030	Median (50th percentile)	84.6
Married women	High-income countries	Need for family planning	2030	Upper 97.5th percentile	90.8
Married women	Middle-income countries	Contraceptive use (modern methods)	1990	Lower 2.5th percentile	9.1
Married women	Middle-income countries	Contraceptive use (modern methods)	1990	Median (50th percentile)	10.3
Married women	Middle-income countries	Contraceptive use (modern methods)	1990	Upper 97.5th percentile	11.9
Married women	Middle-income countries	Contraceptive use (modern methods)	2000	Lower 2.5th percentile	15.5
Married women	Middle-income countries	Contraceptive use (modern methods)	2000	Median (50th percentile)	16.7
Married women	Middle-income countries	Contraceptive use (modern methods)	2000	Upper 97.5th percentile	18.1
Married women	Middle-income countries	Contraceptive use (modern methods)	2010	Lower 2.5th percentile	20.5
Married women	Middle-income countries	Contraceptive use (modern methods)	2010	Median (50th percentile)	22.1
Married women	Middle-income countries	Contraceptive use (modern methods)	2010	Upper 97.5th percentile	23.9
Married women	Middle-income countries	Contraceptive use (modern methods)	2019	Lower 2.5th percentile	25.2
Married women	Middle-income countries	Contraceptive use (modern methods)	2019	Median (50th percentile)	27.8
Married women	Middle-income countries	Contraceptive use (modern methods)	2019	Upper 97.5th percentile	30.5
Married women	Middle-income countries	Contraceptive use (modern methods)	2030	Lower 2.5th percentile	28.8
Married women	Middle-income countries	Contraceptive use (modern methods)	2030	Median (50th percentile)	33.7
Married women	Middle-income countries	Contraceptive use (modern methods)	2030	Upper 97.5th percentile	39.7
Married women	Middle-income countries	Contraceptive use (any method)	1990	Lower 2.5th percentile	13.4
Married women	Middle-income countries	Contraceptive use (any method)	1990	Median (50th percentile)	14.8
Married women	Middle-income countries	Contraceptive use (any method)	1990	Upper 97.5th percentile	16.8
Married women	Middle-income countries	Contraceptive use (any method)	2000	Lower 2.5th percentile	20.4
Married women	Middle-income countries	Contraceptive use (any method)	2000	Median (50th percentile)	21.7
Married women	Middle-income countries	Contraceptive use (any method)	2000	Upper 97.5th percentile	23.1
Married women	Middle-income countries	Contraceptive use (any method)	2010	Lower 2.5th percentile	25.4
Married women	Middle-income countries	Contraceptive use (any method)	2010	Median (50th percentile)	27.1
Married women	Middle-income countries	Contraceptive use (any method)	2010	Upper 97.5th percentile	29
Married women	Middle-income countries	Contraceptive use (any method)	2019	Lower 2.5th percentile	29.9
Married women	Middle-income countries	Contraceptive use (any method)	2019	Median (50th percentile)	32.7
Married women	Middle-income countries	Contraceptive use (any method)	2019	Upper 97.5th percentile	35.7
Married women	Middle-income countries	Contraceptive use (any method)	2030	Lower 2.5th percentile	33.3
Married women	Middle-income countries	Contraceptive use (any method)	2030	Median (50th percentile)	39.1
Married women	Middle-income countries	Contraceptive use (any method)	2030	Upper 97.5th percentile	46.2
Married women	Middle-income countries	Unmet need for family planning	1990	Lower 2.5th percentile	25.6
Married women	Middle-income countries	Unmet need for family planning	1990	Median (50th percentile)	29.2
Married women	Middle-income countries	Unmet need for family planning	1990	Upper 97.5th percentile	33.2
Married women	Middle-income countries	Unmet need for family planning	2000	Lower 2.5th percentile	22
Married women	Middle-income countries	Unmet need for family planning	2000	Median (50th percentile)	24.2
Married women	Middle-income countries	Unmet need for family planning	2000	Upper 97.5th percentile	26.6
Married women	Middle-income countries	Unmet need for family planning	2010	Lower 2.5th percentile	19.1
Married women	Middle-income countries	Unmet need for family planning	2010	Median (50th percentile)	21.6
Married women	Middle-income countries	Unmet need for family planning	2010	Upper 97.5th percentile	24.6
Married women	Middle-income countries	Unmet need for family planning	2019	Lower 2.5th percentile	17.4
Married women	Middle-income countries	Unmet need for family planning	2019	Median (50th percentile)	19.9
Married women	Middle-income countries	Unmet need for family planning	2019	Upper 97.5th percentile	22.8
Married women	Middle-income countries	Unmet need for family planning	2030	Lower 2.5th percentile	15
Married women	Middle-income countries	Unmet need for family planning	2030	Median (50th percentile)	18.7
Married women	Middle-income countries	Unmet need for family planning	2030	Upper 97.5th percentile	23
Married women	Middle-income countries	Need for family planning	1990	Lower 2.5th percentile	40.2
Married women	Middle-income countries	Need for family planning	1990	Median (50th percentile)	44
Married women	Middle-income countries	Need for family planning	1990	Upper 97.5th percentile	48.1
Married women	Middle-income countries	Need for family planning	2000	Lower 2.5th percentile	43.5
Married women	Middle-income countries	Need for family planning	2000	Median (50th percentile)	45.8
Married women	Middle-income countries	Need for family planning	2000	Upper 97.5th percentile	48.3
Married women	Middle-income countries	Need for family planning	2010	Lower 2.5th percentile	46
Married women	Middle-income countries	Need for family planning	2010	Median (50th percentile)	48.7
Married women	Middle-income countries	Need for family planning	2010	Upper 97.5th percentile	51.8
Married women	Middle-income countries	Need for family planning	2019	Lower 2.5th percentile	49.4
Married women	Middle-income countries	Need for family planning	2019	Median (50th percentile)	52.6
Married women	Middle-income countries	Need for family planning	2019	Upper 97.5th percentile	56
Married women	Middle-income countries	Need for family planning	2030	Lower 2.5th percentile	52.5
Married women	Middle-income countries	Need for family planning	2030	Median (50th percentile)	57.8
Married women	Middle-income countries	Need for family planning	2030	Upper 97.5th percentile	63.9
Married women	Upper-middle-income countries	Contraceptive use (modern methods)	1990	Lower 2.5th percentile	17.6
Married women	Upper-middle-income countries	Contraceptive use (modern methods)	1990	Median (50th percentile)	21.1
Married women	Upper-middle-income countries	Contraceptive use (modern methods)	1990	Upper 97.5th percentile	27.2
Married women	Upper-middle-income countries	Contraceptive use (modern methods)	2000	Lower 2.5th percentile	27.5
Married women	Upper-middle-income countries	Contraceptive use (modern methods)	2000	Median (50th percentile)	31.4
Married women	Upper-middle-income countries	Contraceptive use (modern methods)	2000	Upper 97.5th percentile	36.6
Married women	Upper-middle-income countries	Contraceptive use (modern methods)	2010	Lower 2.5th percentile	36.2
Married women	Upper-middle-income countries	Contraceptive use (modern methods)	2010	Median (50th percentile)	41.1
Married women	Upper-middle-income countries	Contraceptive use (modern methods)	2010	Upper 97.5th percentile	47.1
Married women	Upper-middle-income countries	Contraceptive use (modern methods)	2019	Lower 2.5th percentile	41.8
Married women	Upper-middle-income countries	Contraceptive use (modern methods)	2019	Median (50th percentile)	48.3
Married women	Upper-middle-income countries	Contraceptive use (modern methods)	2019	Upper 97.5th percentile	55.1
Married women	Upper-middle-income countries	Contraceptive use (modern methods)	2030	Lower 2.5th percentile	43.2
Married women	Upper-middle-income countries	Contraceptive use (modern methods)	2030	Median (50th percentile)	52.7
Married women	Upper-middle-income countries	Contraceptive use (modern methods)	2030	Upper 97.5th percentile	62.6
Married women	Upper-middle-income countries	Contraceptive use (any method)	1990	Lower 2.5th percentile	24.6
Married women	Upper-middle-income countries	Contraceptive use (any method)	1990	Median (50th percentile)	29
Married women	Upper-middle-income countries	Contraceptive use (any method)	1990	Upper 97.5th percentile	36
Married women	Upper-middle-income countries	Contraceptive use (any method)	2000	Lower 2.5th percentile	35.3
Married women	Upper-middle-income countries	Contraceptive use (any method)	2000	Median (50th percentile)	39.5
Married women	Upper-middle-income countries	Contraceptive use (any method)	2000	Upper 97.5th percentile	45
Married women	Upper-middle-income countries	Contraceptive use (any method)	2010	Lower 2.5th percentile	43.4
Married women	Upper-middle-income countries	Contraceptive use (any method)	2010	Median (50th percentile)	48.8
Married women	Upper-middle-income countries	Contraceptive use (any method)	2010	Upper 97.5th percentile	55
Married women	Upper-middle-income countries	Contraceptive use (any method)	2019	Lower 2.5th percentile	48.8
Married women	Upper-middle-income countries	Contraceptive use (any method)	2019	Median (50th percentile)	55.7
Married women	Upper-middle-income countries	Contraceptive use (any method)	2019	Upper 97.5th percentile	62.8
Married women	Upper-middle-income countries	Contraceptive use (any method)	2030	Lower 2.5th percentile	49.7
Married women	Upper-middle-income countries	Contraceptive use (any method)	2030	Median (50th percentile)	60.2
Married women	Upper-middle-income countries	Contraceptive use (any method)	2030	Upper 97.5th percentile	70.9
Married women	Upper-middle-income countries	Unmet need for family planning	1990	Lower 2.5th percentile	22.2
Married women	Upper-middle-income countries	Unmet need for family planning	1990	Median (50th percentile)	28.2
Married women	Upper-middle-income countries	Unmet need for family planning	1990	Upper 97.5th percentile	35.9
Married women	Upper-middle-income countries	Unmet need for family planning	2000	Lower 2.5th percentile	20.2
Married women	Upper-middle-income countries	Unmet need for family planning	2000	Median (50th percentile)	25
Married women	Upper-middle-income countries	Unmet need for family planning	2000	Upper 97.5th percentile	30.9
Married women	Upper-middle-income countries	Unmet need for family planning	2010	Lower 2.5th percentile	17.3
Married women	Upper-middle-income countries	Unmet need for family planning	2010	Median (50th percentile)	21.6
Married women	Upper-middle-income countries	Unmet need for family planning	2010	Upper 97.5th percentile	27.2
Married women	Upper-middle-income countries	Unmet need for family planning	2019	Lower 2.5th percentile	14.3
Married women	Upper-middle-income countries	Unmet need for family planning	2019	Median (50th percentile)	18.7
Married women	Upper-middle-income countries	Unmet need for family planning	2019	Upper 97.5th percentile	23.9
Married women	Upper-middle-income countries	Unmet need for family planning	2030	Lower 2.5th percentile	11
Married women	Upper-middle-income countries	Unmet need for family planning	2030	Median (50th percentile)	16.3
Married women	Upper-middle-income countries	Unmet need for family planning	2030	Upper 97.5th percentile	23
Married women	Upper-middle-income countries	Need for family planning	1990	Lower 2.5th percentile	50.2
Married women	Upper-middle-income countries	Need for family planning	1990	Median (50th percentile)	57.2
Married women	Upper-middle-income countries	Need for family planning	1990	Upper 97.5th percentile	65.6
Married women	Upper-middle-income countries	Need for family planning	2000	Lower 2.5th percentile	58.8
Married women	Upper-middle-income countries	Need for family planning	2000	Median (50th percentile)	64.5
Married women	Upper-middle-income countries	Need for family planning	2000	Upper 97.5th percentile	70.8
Married women	Upper-middle-income countries	Need for family planning	2010	Lower 2.5th percentile	64.8
Married women	Upper-middle-income countries	Need for family planning	2010	Median (50th percentile)	70.4
Married women	Upper-middle-income countries	Need for family planning	2010	Upper 97.5th percentile	76.1
Married women	Upper-middle-income countries	Need for family planning	2019	Lower 2.5th percentile	68.8
Married women	Upper-middle-income countries	Need for family planning	2019	Median (50th percentile)	74.4
Married women	Upper-middle-income countries	Need for family planning	2019	Upper 97.5th percentile	79.6
Married women	Upper-middle-income countries	Need for family planning	2030	Lower 2.5th percentile	69
Married women	Upper-middle-income countries	Need for family planning	2030	Median (50th percentile)	76.5
Married women	Upper-middle-income countries	Need for family planning	2030	Upper 97.5th percentile	83.4
Married women	Lower-middle-income countries	Contraceptive use (modern methods)	1990	Lower 2.5th percentile	6
Married women	Lower-middle-income countries	Contraceptive use (modern methods)	1990	Median (50th percentile)	6.9
Married women	Lower-middle-income countries	Contraceptive use (modern methods)	1990	Upper 97.5th percentile	8
Married women	Lower-middle-income countries	Contraceptive use (modern methods)	2000	Lower 2.5th percentile	11.3
Married women	Lower-middle-income countries	Contraceptive use (modern methods)	2000	Median (50th percentile)	12.3
Married women	Lower-middle-income countries	Contraceptive use (modern methods)	2000	Upper 97.5th percentile	13.3
Married women	Lower-middle-income countries	Contraceptive use (modern methods)	2010	Lower 2.5th percentile	14.9
Married women	Lower-middle-income countries	Contraceptive use (modern methods)	2010	Median (50th percentile)	16.2
Married women	Lower-middle-income countries	Contraceptive use (modern methods)	2010	Upper 97.5th percentile	17.7
Married women	Lower-middle-income countries	Contraceptive use (modern methods)	2019	Lower 2.5th percentile	18.7
Married women	Lower-middle-income countries	Contraceptive use (modern methods)	2019	Median (50th percentile)	21.2
Married women	Lower-middle-income countries	Contraceptive use (modern methods)	2019	Upper 97.5th percentile	24
Married women	Lower-middle-income countries	Contraceptive use (modern methods)	2030	Lower 2.5th percentile	21.4
Married women	Lower-middle-income countries	Contraceptive use (modern methods)	2030	Median (50th percentile)	26.6
Married women	Lower-middle-income countries	Contraceptive use (modern methods)	2030	Upper 97.5th percentile	33.7
Married women	Lower-middle-income countries	Contraceptive use (any method)	1990	Lower 2.5th percentile	9.3
Married women	Lower-middle-income countries	Contraceptive use (any method)	1990	Median (50th percentile)	10.4
Married women	Lower-middle-income countries	Contraceptive use (any method)	1990	Upper 97.5th percentile	11.8
Married women	Lower-middle-income countries	Contraceptive use (any method)	2000	Lower 2.5th percentile	15.3
Married women	Lower-middle-income countries	Contraceptive use (any method)	2000	Median (50th percentile)	16.3
Married women	Lower-middle-income countries	Contraceptive use (any method)	2000	Upper 97.5th percentile	17.3
Married women	Lower-middle-income countries	Contraceptive use (any method)	2010	Lower 2.5th percentile	18.9
Married women	Lower-middle-income countries	Contraceptive use (any method)	2010	Median (50th percentile)	20.3
Married women	Lower-middle-income countries	Contraceptive use (any method)	2010	Upper 97.5th percentile	21.9
Married women	Lower-middle-income countries	Contraceptive use (any method)	2019	Lower 2.5th percentile	22.5
Married women	Lower-middle-income countries	Contraceptive use (any method)	2019	Median (50th percentile)	25.3
Married women	Lower-middle-income countries	Contraceptive use (any method)	2019	Upper 97.5th percentile	28.5
Married women	Lower-middle-income countries	Contraceptive use (any method)	2030	Lower 2.5th percentile	24.9
Married women	Lower-middle-income countries	Contraceptive use (any method)	2030	Median (50th percentile)	31.3
Married women	Lower-middle-income countries	Contraceptive use (any method)	2030	Upper 97.5th percentile	39.9
Married women	Lower-middle-income countries	Unmet need for family planning	1990	Lower 2.5th percentile	25.2
Married women	Lower-middle-income countries	Unmet need for family planning	1990	Median (50th percentile)	29.4
Married women	Lower-middle-income countries	Unmet need for family planning	1990	Upper 97.5th percentile	34.1
Married women	Lower-middle-income countries	Unmet need for family planning	2000	Lower 2.5th percentile	21.5
Married women	Lower-middle-income countries	Unmet need for family planning	2000	Median (50th percentile)	23.9
Married women	Lower-middle-income countries	Unmet need for family planning	2000	Upper 97.5th percentile	26.4
Married women	Lower-middle-income countries	Unmet need for family planning	2010	Lower 2.5th percentile	18.7
Married women	Lower-middle-income countries	Unmet need for family planning	2010	Median (50th percentile)	21.6
Married women	Lower-middle-income countries	Unmet need for family planning	2010	Upper 97.5th percentile	25
Married women	Lower-middle-income countries	Unmet need for family planning	2019	Lower 2.5th percentile	17.3
Married women	Lower-middle-income countries	Unmet need for family planning	2019	Median (50th percentile)	20.2
Married women	Lower-middle-income countries	Unmet need for family planning	2019	Upper 97.5th percentile	23.7
Married women	Lower-middle-income countries	Unmet need for family planning	2030	Lower 2.5th percentile	15.2
Married women	Lower-middle-income countries	Unmet need for family planning	2030	Median (50th percentile)	19.5
Married women	Lower-middle-income countries	Unmet need for family planning	2030	Upper 97.5th percentile	24.9
Married women	Lower-middle-income countries	Need for family planning	1990	Lower 2.5th percentile	35.5
Married women	Lower-middle-income countries	Need for family planning	1990	Median (50th percentile)	39.8
Married women	Lower-middle-income countries	Need for family planning	1990	Upper 97.5th percentile	44.5
Married women	Lower-middle-income countries	Need for family planning	2000	Lower 2.5th percentile	37.7
Married women	Lower-middle-income countries	Need for family planning	2000	Median (50th percentile)	40.2
Married women	Lower-middle-income countries	Need for family planning	2000	Upper 97.5th percentile	42.9
Married women	Lower-middle-income countries	Need for family planning	2010	Lower 2.5th percentile	38.8
Married women	Lower-middle-income countries	Need for family planning	2010	Median (50th percentile)	41.9
Married women	Lower-middle-income countries	Need for family planning	2010	Upper 97.5th percentile	45.6
Married women	Lower-middle-income countries	Need for family planning	2019	Lower 2.5th percentile	41.9
Married women	Lower-middle-income countries	Need for family planning	2019	Median (50th percentile)	45.6
Married women	Lower-middle-income countries	Need for family planning	2019	Upper 97.5th percentile	49.7
Married women	Lower-middle-income countries	Need for family planning	2030	Lower 2.5th percentile	44.3
Married women	Lower-middle-income countries	Need for family planning	2030	Median (50th percentile)	50.8
Married women	Lower-middle-income countries	Need for family planning	2030	Upper 97.5th percentile	58.6
Married women	Low-income countries	Contraceptive use (modern methods)	1990	Lower 2.5th percentile	1.3
Married women	Low-income countries	Contraceptive use (modern methods)	1990	Median (50th percentile)	1.8
Married women	Low-income countries	Contraceptive use (modern methods)	1990	Upper 97.5th percentile	2.6
Married women	Low-income countries	Contraceptive use (modern methods)	2000	Lower 2.5th percentile	4.3
Married women	Low-income countries	Contraceptive use (modern methods)	2000	Median (50th percentile)	4.9
Married women	Low-income countries	Contraceptive use (modern methods)	2000	Upper 97.5th percentile	5.7
Married women	Low-income countries	Contraceptive use (modern methods)	2010	Lower 2.5th percentile	9.7
Married women	Low-income countries	Contraceptive use (modern methods)	2010	Median (50th percentile)	10.6
Married women	Low-income countries	Contraceptive use (modern methods)	2010	Upper 97.5th percentile	11.7
Married women	Low-income countries	Contraceptive use (modern methods)	2019	Lower 2.5th percentile	14.4
Married women	Low-income countries	Contraceptive use (modern methods)	2019	Median (50th percentile)	16.5
Married women	Low-income countries	Contraceptive use (modern methods)	2019	Upper 97.5th percentile	18.8
Married women	Low-income countries	Contraceptive use (modern methods)	2030	Lower 2.5th percentile	18.5
Married women	Low-income countries	Contraceptive use (modern methods)	2030	Median (50th percentile)	23.2
Married women	Low-income countries	Contraceptive use (modern methods)	2030	Upper 97.5th percentile	28.6
Married women	Low-income countries	Contraceptive use (any method)	1990	Lower 2.5th percentile	4.5
Married women	Low-income countries	Contraceptive use (any method)	1990	Median (50th percentile)	5.3
Married women	Low-income countries	Contraceptive use (any method)	1990	Upper 97.5th percentile	6.6
Married women	Low-income countries	Contraceptive use (any method)	2000	Lower 2.5th percentile	7.6
Married women	Low-income countries	Contraceptive use (any method)	2000	Median (50th percentile)	8.5
Married women	Low-income countries	Contraceptive use (any method)	2000	Upper 97.5th percentile	9.7
Married women	Low-income countries	Contraceptive use (any method)	2010	Lower 2.5th percentile	12.8
Married women	Low-income countries	Contraceptive use (any method)	2010	Median (50th percentile)	13.8
Married women	Low-income countries	Contraceptive use (any method)	2010	Upper 97.5th percentile	15.1
Married women	Low-income countries	Contraceptive use (any method)	2019	Lower 2.5th percentile	17.2
Married women	Low-income countries	Contraceptive use (any method)	2019	Median (50th percentile)	19.6
Married women	Low-income countries	Contraceptive use (any method)	2019	Upper 97.5th percentile	22.1
Married women	Low-income countries	Contraceptive use (any method)	2030	Lower 2.5th percentile	21.3
Married women	Low-income countries	Contraceptive use (any method)	2030	Median (50th percentile)	26.5
Married women	Low-income countries	Contraceptive use (any method)	2030	Upper 97.5th percentile	32.4
Married women	Low-income countries	Unmet need for family planning	1990	Lower 2.5th percentile	25.7
Married women	Low-income countries	Unmet need for family planning	1990	Median (50th percentile)	29.3
Married women	Low-income countries	Unmet need for family planning	1990	Upper 97.5th percentile	33.2
Married women	Low-income countries	Unmet need for family planning	2000	Lower 2.5th percentile	25.9
Married women	Low-income countries	Unmet need for family planning	2000	Median (50th percentile)	27.7
Married women	Low-income countries	Unmet need for family planning	2000	Upper 97.5th percentile	29.7
Married women	Low-income countries	Unmet need for family planning	2010	Lower 2.5th percentile	25.1
Married women	Low-income countries	Unmet need for family planning	2010	Median (50th percentile)	26.6
Married women	Low-income countries	Unmet need for family planning	2010	Upper 97.5th percentile	28.3
Married women	Low-income countries	Unmet need for family planning	2019	Lower 2.5th percentile	22.5
Married women	Low-income countries	Unmet need for family planning	2019	Median (50th percentile)	24.8
Married women	Low-income countries	Unmet need for family planning	2019	Upper 97.5th percentile	27.3
Married women	Low-income countries	Unmet need for family planning	2030	Lower 2.5th percentile	19.5
Married women	Low-income countries	Unmet need for family planning	2030	Median (50th percentile)	23
Married women	Low-income countries	Unmet need for family planning	2030	Upper 97.5th percentile	26.8
Married women	Low-income countries	Need for family planning	1990	Lower 2.5th percentile	31.1
Married women	Low-income countries	Need for family planning	1990	Median (50th percentile)	34.6
Married women	Low-income countries	Need for family planning	1990	Upper 97.5th percentile	38.6
Married women	Low-income countries	Need for family planning	2000	Lower 2.5th percentile	34.4
Married women	Low-income countries	Need for family planning	2000	Median (50th percentile)	36.2
Married women	Low-income countries	Need for family planning	2000	Upper 97.5th percentile	38.4
Married women	Low-income countries	Need for family planning	2010	Lower 2.5th percentile	38.8
Married women	Low-income countries	Need for family planning	2010	Median (50th percentile)	40.5
Married women	Low-income countries	Need for family planning	2010	Upper 97.5th percentile	42.3
Married women	Low-income countries	Need for family planning	2019	Lower 2.5th percentile	41.5
Married women	Low-income countries	Need for family planning	2019	Median (50th percentile)	44.3
Married women	Low-income countries	Need for family planning	2019	Upper 97.5th percentile	47.4
Married women	Low-income countries	Need for family planning	2030	Lower 2.5th percentile	44.4
Married women	Low-income countries	Need for family planning	2030	Median (50th percentile)	49.5
Married women	Low-income countries	Need for family planning	2030	Upper 97.5th percentile	54.9
Married women	No income group available	Contraceptive use (modern methods)	1990	Lower 2.5th percentile	5
Married women	No income group available	Contraceptive use (modern methods)	1990	Median (50th percentile)	11.9
Married women	No income group available	Contraceptive use (modern methods)	1990	Upper 97.5th percentile	22.7
Married women	No income group available	Contraceptive use (modern methods)	2000	Lower 2.5th percentile	7.2
Married women	No income group available	Contraceptive use (modern methods)	2000	Median (50th percentile)	16.1
Married women	No income group available	Contraceptive use (modern methods)	2000	Upper 97.5th percentile	32.7
Married women	No income group available	Contraceptive use (modern methods)	2010	Lower 2.5th percentile	11.5
Married women	No income group available	Contraceptive use (modern methods)	2010	Median (50th percentile)	24.5
Married women	No income group available	Contraceptive use (modern methods)	2010	Upper 97.5th percentile	47.7
Married women	No income group available	Contraceptive use (modern methods)	2019	Lower 2.5th percentile	14.9
Married women	No income group available	Contraceptive use (modern methods)	2019	Median (50th percentile)	31.6
Married women	No income group available	Contraceptive use (modern methods)	2019	Upper 97.5th percentile	59.7
Married women	No income group available	Contraceptive use (modern methods)	2030	Lower 2.5th percentile	18.7
Married women	No income group available	Contraceptive use (modern methods)	2030	Median (50th percentile)	40.5
Married women	No income group available	Contraceptive use (modern methods)	2030	Upper 97.5th percentile	70.3
Married women	No income group available	Contraceptive use (any method)	1990	Lower 2.5th percentile	9.1
Married women	No income group available	Contraceptive use (any method)	1990	Median (50th percentile)	18
Married women	No income group available	Contraceptive use (any method)	1990	Upper 97.5th percentile	32.4
Married women	No income group available	Contraceptive use (any method)	2000	Lower 2.5th percentile	11.3
Married women	No income group available	Contraceptive use (any method)	2000	Median (50th percentile)	22.4
Married women	No income group available	Contraceptive use (any method)	2000	Upper 97.5th percentile	43.7
Married women	No income group available	Contraceptive use (any method)	2010	Lower 2.5th percentile	15.4
Married women	No income group available	Contraceptive use (any method)	2010	Median (50th percentile)	30.8
Married women	No income group available	Contraceptive use (any method)	2010	Upper 97.5th percentile	57.6
Married women	No income group available	Contraceptive use (any method)	2019	Lower 2.5th percentile	18.3
Married women	No income group available	Contraceptive use (any method)	2019	Median (50th percentile)	37.7
Married women	No income group available	Contraceptive use (any method)	2019	Upper 97.5th percentile	68
Married women	No income group available	Contraceptive use (any method)	2030	Lower 2.5th percentile	21.4
Married women	No income group available	Contraceptive use (any method)	2030	Median (50th percentile)	46.3
Married women	No income group available	Contraceptive use (any method)	2030	Upper 97.5th percentile	77.6
Married women	No income group available	Unmet need for family planning	1990	Lower 2.5th percentile	17.8
Married women	No income group available	Unmet need for family planning	1990	Median (50th percentile)	29.6
Married women	No income group available	Unmet need for family planning	1990	Upper 97.5th percentile	45.3
Married women	No income group available	Unmet need for family planning	2000	Lower 2.5th percentile	15.6
Married women	No income group available	Unmet need for family planning	2000	Median (50th percentile)	27.3
Married women	No income group available	Unmet need for family planning	2000	Upper 97.5th percentile	43.8
Married women	No income group available	Unmet need for family planning	2010	Lower 2.5th percentile	13.7
Married women	No income group available	Unmet need for family planning	2010	Median (50th percentile)	25.3
Married women	No income group available	Unmet need for family planning	2010	Upper 97.5th percentile	40.6
Married women	No income group available	Unmet need for family planning	2019	Lower 2.5th percentile	11.2
Married women	No income group available	Unmet need for family planning	2019	Median (50th percentile)	23
Married women	No income group available	Unmet need for family planning	2019	Upper 97.5th percentile	38.7
Married women	No income group available	Unmet need for family planning	2030	Lower 2.5th percentile	8.3
Married women	No income group available	Unmet need for family planning	2030	Median (50th percentile)	20.1
Married women	No income group available	Unmet need for family planning	2030	Upper 97.5th percentile	36.3
Married women	No income group available	Need for family planning	1990	Lower 2.5th percentile	34.4
Married women	No income group available	Need for family planning	1990	Median (50th percentile)	47.5
Married women	No income group available	Need for family planning	1990	Upper 97.5th percentile	65.6
Married women	No income group available	Need for family planning	2000	Lower 2.5th percentile	35.5
Married women	No income group available	Need for family planning	2000	Median (50th percentile)	49.7
Married women	No income group available	Need for family planning	2000	Upper 97.5th percentile	70.4
Married women	No income group available	Need for family planning	2010	Lower 2.5th percentile	40.6
Married women	No income group available	Need for family planning	2010	Median (50th percentile)	56.1
Married women	No income group available	Need for family planning	2010	Upper 97.5th percentile	77.4
Married women	No income group available	Need for family planning	2019	Lower 2.5th percentile	43.4
Married women	No income group available	Need for family planning	2019	Median (50th percentile)	60.7
Married women	No income group available	Need for family planning	2019	Upper 97.5th percentile	83
Married women	No income group available	Need for family planning	2030	Lower 2.5th percentile	45.7
Married women	No income group available	Need for family planning	2030	Median (50th percentile)	66.4
Married women	No income group available	Need for family planning	2030	Upper 97.5th percentile	88.1
Unmarried women	High-income countries	Contraceptive use (modern methods)	1990	Lower 2.5th percentile	3.2
Unmarried women	High-income countries	Contraceptive use (modern methods)	1990	Median (50th percentile)	8.1
Unmarried women	High-income countries	Contraceptive use (modern methods)	1990	Upper 97.5th percentile	17.2
Unmarried women	High-income countries	Contraceptive use (modern methods)	2000	Lower 2.5th percentile	6.1
Unmarried women	High-income countries	Contraceptive use (modern methods)	2000	Median (50th percentile)	11.8
Unmarried women	High-income countries	Contraceptive use (modern methods)	2000	Upper 97.5th percentile	21
Unmarried women	High-income countries	Contraceptive use (modern methods)	2010	Lower 2.5th percentile	10
Unmarried women	High-income countries	Contraceptive use (modern methods)	2010	Median (50th percentile)	16.5
Unmarried women	High-income countries	Contraceptive use (modern methods)	2010	Upper 97.5th percentile	24.4
Unmarried women	High-income countries	Contraceptive use (modern methods)	2019	Lower 2.5th percentile	12.2
Unmarried women	High-income countries	Contraceptive use (modern methods)	2019	Median (50th percentile)	19.9
Unmarried women	High-income countries	Contraceptive use (modern methods)	2019	Upper 97.5th percentile	29.1
Unmarried women	High-income countries	Contraceptive use (modern methods)	2030	Lower 2.5th percentile	12.4
Unmarried women	High-income countries	Contraceptive use (modern methods)	2030	Median (50th percentile)	21.7
Unmarried women	High-income countries	Contraceptive use (modern methods)	2030	Upper 97.5th percentile	34.5
Unmarried women	High-income countries	Contraceptive use (any method)	1990	Lower 2.5th percentile	4.3
Unmarried women	High-income countries	Contraceptive use (any method)	1990	Median (50th percentile)	10.1
Unmarried women	High-income countries	Contraceptive use (any method)	1990	Upper 97.5th percentile	20.7
Unmarried women	High-income countries	Contraceptive use (any method)	2000	Lower 2.5th percentile	7
Unmarried women	High-income countries	Contraceptive use (any method)	2000	Median (50th percentile)	13.3
Unmarried women	High-income countries	Contraceptive use (any method)	2000	Upper 97.5th percentile	23.3
Unmarried women	High-income countries	Contraceptive use (any method)	2010	Lower 2.5th percentile	10.8
Unmarried women	High-income countries	Contraceptive use (any method)	2010	Median (50th percentile)	17.7
Unmarried women	High-income countries	Contraceptive use (any method)	2010	Upper 97.5th percentile	26
Unmarried women	High-income countries	Contraceptive use (any method)	2019	Lower 2.5th percentile	12.9
Unmarried women	High-income countries	Contraceptive use (any method)	2019	Median (50th percentile)	20.9
Unmarried women	High-income countries	Contraceptive use (any method)	2019	Upper 97.5th percentile	30.3
Unmarried women	High-income countries	Contraceptive use (any method)	2030	Lower 2.5th percentile	13
Unmarried women	High-income countries	Contraceptive use (any method)	2030	Median (50th percentile)	22.5
Unmarried women	High-income countries	Contraceptive use (any method)	2030	Upper 97.5th percentile	35.6
Unmarried women	High-income countries	Unmet need for family planning	1990	Lower 2.5th percentile	1
Unmarried women	High-income countries	Unmet need for family planning	1990	Median (50th percentile)	4
Unmarried women	High-income countries	Unmet need for family planning	1990	Upper 97.5th percentile	18.1
Unmarried women	High-income countries	Unmet need for family planning	2000	Lower 2.5th percentile	1.1
Unmarried women	High-income countries	Unmet need for family planning	2000	Median (50th percentile)	4.5
Unmarried women	High-income countries	Unmet need for family planning	2000	Upper 97.5th percentile	19.9
Unmarried women	High-income countries	Unmet need for family planning	2010	Lower 2.5th percentile	1.1
Unmarried women	High-income countries	Unmet need for family planning	2010	Median (50th percentile)	4.5
Unmarried women	High-income countries	Unmet need for family planning	2010	Upper 97.5th percentile	20.9
Unmarried women	High-income countries	Unmet need for family planning	2019	Lower 2.5th percentile	1.1
Unmarried women	High-income countries	Unmet need for family planning	2019	Median (50th percentile)	4.3
Unmarried women	High-income countries	Unmet need for family planning	2019	Upper 97.5th percentile	20.5
Unmarried women	High-income countries	Unmet need for family planning	2030	Lower 2.5th percentile	1
Unmarried women	High-income countries	Unmet need for family planning	2030	Median (50th percentile)	4
Unmarried women	High-income countries	Unmet need for family planning	2030	Upper 97.5th percentile	19.5
Unmarried women	High-income countries	Need for family planning	1990	Lower 2.5th percentile	6.9
Unmarried women	High-income countries	Need for family planning	1990	Median (50th percentile)	14.2
Unmarried women	High-income countries	Need for family planning	1990	Upper 97.5th percentile	30.9
Unmarried women	High-income countries	Need for family planning	2000	Lower 2.5th percentile	10.1
Unmarried women	High-income countries	Need for family planning	2000	Median (50th percentile)	17.8
Unmarried women	High-income countries	Need for family planning	2000	Upper 97.5th percentile	34.9
Unmarried women	High-income countries	Need for family planning	2010	Lower 2.5th percentile	14.5
Unmarried women	High-income countries	Need for family planning	2010	Median (50th percentile)	22.2
Unmarried women	High-income countries	Need for family planning	2010	Upper 97.5th percentile	39.3
Unmarried women	High-income countries	Need for family planning	2019	Lower 2.5th percentile	16.7
Unmarried women	High-income countries	Need for family planning	2019	Median (50th percentile)	25.1
Unmarried women	High-income countries	Need for family planning	2019	Upper 97.5th percentile	41.8
Unmarried women	High-income countries	Need for family planning	2030	Lower 2.5th percentile	16.8
Unmarried women	High-income countries	Need for family planning	2030	Median (50th percentile)	26.5
Unmarried women	High-income countries	Need for family planning	2030	Upper 97.5th percentile	43.3
Unmarried women	Middle-income countries	Contraceptive use (modern methods)	1990	Lower 2.5th percentile	0.7
Unmarried women	Middle-income countries	Contraceptive use (modern methods)	1990	Median (50th percentile)	1.4
Unmarried women	Middle-income countries	Contraceptive use (modern methods)	1990	Upper 97.5th percentile	5.4
Unmarried women	Middle-income countries	Contraceptive use (modern methods)	2000	Lower 2.5th percentile	1.7
Unmarried women	Middle-income countries	Contraceptive use (modern methods)	2000	Median (50th percentile)	2.5
Unmarried women	Middle-income countries	Contraceptive use (modern methods)	2000	Upper 97.5th percentile	6.8
Unmarried women	Middle-income countries	Contraceptive use (modern methods)	2010	Lower 2.5th percentile	2.5
Unmarried women	Middle-income countries	Contraceptive use (modern methods)	2010	Median (50th percentile)	3.7
Unmarried women	Middle-income countries	Contraceptive use (modern methods)	2010	Upper 97.5th percentile	9
Unmarried women	Middle-income countries	Contraceptive use (modern methods)	2019	Lower 2.5th percentile	3.1
Unmarried women	Middle-income countries	Contraceptive use (modern methods)	2019	Median (50th percentile)	4.7
Unmarried women	Middle-income countries	Contraceptive use (modern methods)	2019	Upper 97.5th percentile	9.9
Unmarried women	Middle-income countries	Contraceptive use (modern methods)	2030	Lower 2.5th percentile	3.7
Unmarried women	Middle-income countries	Contraceptive use (modern methods)	2030	Median (50th percentile)	5.8
Unmarried women	Middle-income countries	Contraceptive use (modern methods)	2030	Upper 97.5th percentile	12.4
Unmarried women	Middle-income countries	Contraceptive use (any method)	1990	Lower 2.5th percentile	1.3
Unmarried women	Middle-income countries	Contraceptive use (any method)	1990	Median (50th percentile)	2.2
Unmarried women	Middle-income countries	Contraceptive use (any method)	1990	Upper 97.5th percentile	8
Unmarried women	Middle-income countries	Contraceptive use (any method)	2000	Lower 2.5th percentile	2.2
Unmarried women	Middle-income countries	Contraceptive use (any method)	2000	Median (50th percentile)	3.3
Unmarried women	Middle-income countries	Contraceptive use (any method)	2000	Upper 97.5th percentile	8.8
Unmarried women	Middle-income countries	Contraceptive use (any method)	2010	Lower 2.5th percentile	2.9
Unmarried women	Middle-income countries	Contraceptive use (any method)	2010	Median (50th percentile)	4.3
Unmarried women	Middle-income countries	Contraceptive use (any method)	2010	Upper 97.5th percentile	10.5
Unmarried women	Middle-income countries	Contraceptive use (any method)	2019	Lower 2.5th percentile	3.4
Unmarried women	Middle-income countries	Contraceptive use (any method)	2019	Median (50th percentile)	5.2
Unmarried women	Middle-income countries	Contraceptive use (any method)	2019	Upper 97.5th percentile	11
Unmarried women	Middle-income countries	Contraceptive use (any method)	2030	Lower 2.5th percentile	4
Unmarried women	Middle-income countries	Contraceptive use (any method)	2030	Median (50th percentile)	6.3
Unmarried women	Middle-income countries	Contraceptive use (any method)	2030	Upper 97.5th percentile	13.6
Unmarried women	Middle-income countries	Unmet need for family planning	1990	Lower 2.5th percentile	0.8
Unmarried women	Middle-income countries	Unmet need for family planning	1990	Median (50th percentile)	1.6
Unmarried women	Middle-income countries	Unmet need for family planning	1990	Upper 97.5th percentile	13.5
Unmarried women	Middle-income countries	Unmet need for family planning	2000	Lower 2.5th percentile	1.1
Unmarried women	Middle-income countries	Unmet need for family planning	2000	Median (50th percentile)	1.9
Unmarried women	Middle-income countries	Unmet need for family planning	2000	Upper 97.5th percentile	11.2
Unmarried women	Middle-income countries	Unmet need for family planning	2010	Lower 2.5th percentile	1.2
Unmarried women	Middle-income countries	Unmet need for family planning	2010	Median (50th percentile)	2.1
Unmarried women	Middle-income countries	Unmet need for family planning	2010	Upper 97.5th percentile	10.6
Unmarried women	Middle-income countries	Unmet need for family planning	2019	Lower 2.5th percentile	1.3
Unmarried women	Middle-income countries	Unmet need for family planning	2019	Median (50th percentile)	2.1
Unmarried women	Middle-income countries	Unmet need for family planning	2019	Upper 97.5th percentile	8.8
Unmarried women	Middle-income countries	Unmet need for family planning	2030	Lower 2.5th percentile	1.4
Unmarried women	Middle-income countries	Unmet need for family planning	2030	Median (50th percentile)	2.4
Unmarried women	Middle-income countries	Unmet need for family planning	2030	Upper 97.5th percentile	9.1
Unmarried women	Middle-income countries	Need for family planning	1990	Lower 2.5th percentile	2.4
Unmarried women	Middle-income countries	Need for family planning	1990	Median (50th percentile)	3.8
Unmarried women	Middle-income countries	Need for family planning	1990	Upper 97.5th percentile	18
Unmarried women	Middle-income countries	Need for family planning	2000	Lower 2.5th percentile	3.7
Unmarried women	Middle-income countries	Need for family planning	2000	Median (50th percentile)	5.2
Unmarried women	Middle-income countries	Need for family planning	2000	Upper 97.5th percentile	16.6
Unmarried women	Middle-income countries	Need for family planning	2010	Lower 2.5th percentile	4.6
Unmarried women	Middle-income countries	Need for family planning	2010	Median (50th percentile)	6.4
Unmarried women	Middle-income countries	Need for family planning	2010	Upper 97.5th percentile	17.4
Unmarried women	Middle-income countries	Need for family planning	2019	Lower 2.5th percentile	5.3
Unmarried women	Middle-income countries	Need for family planning	2019	Median (50th percentile)	7.3
Unmarried women	Middle-income countries	Need for family planning	2019	Upper 97.5th percentile	16.1
Unmarried women	Middle-income countries	Need for family planning	2030	Lower 2.5th percentile	6.1
Unmarried women	Middle-income countries	Need for family planning	2030	Median (50th percentile)	8.7
Unmarried women	Middle-income countries	Need for family planning	2030	Upper 97.5th percentile	18.1
Unmarried women	Upper-middle-income countries	Contraceptive use (modern methods)	1990	Lower 2.5th percentile	0.9
Unmarried women	Upper-middle-income countries	Contraceptive use (modern methods)	1990	Median (50th percentile)	1.8
Unmarried women	Upper-middle-income countries	Contraceptive use (modern methods)	1990	Upper 97.5th percentile	8.6
Unmarried women	Upper-middle-income countries	Contraceptive use (modern methods)	2000	Lower 2.5th percentile	2.5
Unmarried women	Upper-middle-income countries	Contraceptive use (modern methods)	2000	Median (50th percentile)	3.9
Unmarried women	Upper-middle-income countries	Contraceptive use (modern methods)	2000	Upper 97.5th percentile	12.2
Unmarried women	Upper-middle-income countries	Contraceptive use (modern methods)	2010	Lower 2.5th percentile	3.9
Unmarried women	Upper-middle-income countries	Contraceptive use (modern methods)	2010	Median (50th percentile)	6.4
Unmarried women	Upper-middle-income countries	Contraceptive use (modern methods)	2010	Upper 97.5th percentile	17.6
Unmarried women	Upper-middle-income countries	Contraceptive use (modern methods)	2019	Lower 2.5th percentile	5.2
Unmarried women	Upper-middle-income countries	Contraceptive use (modern methods)	2019	Median (50th percentile)	8.9
Unmarried women	Upper-middle-income countries	Contraceptive use (modern methods)	2019	Upper 97.5th percentile	21.8
Unmarried women	Upper-middle-income countries	Contraceptive use (modern methods)	2030	Lower 2.5th percentile	5.7
Unmarried women	Upper-middle-income countries	Contraceptive use (modern methods)	2030	Median (50th percentile)	10.5
Unmarried women	Upper-middle-income countries	Contraceptive use (modern methods)	2030	Upper 97.5th percentile	27
Unmarried women	Upper-middle-income countries	Contraceptive use (any method)	1990	Lower 2.5th percentile	1.3
Unmarried women	Upper-middle-income countries	Contraceptive use (any method)	1990	Median (50th percentile)	2.7
Unmarried women	Upper-middle-income countries	Contraceptive use (any method)	1990	Upper 97.5th percentile	12.2
Unmarried women	Upper-middle-income countries	Contraceptive use (any method)	2000	Lower 2.5th percentile	2.9
Unmarried women	Upper-middle-income countries	Contraceptive use (any method)	2000	Median (50th percentile)	4.7
Unmarried women	Upper-middle-income countries	Contraceptive use (any method)	2000	Upper 97.5th percentile	15
Unmarried women	Upper-middle-income countries	Contraceptive use (any method)	2010	Lower 2.5th percentile	4.2
Unmarried women	Upper-middle-income countries	Contraceptive use (any method)	2010	Median (50th percentile)	7.1
Unmarried women	Upper-middle-income countries	Contraceptive use (any method)	2010	Upper 97.5th percentile	20
Unmarried women	Upper-middle-income countries	Contraceptive use (any method)	2019	Lower 2.5th percentile	5.5
Unmarried women	Upper-middle-income countries	Contraceptive use (any method)	2019	Median (50th percentile)	9.5
Unmarried women	Upper-middle-income countries	Contraceptive use (any method)	2019	Upper 97.5th percentile	23.6
Unmarried women	Upper-middle-income countries	Contraceptive use (any method)	2030	Lower 2.5th percentile	6
Unmarried women	Upper-middle-income countries	Contraceptive use (any method)	2030	Median (50th percentile)	11.1
Unmarried women	Upper-middle-income countries	Contraceptive use (any method)	2030	Upper 97.5th percentile	28.5
Unmarried women	Upper-middle-income countries	Unmet need for family planning	1990	Lower 2.5th percentile	0.8
Unmarried women	Upper-middle-income countries	Unmet need for family planning	1990	Median (50th percentile)	2.1
Unmarried women	Upper-middle-income countries	Unmet need for family planning	1990	Upper 97.5th percentile	21.9
Unmarried women	Upper-middle-income countries	Unmet need for family planning	2000	Lower 2.5th percentile	1.2
Unmarried women	Upper-middle-income countries	Unmet need for family planning	2000	Median (50th percentile)	2.6
Unmarried women	Upper-middle-income countries	Unmet need for family planning	2000	Upper 97.5th percentile	20.7
Unmarried women	Upper-middle-income countries	Unmet need for family planning	2010	Lower 2.5th percentile	1.3
Unmarried women	Upper-middle-income countries	Unmet need for family planning	2010	Median (50th percentile)	3
Unmarried women	Upper-middle-income countries	Unmet need for family planning	2010	Upper 97.5th percentile	21.4
Unmarried women	Upper-middle-income countries	Unmet need for family planning	2019	Lower 2.5th percentile	1.3
Unmarried women	Upper-middle-income countries	Unmet need for family planning	2019	Median (50th percentile)	3.2
Unmarried women	Upper-middle-income countries	Unmet need for family planning	2019	Upper 97.5th percentile	19.9
Unmarried women	Upper-middle-income countries	Unmet need for family planning	2030	Lower 2.5th percentile	1.2
Unmarried women	Upper-middle-income countries	Unmet need for family planning	2030	Median (50th percentile)	3.1
Unmarried women	Upper-middle-income countries	Unmet need for family planning	2030	Upper 97.5th percentile	20.4
Unmarried women	Upper-middle-income countries	Need for family planning	1990	Lower 2.5th percentile	2.5
Unmarried women	Upper-middle-income countries	Need for family planning	1990	Median (50th percentile)	4.8
Unmarried women	Upper-middle-income countries	Need for family planning	1990	Upper 97.5th percentile	28.4
Unmarried women	Upper-middle-income countries	Need for family planning	2000	Lower 2.5th percentile	4.7
Unmarried women	Upper-middle-income countries	Need for family planning	2000	Median (50th percentile)	7.3
Unmarried women	Upper-middle-income countries	Need for family planning	2000	Upper 97.5th percentile	29.4
Unmarried women	Upper-middle-income countries	Need for family planning	2010	Lower 2.5th percentile	6.5
Unmarried women	Upper-middle-income countries	Need for family planning	2010	Median (50th percentile)	10.1
Unmarried women	Upper-middle-income countries	Need for family planning	2010	Upper 97.5th percentile	33.5
Unmarried women	Upper-middle-income countries	Need for family planning	2019	Lower 2.5th percentile	8.2
Unmarried women	Upper-middle-income countries	Need for family planning	2019	Median (50th percentile)	12.7
Unmarried women	Upper-middle-income countries	Need for family planning	2019	Upper 97.5th percentile	34.7
Unmarried women	Upper-middle-income countries	Need for family planning	2030	Lower 2.5th percentile	8.7
Unmarried women	Upper-middle-income countries	Need for family planning	2030	Median (50th percentile)	14.2
Unmarried women	Upper-middle-income countries	Need for family planning	2030	Upper 97.5th percentile	38.2
Unmarried women	Lower-middle-income countries	Contraceptive use (modern methods)	1990	Lower 2.5th percentile	0.4
Unmarried women	Lower-middle-income countries	Contraceptive use (modern methods)	1990	Median (50th percentile)	0.6
Unmarried women	Lower-middle-income countries	Contraceptive use (modern methods)	1990	Upper 97.5th percentile	1.6
Unmarried women	Lower-middle-income countries	Contraceptive use (modern methods)	2000	Lower 2.5th percentile	0.7
Unmarried women	Lower-middle-income countries	Contraceptive use (modern methods)	2000	Median (50th percentile)	0.9
Unmarried women	Lower-middle-income countries	Contraceptive use (modern methods)	2000	Upper 97.5th percentile	2.2
Unmarried women	Lower-middle-income countries	Contraceptive use (modern methods)	2010	Lower 2.5th percentile	1.1
Unmarried women	Lower-middle-income countries	Contraceptive use (modern methods)	2010	Median (50th percentile)	1.3
Unmarried women	Lower-middle-income countries	Contraceptive use (modern methods)	2010	Upper 97.5th percentile	2.8
Unmarried women	Lower-middle-income countries	Contraceptive use (modern methods)	2019	Lower 2.5th percentile	1.4
Unmarried women	Lower-middle-income countries	Contraceptive use (modern methods)	2019	Median (50th percentile)	1.7
Unmarried women	Lower-middle-income countries	Contraceptive use (modern methods)	2019	Upper 97.5th percentile	3.5
Unmarried women	Lower-middle-income countries	Contraceptive use (modern methods)	2030	Lower 2.5th percentile	1.8
Unmarried women	Lower-middle-income countries	Contraceptive use (modern methods)	2030	Median (50th percentile)	2.7
Unmarried women	Lower-middle-income countries	Contraceptive use (modern methods)	2030	Upper 97.5th percentile	5.3
Unmarried women	Lower-middle-income countries	Contraceptive use (any method)	1990	Lower 2.5th percentile	1
Unmarried women	Lower-middle-income countries	Contraceptive use (any method)	1990	Median (50th percentile)	1.3
Unmarried women	Lower-middle-income countries	Contraceptive use (any method)	1990	Upper 97.5th percentile	3.4
Unmarried women	Lower-middle-income countries	Contraceptive use (any method)	2000	Lower 2.5th percentile	1.3
Unmarried women	Lower-middle-income countries	Contraceptive use (any method)	2000	Median (50th percentile)	1.5
Unmarried women	Lower-middle-income countries	Contraceptive use (any method)	2000	Upper 97.5th percentile	3.9
Unmarried women	Lower-middle-income countries	Contraceptive use (any method)	2010	Lower 2.5th percentile	1.4
Unmarried women	Lower-middle-income countries	Contraceptive use (any method)	2010	Median (50th percentile)	1.7
Unmarried women	Lower-middle-income countries	Contraceptive use (any method)	2010	Upper 97.5th percentile	4.3
Unmarried women	Lower-middle-income countries	Contraceptive use (any method)	2019	Lower 2.5th percentile	1.6
Unmarried women	Lower-middle-income countries	Contraceptive use (any method)	2019	Median (50th percentile)	2
Unmarried women	Lower-middle-income countries	Contraceptive use (any method)	2019	Upper 97.5th percentile	4.8
Unmarried women	Lower-middle-income countries	Contraceptive use (any method)	2030	Lower 2.5th percentile	2.1
Unmarried women	Lower-middle-income countries	Contraceptive use (any method)	2030	Median (50th percentile)	3
Unmarried women	Lower-middle-income countries	Contraceptive use (any method)	2030	Upper 97.5th percentile	6.8
Unmarried women	Lower-middle-income countries	Unmet need for family planning	1990	Lower 2.5th percentile	0.6
Unmarried women	Lower-middle-income countries	Unmet need for family planning	1990	Median (50th percentile)	0.8
Unmarried women	Lower-middle-income countries	Unmet need for family planning	1990	Upper 97.5th percentile	1.6
Unmarried women	Lower-middle-income countries	Unmet need for family planning	2000	Lower 2.5th percentile	0.9
Unmarried women	Lower-middle-income countries	Unmet need for family planning	2000	Median (50th percentile)	1.1
Unmarried women	Lower-middle-income countries	Unmet need for family planning	2000	Upper 97.5th percentile	1.9
Unmarried women	Lower-middle-income countries	Unmet need for family planning	2010	Lower 2.5th percentile	1
Unmarried women	Lower-middle-income countries	Unmet need for family planning	2010	Median (50th percentile)	1.2
Unmarried women	Lower-middle-income countries	Unmet need for family planning	2010	Upper 97.5th percentile	2
Unmarried women	Lower-middle-income countries	Unmet need for family planning	2019	Lower 2.5th percentile	1
Unmarried women	Lower-middle-income countries	Unmet need for family planning	2019	Median (50th percentile)	1.3
Unmarried women	Lower-middle-income countries	Unmet need for family planning	2019	Upper 97.5th percentile	2.1
Unmarried women	Lower-middle-income countries	Unmet need for family planning	2030	Lower 2.5th percentile	1.2
Unmarried women	Lower-middle-income countries	Unmet need for family planning	2030	Median (50th percentile)	1.7
Unmarried women	Lower-middle-income countries	Unmet need for family planning	2030	Upper 97.5th percentile	2.9
Unmarried women	Lower-middle-income countries	Need for family planning	1990	Lower 2.5th percentile	1.7
Unmarried women	Lower-middle-income countries	Need for family planning	1990	Median (50th percentile)	2.1
Unmarried women	Lower-middle-income countries	Need for family planning	1990	Upper 97.5th percentile	4.4
Unmarried women	Lower-middle-income countries	Need for family planning	2000	Lower 2.5th percentile	2.3
Unmarried women	Lower-middle-income countries	Need for family planning	2000	Median (50th percentile)	2.6
Unmarried women	Lower-middle-income countries	Need for family planning	2000	Upper 97.5th percentile	5.1
Unmarried women	Lower-middle-income countries	Need for family planning	2010	Lower 2.5th percentile	2.5
Unmarried women	Lower-middle-income countries	Need for family planning	2010	Median (50th percentile)	2.9
Unmarried women	Lower-middle-income countries	Need for family planning	2010	Upper 97.5th percentile	5.6
Unmarried women	Lower-middle-income countries	Need for family planning	2019	Lower 2.5th percentile	2.8
Unmarried women	Lower-middle-income countries	Need for family planning	2019	Median (50th percentile)	3.3
Unmarried women	Lower-middle-income countries	Need for family planning	2019	Upper 97.5th percentile	6.2
Unmarried women	Lower-middle-income countries	Need for family planning	2030	Lower 2.5th percentile	3.5
Unmarried women	Lower-middle-income countries	Need for family planning	2030	Median (50th percentile)	4.7
Unmarried women	Lower-middle-income countries	Need for family planning	2030	Upper 97.5th percentile	8.6
Unmarried women	Low-income countries	Contraceptive use (modern methods)	1990	Lower 2.5th percentile	0.7
Unmarried women	Low-income countries	Contraceptive use (modern methods)	1990	Median (50th percentile)	1.1
Unmarried women	Low-income countries	Contraceptive use (modern methods)	1990	Upper 97.5th percentile	2.6
Unmarried women	Low-income countries	Contraceptive use (modern methods)	2000	Lower 2.5th percentile	2.1
Unmarried women	Low-income countries	Contraceptive use (modern methods)	2000	Median (50th percentile)	2.5
Unmarried women	Low-income countries	Contraceptive use (modern methods)	2000	Upper 97.5th percentile	4
Unmarried women	Low-income countries	Contraceptive use (modern methods)	2010	Lower 2.5th percentile	3.2
Unmarried women	Low-income countries	Contraceptive use (modern methods)	2010	Median (50th percentile)	3.7
Unmarried women	Low-income countries	Contraceptive use (modern methods)	2010	Upper 97.5th percentile	5.3
Unmarried women	Low-income countries	Contraceptive use (modern methods)	2019	Lower 2.5th percentile	4.5
Unmarried women	Low-income countries	Contraceptive use (modern methods)	2019	Median (50th percentile)	5.6
Unmarried women	Low-income countries	Contraceptive use (modern methods)	2019	Upper 97.5th percentile	7.7
Unmarried women	Low-income countries	Contraceptive use (modern methods)	2030	Lower 2.5th percentile	5.5
Unmarried women	Low-income countries	Contraceptive use (modern methods)	2030	Median (50th percentile)	7.9
Unmarried women	Low-income countries	Contraceptive use (modern methods)	2030	Upper 97.5th percentile	11.8
Unmarried women	Low-income countries	Contraceptive use (any method)	1990	Lower 2.5th percentile	2.4
Unmarried women	Low-income countries	Contraceptive use (any method)	1990	Median (50th percentile)	3.6
Unmarried women	Low-income countries	Contraceptive use (any method)	1990	Upper 97.5th percentile	6.5
Unmarried women	Low-income countries	Contraceptive use (any method)	2000	Lower 2.5th percentile	3.8
Unmarried women	Low-income countries	Contraceptive use (any method)	2000	Median (50th percentile)	4.8
Unmarried women	Low-income countries	Contraceptive use (any method)	2000	Upper 97.5th percentile	7.4
Unmarried women	Low-income countries	Contraceptive use (any method)	2010	Lower 2.5th percentile	4.4
Unmarried women	Low-income countries	Contraceptive use (any method)	2010	Median (50th percentile)	5.1
Unmarried women	Low-income countries	Contraceptive use (any method)	2010	Upper 97.5th percentile	7.7
Unmarried women	Low-income countries	Contraceptive use (any method)	2019	Lower 2.5th percentile	5.4
Unmarried women	Low-income countries	Contraceptive use (any method)	2019	Median (50th percentile)	6.7
Unmarried women	Low-income countries	Contraceptive use (any method)	2019	Upper 97.5th percentile	9.7
Unmarried women	Low-income countries	Contraceptive use (any method)	2030	Lower 2.5th percentile	6.1
Unmarried women	Low-income countries	Contraceptive use (any method)	2030	Median (50th percentile)	8.8
Unmarried women	Low-income countries	Contraceptive use (any method)	2030	Upper 97.5th percentile	13.5
Unmarried women	Low-income countries	Unmet need for family planning	1990	Lower 2.5th percentile	3.3
Unmarried women	Low-income countries	Unmet need for family planning	1990	Median (50th percentile)	4.6
Unmarried women	Low-income countries	Unmet need for family planning	1990	Upper 97.5th percentile	8
Unmarried women	Low-income countries	Unmet need for family planning	2000	Lower 2.5th percentile	4.2
Unmarried women	Low-income countries	Unmet need for family planning	2000	Median (50th percentile)	5
Unmarried women	Low-income countries	Unmet need for family planning	2000	Upper 97.5th percentile	7.1
Unmarried women	Low-income countries	Unmet need for family planning	2010	Lower 2.5th percentile	4.2
Unmarried women	Low-income countries	Unmet need for family planning	2010	Median (50th percentile)	4.8
Unmarried women	Low-income countries	Unmet need for family planning	2010	Upper 97.5th percentile	6.4
Unmarried women	Low-income countries	Unmet need for family planning	2019	Lower 2.5th percentile	4.5
Unmarried women	Low-income countries	Unmet need for family planning	2019	Median (50th percentile)	5.6
Unmarried women	Low-income countries	Unmet need for family planning	2019	Upper 97.5th percentile	7.3
Unmarried women	Low-income countries	Unmet need for family planning	2030	Lower 2.5th percentile	4.5
Unmarried women	Low-income countries	Unmet need for family planning	2030	Median (50th percentile)	6.3
Unmarried women	Low-income countries	Unmet need for family planning	2030	Upper 97.5th percentile	8.8
Unmarried women	Low-income countries	Need for family planning	1990	Lower 2.5th percentile	6.2
Unmarried women	Low-income countries	Need for family planning	1990	Median (50th percentile)	8.1
Unmarried women	Low-income countries	Need for family planning	1990	Upper 97.5th percentile	12.7
Unmarried women	Low-income countries	Need for family planning	2000	Lower 2.5th percentile	8.3
Unmarried women	Low-income countries	Need for family planning	2000	Median (50th percentile)	9.8
Unmarried women	Low-income countries	Need for family planning	2000	Upper 97.5th percentile	13.2
Unmarried women	Low-income countries	Need for family planning	2010	Lower 2.5th percentile	8.8
Unmarried women	Low-income countries	Need for family planning	2010	Median (50th percentile)	9.9
Unmarried women	Low-income countries	Need for family planning	2010	Upper 97.5th percentile	12.8
Unmarried women	Low-income countries	Need for family planning	2019	Lower 2.5th percentile	10.3
Unmarried women	Low-income countries	Need for family planning	2019	Median (50th percentile)	12.3
Unmarried women	Low-income countries	Need for family planning	2019	Upper 97.5th percentile	15.8
Unmarried women	Low-income countries	Need for family planning	2030	Lower 2.5th percentile	11.5
Unmarried women	Low-income countries	Need for family planning	2030	Median (50th percentile)	15
Unmarried women	Low-income countries	Need for family planning	2030	Upper 97.5th percentile	20.2
Unmarried women	No income group available	Contraceptive use (modern methods)	1990	Lower 2.5th percentile	0.4
Unmarried women	No income group available	Contraceptive use (modern methods)	1990	Median (50th percentile)	1.6
Unmarried women	No income group available	Contraceptive use (modern methods)	1990	Upper 97.5th percentile	5.8
Unmarried women	No income group available	Contraceptive use (modern methods)	2000	Lower 2.5th percentile	1.3
Unmarried women	No income group available	Contraceptive use (modern methods)	2000	Median (50th percentile)	3.9
Unmarried women	No income group available	Contraceptive use (modern methods)	2000	Upper 97.5th percentile	10.8
Unmarried women	No income group available	Contraceptive use (modern methods)	2010	Lower 2.5th percentile	2.6
Unmarried women	No income group available	Contraceptive use (modern methods)	2010	Median (50th percentile)	7
Unmarried women	No income group available	Contraceptive use (modern methods)	2010	Upper 97.5th percentile	18.6
Unmarried women	No income group available	Contraceptive use (modern methods)	2019	Lower 2.5th percentile	3.6
Unmarried women	No income group available	Contraceptive use (modern methods)	2019	Median (50th percentile)	9.6
Unmarried women	No income group available	Contraceptive use (modern methods)	2019	Upper 97.5th percentile	25.5
Unmarried women	No income group available	Contraceptive use (modern methods)	2030	Lower 2.5th percentile	4.4
Unmarried women	No income group available	Contraceptive use (modern methods)	2030	Median (50th percentile)	12
Unmarried women	No income group available	Contraceptive use (modern methods)	2030	Upper 97.5th percentile	32.5
Unmarried women	No income group available	Contraceptive use (any method)	1990	Lower 2.5th percentile	0.9
Unmarried women	No income group available	Contraceptive use (any method)	1990	Median (50th percentile)	2.7
Unmarried women	No income group available	Contraceptive use (any method)	1990	Upper 97.5th percentile	8.8
Unmarried women	No income group available	Contraceptive use (any method)	2000	Lower 2.5th percentile	1.8
Unmarried women	No income group available	Contraceptive use (any method)	2000	Median (50th percentile)	5.1
Unmarried women	No income group available	Contraceptive use (any method)	2000	Upper 97.5th percentile	13.7
Unmarried women	No income group available	Contraceptive use (any method)	2010	Lower 2.5th percentile	3.1
Unmarried women	No income group available	Contraceptive use (any method)	2010	Median (50th percentile)	8.1
Unmarried women	No income group available	Contraceptive use (any method)	2010	Upper 97.5th percentile	21.5
Unmarried women	No income group available	Contraceptive use (any method)	2019	Lower 2.5th percentile	4.1
Unmarried women	No income group available	Contraceptive use (any method)	2019	Median (50th percentile)	10.6
Unmarried women	No income group available	Contraceptive use (any method)	2019	Upper 97.5th percentile	27.8
Unmarried women	No income group available	Contraceptive use (any method)	2030	Lower 2.5th percentile	4.7
Unmarried women	No income group available	Contraceptive use (any method)	2030	Median (50th percentile)	12.8
Unmarried women	No income group available	Contraceptive use (any method)	2030	Upper 97.5th percentile	34.4
Unmarried women	No income group available	Unmet need for family planning	1990	Lower 2.5th percentile	1
Unmarried women	No income group available	Unmet need for family planning	1990	Median (50th percentile)	4.1
Unmarried women	No income group available	Unmet need for family planning	1990	Upper 97.5th percentile	18.3
Unmarried women	No income group available	Unmet need for family planning	2000	Lower 2.5th percentile	1.1
Unmarried women	No income group available	Unmet need for family planning	2000	Median (50th percentile)	5
Unmarried women	No income group available	Unmet need for family planning	2000	Upper 97.5th percentile	20.5
Unmarried women	No income group available	Unmet need for family planning	2010	Lower 2.5th percentile	1.3
Unmarried women	No income group available	Unmet need for family planning	2010	Median (50th percentile)	5.8
Unmarried women	No income group available	Unmet need for family planning	2010	Upper 97.5th percentile	22.3
Unmarried women	No income group available	Unmet need for family planning	2019	Lower 2.5th percentile	1.3
Unmarried women	No income group available	Unmet need for family planning	2019	Median (50th percentile)	6
Unmarried women	No income group available	Unmet need for family planning	2019	Upper 97.5th percentile	23
Unmarried women	No income group available	Unmet need for family planning	2030	Lower 2.5th percentile	1.2
Unmarried women	No income group available	Unmet need for family planning	2030	Median (50th percentile)	6
Unmarried women	No income group available	Unmet need for family planning	2030	Upper 97.5th percentile	24.1
Unmarried women	No income group available	Need for family planning	1990	Lower 2.5th percentile	2.7
Unmarried women	No income group available	Need for family planning	1990	Median (50th percentile)	6.9
Unmarried women	No income group available	Need for family planning	1990	Upper 97.5th percentile	23.2
Unmarried women	No income group available	Need for family planning	2000	Lower 2.5th percentile	4.2
Unmarried women	No income group available	Need for family planning	2000	Median (50th percentile)	10.1
Unmarried women	No income group available	Need for family planning	2000	Upper 97.5th percentile	28.2
Unmarried women	No income group available	Need for family planning	2010	Lower 2.5th percentile	6.1
Unmarried women	No income group available	Need for family planning	2010	Median (50th percentile)	13.9
Unmarried women	No income group available	Need for family planning	2010	Upper 97.5th percentile	35
Unmarried women	No income group available	Need for family planning	2019	Lower 2.5th percentile	7.3
Unmarried women	No income group available	Need for family planning	2019	Median (50th percentile)	16.6
Unmarried women	No income group available	Need for family planning	2019	Upper 97.5th percentile	40.4
Unmarried women	No income group available	Need for family planning	2030	Lower 2.5th percentile	8.3
Unmarried women	No income group available	Need for family planning	2030	Median (50th percentile)	18.8
Unmarried women	No income group available	Need for family planning	2030	Upper 97.5th percentile	46.2

## Sheet: counts
marital_status	region	indicator	year	percentile	value_count
All women	High-income countries	Contraceptive use (modern methods)	1990	Lower 2.5th percentile	1708
All women	High-income countries	Contraceptive use (modern methods)	1990	Median (50th percentile)	3389
All women	High-income countries	Contraceptive use (modern methods)	1990	Upper 97.5th percentile	6525
All women	High-income countries	Contraceptive use (modern methods)	2000	Lower 2.5th percentile	2710
All women	High-income countries	Contraceptive use (modern methods)	2000	Median (50th percentile)	4632
All women	High-income countries	Contraceptive use (modern methods)	2000	Upper 97.5th percentile	7630
All women	High-income countries	Contraceptive use (modern methods)	2010	Lower 2.5th percentile	4022
All women	High-income countries	Contraceptive use (modern methods)	2010	Median (50th percentile)	6193
All women	High-income countries	Contraceptive use (modern methods)	2010	Upper 97.5th percentile	8801
All women	High-income countries	Contraceptive use (modern methods)	2019	Lower 2.5th percentile	4429
All women	High-income countries	Contraceptive use (modern methods)	2019	Median (50th percentile)	6833
All women	High-income countries	Contraceptive use (modern methods)	2019	Upper 97.5th percentile	9681
All women	High-income countries	Contraceptive use (modern methods)	2030	Lower 2.5th percentile	4493
All women	High-income countries	Contraceptive use (modern methods)	2030	Median (50th percentile)	7460
All women	High-income countries	Contraceptive use (modern methods)	2030	Upper 97.5th percentile	11512
All women	High-income countries	Contraceptive use (any method)	1990	Lower 2.5th percentile	2491
All women	High-income countries	Contraceptive use (any method)	1990	Median (50th percentile)	4487
All women	High-income countries	Contraceptive use (any method)	1990	Upper 97.5th percentile	8096
All women	High-income countries	Contraceptive use (any method)	2000	Lower 2.5th percentile	3296
All women	High-income countries	Contraceptive use (any method)	2000	Median (50th percentile)	5402
All women	High-income countries	Contraceptive use (any method)	2000	Upper 97.5th percentile	8692
All women	High-income countries	Contraceptive use (any method)	2010	Lower 2.5th percentile	4462
All women	High-income countries	Contraceptive use (any method)	2010	Median (50th percentile)	6732
All women	High-income countries	Contraceptive use (any method)	2010	Upper 97.5th percentile	9490
All women	High-income countries	Contraceptive use (any method)	2019	Lower 2.5th percentile	4753
All women	High-income countries	Contraceptive use (any method)	2019	Median (50th percentile)	7232
All women	High-income countries	Contraceptive use (any method)	2019	Upper 97.5th percentile	10180
All women	High-income countries	Contraceptive use (any method)	2030	Lower 2.5th percentile	4773
All women	High-income countries	Contraceptive use (any method)	2030	Median (50th percentile)	7799
All women	High-income countries	Contraceptive use (any method)	2030	Upper 97.5th percentile	11968
All women	High-income countries	Unmet need for family planning	1990	Lower 2.5th percentile	724
All women	High-income countries	Unmet need for family planning	1990	Median (50th percentile)	1776
All women	High-income countries	Unmet need for family planning	1990	Upper 97.5th percentile	6556
All women	High-income countries	Unmet need for family planning	2000	Lower 2.5th percentile	626
All women	High-income countries	Unmet need for family planning	2000	Median (50th percentile)	1733
All women	High-income countries	Unmet need for family planning	2000	Upper 97.5th percentile	6835
All women	High-income countries	Unmet need for family planning	2010	Lower 2.5th percentile	541
All women	High-income countries	Unmet need for family planning	2010	Median (50th percentile)	1663
All women	High-income countries	Unmet need for family planning	2010	Upper 97.5th percentile	7112
All women	High-income countries	Unmet need for family planning	2019	Lower 2.5th percentile	433
All women	High-income countries	Unmet need for family planning	2019	Median (50th percentile)	1427
All women	High-income countries	Unmet need for family planning	2019	Upper 97.5th percentile	6467
All women	High-income countries	Unmet need for family planning	2030	Lower 2.5th percentile	394
All women	High-income countries	Unmet need for family planning	2030	Median (50th percentile)	1357
All women	High-income countries	Unmet need for family planning	2030	Upper 97.5th percentile	6223
All women	High-income countries	Need for family planning	1990	Lower 2.5th percentile	3802
All women	High-income countries	Need for family planning	1990	Median (50th percentile)	6263
All women	High-income countries	Need for family planning	1990	Upper 97.5th percentile	11950
All women	High-income countries	Need for family planning	2000	Lower 2.5th percentile	4591
All women	High-income countries	Need for family planning	2000	Median (50th percentile)	7135
All women	High-income countries	Need for family planning	2000	Upper 97.5th percentile	12802
All women	High-income countries	Need for family planning	2010	Lower 2.5th percentile	5819
All women	High-income countries	Need for family planning	2010	Median (50th percentile)	8395
All women	High-income countries	Need for family planning	2010	Upper 97.5th percentile	14075
All women	High-income countries	Need for family planning	2019	Lower 2.5th percentile	6020
All women	High-income countries	Need for family planning	2019	Median (50th percentile)	8659
All women	High-income countries	Need for family planning	2019	Upper 97.5th percentile	13833
All women	High-income countries	Need for family planning	2030	Lower 2.5th percentile	6086
All women	High-income countries	Need for family planning	2030	Median (50th percentile)	9156
All women	High-income countries	Need for family planning	2030	Upper 97.5th percentile	14418
All women	Middle-income countries	Contraceptive use (modern methods)	1990	Lower 2.5th percentile	5043
All women	Middle-income countries	Contraceptive use (modern methods)	1990	Median (50th percentile)	6187
All women	Middle-income countries	Contraceptive use (modern methods)	1990	Upper 97.5th percentile	12716
All women	Middle-income countries	Contraceptive use (modern methods)	2000	Lower 2.5th percentile	9447
All women	Middle-income countries	Contraceptive use (modern methods)	2000	Median (50th percentile)	11050
All women	Middle-income countries	Contraceptive use (modern methods)	2000	Upper 97.5th percentile	18877
All women	Middle-income countries	Contraceptive use (modern methods)	2010	Lower 2.5th percentile	11970
All women	Middle-income countries	Contraceptive use (modern methods)	2010	Median (50th percentile)	14497
All women	Middle-income countries	Contraceptive use (modern methods)	2010	Upper 97.5th percentile	24644
All women	Middle-income countries	Contraceptive use (modern methods)	2019	Lower 2.5th percentile	13167
All women	Middle-income countries	Contraceptive use (modern methods)	2019	Median (50th percentile)	16386
All women	Middle-income countries	Contraceptive use (modern methods)	2019	Upper 97.5th percentile	26510
All women	Middle-income countries	Contraceptive use (modern methods)	2030	Lower 2.5th percentile	14884
All women	Middle-income countries	Contraceptive use (modern methods)	2030	Median (50th percentile)	19764
All women	Middle-income countries	Contraceptive use (modern methods)	2030	Upper 97.5th percentile	34117
All women	Middle-income countries	Contraceptive use (any method)	1990	Lower 2.5th percentile	7599
All women	Middle-income countries	Contraceptive use (any method)	1990	Median (50th percentile)	9302
All women	Middle-income countries	Contraceptive use (any method)	1990	Upper 97.5th percentile	18554
All women	Middle-income countries	Contraceptive use (any method)	2000	Lower 2.5th percentile	12288
All women	Middle-income countries	Contraceptive use (any method)	2000	Median (50th percentile)	14359
All women	Middle-income countries	Contraceptive use (any method)	2000	Upper 97.5th percentile	24247
All women	Middle-income countries	Contraceptive use (any method)	2010	Lower 2.5th percentile	14310
All women	Middle-income countries	Contraceptive use (any method)	2010	Median (50th percentile)	17270
All women	Middle-income countries	Contraceptive use (any method)	2010	Upper 97.5th percentile	29209
All women	Middle-income countries	Contraceptive use (any method)	2019	Lower 2.5th percentile	15094
All women	Middle-income countries	Contraceptive use (any method)	2019	Median (50th percentile)	18632
All women	Middle-income countries	Contraceptive use (any method)	2019	Upper 97.5th percentile	29831
All women	Middle-income countries	Contraceptive use (any method)	2030	Lower 2.5th percentile	16580
All women	Middle-income countries	Contraceptive use (any method)	2030	Median (50th percentile)	21966
All women	Middle-income countries	Contraceptive use (any method)	2030	Upper 97.5th percentile	37878
All women	Middle-income countries	Unmet need for family planning	1990	Lower 2.5th percentile	11817
All women	Middle-income countries	Unmet need for family planning	1990	Median (50th percentile)	13911
All women	Middle-income countries	Unmet need for family planning	1990	Upper 97.5th percentile	32860
All women	Middle-income countries	Unmet need for family planning	2000	Lower 2.5th percentile	11113
All women	Middle-income countries	Unmet need for family planning	2000	Median (50th percentile)	12858
All women	Middle-income countries	Unmet need for family planning	2000	Upper 97.5th percentile	29784
All women	Middle-income countries	Unmet need for family planning	2010	Lower 2.5th percentile	9157
All women	Middle-income countries	Unmet need for family planning	2010	Median (50th percentile)	11057
All women	Middle-income countries	Unmet need for family planning	2010	Upper 97.5th percentile	27885
All women	Middle-income countries	Unmet need for family planning	2019	Lower 2.5th percentile	7594
All women	Middle-income countries	Unmet need for family planning	2019	Median (50th percentile)	9355
All women	Middle-income countries	Unmet need for family planning	2019	Upper 97.5th percentile	22200
All women	Middle-income countries	Unmet need for family planning	2030	Lower 2.5th percentile	6743
All women	Middle-income countries	Unmet need for family planning	2030	Median (50th percentile)	9051
All women	Middle-income countries	Unmet need for family planning	2030	Upper 97.5th percentile	23517
All women	Middle-income countries	Need for family planning	1990	Lower 2.5th percentile	20405
All women	Middle-income countries	Need for family planning	1990	Median (50th percentile)	23213
All women	Middle-income countries	Need for family planning	1990	Upper 97.5th percentile	45816
All women	Middle-income countries	Need for family planning	2000	Lower 2.5th percentile	24265
All women	Middle-income countries	Need for family planning	2000	Median (50th percentile)	27217
All women	Middle-income countries	Need for family planning	2000	Upper 97.5th percentile	47796
All women	Middle-income countries	Need for family planning	2010	Lower 2.5th percentile	24631
All women	Middle-income countries	Need for family planning	2010	Median (50th percentile)	28327
All women	Middle-income countries	Need for family planning	2010	Upper 97.5th percentile	49483
All women	Middle-income countries	Need for family planning	2019	Lower 2.5th percentile	24027
All women	Middle-income countries	Need for family planning	2019	Median (50th percentile)	27988
All women	Middle-income countries	Need for family planning	2019	Upper 97.5th percentile	45021
All women	Middle-income countries	Need for family planning	2030	Lower 2.5th percentile	25223
All women	Middle-income countries	Need for family planning	2030	Median (50th percentile)	31018
All women	Middle-income countries	Need for family planning	2030	Upper 97.5th percentile	51252
All women	Upper-middle-income countries	Contraceptive use (modern methods)	1990	Lower 2.5th percentile	2719
All women	Upper-middle-income countries	Contraceptive use (modern methods)	1990	Median (50th percentile)	3692
All women	Upper-middle-income countries	Contraceptive use (modern methods)	1990	Upper 97.5th percentile	10220
All women	Upper-middle-income countries	Contraceptive use (modern methods)	2000	Lower 2.5th percentile	5067
All women	Upper-middle-income countries	Contraceptive use (modern methods)	2000	Median (50th percentile)	6469
All women	Upper-middle-income countries	Contraceptive use (modern methods)	2000	Upper 97.5th percentile	14278
All women	Upper-middle-income countries	Contraceptive use (modern methods)	2010	Lower 2.5th percentile	6673
All women	Upper-middle-income countries	Contraceptive use (modern methods)	2010	Median (50th percentile)	8986
All women	Upper-middle-income countries	Contraceptive use (modern methods)	2010	Upper 97.5th percentile	19071
All women	Upper-middle-income countries	Contraceptive use (modern methods)	2019	Lower 2.5th percentile	7068
All women	Upper-middle-income countries	Contraceptive use (modern methods)	2019	Median (50th percentile)	9998
All women	Upper-middle-income countries	Contraceptive use (modern methods)	2019	Upper 97.5th percentile	20024
All women	Upper-middle-income countries	Contraceptive use (modern methods)	2030	Lower 2.5th percentile	7673
All women	Upper-middle-income countries	Contraceptive use (modern methods)	2030	Median (50th percentile)	11852
All women	Upper-middle-income countries	Contraceptive use (modern methods)	2030	Upper 97.5th percentile	25692
All women	Upper-middle-income countries	Contraceptive use (any method)	1990	Lower 2.5th percentile	3784
All women	Upper-middle-income countries	Contraceptive use (any method)	1990	Median (50th percentile)	5213
All women	Upper-middle-income countries	Contraceptive use (any method)	1990	Upper 97.5th percentile	14446
All women	Upper-middle-income countries	Contraceptive use (any method)	2000	Lower 2.5th percentile	6161
All women	Upper-middle-income countries	Contraceptive use (any method)	2000	Median (50th percentile)	7932
All women	Upper-middle-income countries	Contraceptive use (any method)	2000	Upper 97.5th percentile	17636
All women	Upper-middle-income countries	Contraceptive use (any method)	2010	Lower 2.5th percentile	7563
All women	Upper-middle-income countries	Contraceptive use (any method)	2010	Median (50th percentile)	10190
All women	Upper-middle-income countries	Contraceptive use (any method)	2010	Upper 97.5th percentile	21899
All women	Upper-middle-income countries	Contraceptive use (any method)	2019	Lower 2.5th percentile	7804
All women	Upper-middle-income countries	Contraceptive use (any method)	2019	Median (50th percentile)	10938
All women	Upper-middle-income countries	Contraceptive use (any method)	2019	Upper 97.5th percentile	21784
All women	Upper-middle-income countries	Contraceptive use (any method)	2030	Lower 2.5th percentile	8337
All women	Upper-middle-income countries	Contraceptive use (any method)	2030	Median (50th percentile)	12764
All women	Upper-middle-income countries	Contraceptive use (any method)	2030	Upper 97.5th percentile	27606
All women	Upper-middle-income countries	Unmet need for family planning	1990	Lower 2.5th percentile	3109
All women	Upper-middle-income countries	Unmet need for family planning	1990	Median (50th percentile)	4597
All women	Upper-middle-income countries	Unmet need for family planning	1990	Upper 97.5th percentile	23660
All women	Upper-middle-income countries	Unmet need for family planning	2000	Lower 2.5th percentile	3284
All women	Upper-middle-income countries	Unmet need for family planning	2000	Median (50th percentile)	4687
All women	Upper-middle-income countries	Unmet need for family planning	2000	Upper 97.5th percentile	21625
All women	Upper-middle-income countries	Unmet need for family planning	2010	Lower 2.5th percentile	2806
All women	Upper-middle-income countries	Unmet need for family planning	2010	Median (50th percentile)	4348
All women	Upper-middle-income countries	Unmet need for family planning	2010	Upper 97.5th percentile	21024
All women	Upper-middle-income countries	Unmet need for family planning	2019	Lower 2.5th percentile	2200
All women	Upper-middle-income countries	Unmet need for family planning	2019	Median (50th percentile)	3634
All women	Upper-middle-income countries	Unmet need for family planning	2019	Upper 97.5th percentile	16506
All women	Upper-middle-income countries	Unmet need for family planning	2030	Lower 2.5th percentile	1907
All women	Upper-middle-income countries	Unmet need for family planning	2030	Median (50th percentile)	3562
All women	Upper-middle-income countries	Unmet need for family planning	2030	Upper 97.5th percentile	18006
All women	Upper-middle-income countries	Need for family planning	1990	Lower 2.5th percentile	7581
All women	Upper-middle-income countries	Need for family planning	1990	Median (50th percentile)	9810
All women	Upper-middle-income countries	Need for family planning	1990	Upper 97.5th percentile	32437
All women	Upper-middle-income countries	Need for family planning	2000	Lower 2.5th percentile	10108
All women	Upper-middle-income countries	Need for family planning	2000	Median (50th percentile)	12619
All women	Upper-middle-income countries	Need for family planning	2000	Upper 97.5th percentile	33261
All women	Upper-middle-income countries	Need for family planning	2010	Lower 2.5th percentile	11278
All women	Upper-middle-income countries	Need for family planning	2010	Median (50th percentile)	14539
All women	Upper-middle-income countries	Need for family planning	2010	Upper 97.5th percentile	35787
All women	Upper-middle-income countries	Need for family planning	2019	Lower 2.5th percentile	11056
All women	Upper-middle-income countries	Need for family planning	2019	Median (50th percentile)	14571
All women	Upper-middle-income countries	Need for family planning	2019	Upper 97.5th percentile	31485
All women	Upper-middle-income countries	Need for family planning	2030	Lower 2.5th percentile	11574
All women	Upper-middle-income countries	Need for family planning	2030	Median (50th percentile)	16326
All women	Upper-middle-income countries	Need for family planning	2030	Upper 97.5th percentile	36421
All women	Lower-middle-income countries	Contraceptive use (modern methods)	1990	Lower 2.5th percentile	2102
All women	Lower-middle-income countries	Contraceptive use (modern methods)	1990	Median (50th percentile)	2406
All women	Lower-middle-income countries	Contraceptive use (modern methods)	1990	Upper 97.5th percentile	3129
All women	Lower-middle-income countries	Contraceptive use (modern methods)	2000	Lower 2.5th percentile	4119
All women	Lower-middle-income countries	Contraceptive use (modern methods)	2000	Median (50th percentile)	4455
All women	Lower-middle-income countries	Contraceptive use (modern methods)	2000	Upper 97.5th percentile	5604
All women	Lower-middle-income countries	Contraceptive use (modern methods)	2010	Lower 2.5th percentile	4950
All women	Lower-middle-income countries	Contraceptive use (modern methods)	2010	Median (50th percentile)	5342
All women	Lower-middle-income countries	Contraceptive use (modern methods)	2010	Upper 97.5th percentile	7013
All women	Lower-middle-income countries	Contraceptive use (modern methods)	2019	Lower 2.5th percentile	5562
All women	Lower-middle-income countries	Contraceptive use (modern methods)	2019	Median (50th percentile)	6206
All women	Lower-middle-income countries	Contraceptive use (modern methods)	2019	Upper 97.5th percentile	8348
All women	Lower-middle-income countries	Contraceptive use (modern methods)	2030	Lower 2.5th percentile	6162
All women	Lower-middle-income countries	Contraceptive use (modern methods)	2030	Median (50th percentile)	7642
All women	Lower-middle-income countries	Contraceptive use (modern methods)	2030	Upper 97.5th percentile	11343
All women	Lower-middle-income countries	Contraceptive use (any method)	1990	Lower 2.5th percentile	3538
All women	Lower-middle-income countries	Contraceptive use (any method)	1990	Median (50th percentile)	3930
All women	Lower-middle-income countries	Contraceptive use (any method)	1990	Upper 97.5th percentile	5328
All women	Lower-middle-income countries	Contraceptive use (any method)	2000	Lower 2.5th percentile	5844
All women	Lower-middle-income countries	Contraceptive use (any method)	2000	Median (50th percentile)	6221
All women	Lower-middle-income countries	Contraceptive use (any method)	2000	Upper 97.5th percentile	8264
All women	Lower-middle-income countries	Contraceptive use (any method)	2010	Lower 2.5th percentile	6374
All women	Lower-middle-income countries	Contraceptive use (any method)	2010	Median (50th percentile)	6808
All women	Lower-middle-income countries	Contraceptive use (any method)	2010	Upper 97.5th percentile	9564
All women	Lower-middle-income countries	Contraceptive use (any method)	2019	Lower 2.5th percentile	6689
All women	Lower-middle-income countries	Contraceptive use (any method)	2019	Median (50th percentile)	7427
All women	Lower-middle-income countries	Contraceptive use (any method)	2019	Upper 97.5th percentile	10793
All women	Lower-middle-income countries	Contraceptive use (any method)	2030	Lower 2.5th percentile	7060
All women	Lower-middle-income countries	Contraceptive use (any method)	2030	Median (50th percentile)	8839
All women	Lower-middle-income countries	Contraceptive use (any method)	2030	Upper 97.5th percentile	13988
All women	Lower-middle-income countries	Unmet need for family planning	1990	Lower 2.5th percentile	7985
All women	Lower-middle-income countries	Unmet need for family planning	1990	Median (50th percentile)	9234
All women	Lower-middle-income countries	Unmet need for family planning	1990	Upper 97.5th percentile	10728
All women	Lower-middle-income countries	Unmet need for family planning	2000	Lower 2.5th percentile	7347
All women	Lower-middle-income countries	Unmet need for family planning	2000	Median (50th percentile)	8072
All women	Lower-middle-income countries	Unmet need for family planning	2000	Upper 97.5th percentile	9115
All women	Lower-middle-income countries	Unmet need for family planning	2010	Lower 2.5th percentile	5845
All women	Lower-middle-income countries	Unmet need for family planning	2010	Median (50th percentile)	6607
All women	Lower-middle-income countries	Unmet need for family planning	2010	Upper 97.5th percentile	7777
All women	Lower-middle-income countries	Unmet need for family planning	2019	Lower 2.5th percentile	4900
All women	Lower-middle-income countries	Unmet need for family planning	2019	Median (50th percentile)	5621
All women	Lower-middle-income countries	Unmet need for family planning	2019	Upper 97.5th percentile	6765
All women	Lower-middle-income countries	Unmet need for family planning	2030	Lower 2.5th percentile	4238
All women	Lower-middle-income countries	Unmet need for family planning	2030	Median (50th percentile)	5305
All women	Lower-middle-income countries	Unmet need for family planning	2030	Upper 97.5th percentile	7141
All women	Lower-middle-income countries	Need for family planning	1990	Lower 2.5th percentile	11897
All women	Lower-middle-income countries	Need for family planning	1990	Median (50th percentile)	13164
All women	Lower-middle-income countries	Need for family planning	1990	Upper 97.5th percentile	15168
All women	Lower-middle-income countries	Need for family planning	2000	Lower 2.5th percentile	13494
All women	Lower-middle-income countries	Need for family planning	2000	Median (50th percentile)	14293
All women	Lower-middle-income countries	Need for family planning	2000	Upper 97.5th percentile	16548
All women	Lower-middle-income countries	Need for family planning	2010	Lower 2.5th percentile	12573
All women	Lower-middle-income countries	Need for family planning	2010	Median (50th percentile)	13416
All women	Lower-middle-income countries	Need for family planning	2010	Upper 97.5th percentile	16346
All women	Lower-middle-income countries	Need for family planning	2019	Lower 2.5th percentile	12060
All women	Lower-middle-income countries	Need for family planning	2019	Median (50th percentile)	13048
All women	Lower-middle-income countries	Need for family planning	2019	Upper 97.5th percentile	16521
All women	Lower-middle-income countries	Need for family planning	2030	Lower 2.5th percentile	12090
All women	Lower-middle-income countries	Need for family planning	2030	Median (50th percentile)	14144
All women	Lower-middle-income countries	Need for family planning	2030	Upper 97.5th percentile	19553
All women	Low-income countries	Contraceptive use (modern methods)	1990	Lower 2.5th percentile	178
All women	Low-income countries	Contraceptive use (modern methods)	1990	Median (50th percentile)	231
All women	Low-income countries	Contraceptive use (modern methods)	1990	Upper 97.5th percentile	410
All women	Low-income countries	Contraceptive use (modern methods)	2000	Lower 2.5th percentile	672
All women	Low-income countries	Contraceptive use (modern methods)	2000	Median (50th percentile)	761
All women	Low-income countries	Contraceptive use (modern methods)	2000	Upper 97.5th percentile	1021
All women	Low-income countries	Contraceptive use (modern methods)	2010	Lower 2.5th percentile	1536
All women	Low-income countries	Contraceptive use (modern methods)	2010	Median (50th percentile)	1672
All women	Low-income countries	Contraceptive use (modern methods)	2010	Upper 97.5th percentile	2073
All women	Low-income countries	Contraceptive use (modern methods)	2019	Lower 2.5th percentile	2716
All women	Low-income countries	Contraceptive use (modern methods)	2019	Median (50th percentile)	3118
All women	Low-income countries	Contraceptive use (modern methods)	2019	Upper 97.5th percentile	3797
All women	Low-income countries	Contraceptive use (modern methods)	2030	Lower 2.5th percentile	3901
All women	Low-income countries	Contraceptive use (modern methods)	2030	Median (50th percentile)	5103
All women	Low-income countries	Contraceptive use (modern methods)	2030	Upper 97.5th percentile	6962
All women	Low-income countries	Contraceptive use (any method)	1990	Lower 2.5th percentile	575
All women	Low-income countries	Contraceptive use (any method)	1990	Median (50th percentile)	726
All women	Low-income countries	Contraceptive use (any method)	1990	Upper 97.5th percentile	1075
All women	Low-income countries	Contraceptive use (any method)	2000	Lower 2.5th percentile	1207
All women	Low-income countries	Contraceptive use (any method)	2000	Median (50th percentile)	1383
All women	Low-income countries	Contraceptive use (any method)	2000	Upper 97.5th percentile	1829
All women	Low-income countries	Contraceptive use (any method)	2010	Lower 2.5th percentile	2069
All women	Low-income countries	Contraceptive use (any method)	2010	Median (50th percentile)	2250
All women	Low-income countries	Contraceptive use (any method)	2010	Upper 97.5th percentile	2872
All women	Low-income countries	Contraceptive use (any method)	2019	Lower 2.5th percentile	3216
All women	Low-income countries	Contraceptive use (any method)	2019	Median (50th percentile)	3702
All women	Low-income countries	Contraceptive use (any method)	2019	Upper 97.5th percentile	4661
All women	Low-income countries	Contraceptive use (any method)	2030	Lower 2.5th percentile	4367
All women	Low-income countries	Contraceptive use (any method)	2030	Median (50th percentile)	5717
All women	Low-income countries	Contraceptive use (any method)	2030	Upper 97.5th percentile	7939
All women	Low-income countries	Unmet need for family planning	1990	Lower 2.5th percentile	1960
All women	Low-income countries	Unmet need for family planning	1990	Median (50th percentile)	2228
All women	Low-income countries	Unmet need for family planning	1990	Upper 97.5th percentile	2685
All women	Low-income countries	Unmet need for family planning	2000	Lower 2.5th percentile	2552
All women	Low-income countries	Unmet need for family planning	2000	Median (50th percentile)	2752
All women	Low-income countries	Unmet need for family planning	2000	Upper 97.5th percentile	3122
All women	Low-income countries	Unmet need for family planning	2010	Lower 2.5th percentile	2964
All women	Low-income countries	Unmet need for family planning	2010	Median (50th percentile)	3161
All women	Low-income countries	Unmet need for family planning	2010	Upper 97.5th percentile	3557
All women	Low-income countries	Unmet need for family planning	2019	Lower 2.5th percentile	3321
All women	Low-income countries	Unmet need for family planning	2019	Median (50th percentile)	3774
All women	Low-income countries	Unmet need for family planning	2019	Upper 97.5th percentile	4383
All women	Low-income countries	Unmet need for family planning	2030	Lower 2.5th percentile	3495
All women	Low-income countries	Unmet need for family planning	2030	Median (50th percentile)	4385
All women	Low-income countries	Unmet need for family planning	2030	Upper 97.5th percentile	5619
All women	Low-income countries	Need for family planning	1990	Lower 2.5th percentile	2632
All women	Low-income countries	Need for family planning	1990	Median (50th percentile)	2955
All women	Low-income countries	Need for family planning	1990	Upper 97.5th percentile	3536
All women	Low-income countries	Need for family planning	2000	Lower 2.5th percentile	3852
All women	Low-income countries	Need for family planning	2000	Median (50th percentile)	4135
All women	Low-income countries	Need for family planning	2000	Upper 97.5th percentile	4721
All women	Low-income countries	Need for family planning	2010	Lower 2.5th percentile	5138
All women	Low-income countries	Need for family planning	2010	Median (50th percentile)	5410
All women	Low-income countries	Need for family planning	2010	Upper 97.5th percentile	6132
All women	Low-income countries	Need for family planning	2019	Lower 2.5th percentile	6762
All women	Low-income countries	Need for family planning	2019	Median (50th percentile)	7476
All women	Low-income countries	Need for family planning	2019	Upper 97.5th percentile	8623
All women	Low-income countries	Need for family planning	2030	Lower 2.5th percentile	8394
All women	Low-income countries	Need for family planning	2030	Median (50th percentile)	10102
All women	Low-income countries	Need for family planning	2030	Upper 97.5th percentile	12538
All women	No income group available	Contraceptive use (modern methods)	1990	Lower 2.5th percentile	1
All women	No income group available	Contraceptive use (modern methods)	1990	Median (50th percentile)	2
All women	No income group available	Contraceptive use (modern methods)	1990	Upper 97.5th percentile	4
All women	No income group available	Contraceptive use (modern methods)	2000	Lower 2.5th percentile	1
All women	No income group available	Contraceptive use (modern methods)	2000	Median (50th percentile)	3
All women	No income group available	Contraceptive use (modern methods)	2000	Upper 97.5th percentile	7
All women	No income group available	Contraceptive use (modern methods)	2010	Lower 2.5th percentile	2
All women	No income group available	Contraceptive use (modern methods)	2010	Median (50th percentile)	5
All women	No income group available	Contraceptive use (modern methods)	2010	Upper 97.5th percentile	13
All women	No income group available	Contraceptive use (modern methods)	2019	Lower 2.5th percentile	3
All women	No income group available	Contraceptive use (modern methods)	2019	Median (50th percentile)	7
All women	No income group available	Contraceptive use (modern methods)	2019	Upper 97.5th percentile	17
All women	No income group available	Contraceptive use (modern methods)	2030	Lower 2.5th percentile	3
All women	No income group available	Contraceptive use (modern methods)	2030	Median (50th percentile)	7
All women	No income group available	Contraceptive use (modern methods)	2030	Upper 97.5th percentile	19
All women	No income group available	Contraceptive use (any method)	1990	Lower 2.5th percentile	1
All women	No income group available	Contraceptive use (any method)	1990	Median (50th percentile)	2
All women	No income group available	Contraceptive use (any method)	1990	Upper 97.5th percentile	7
All women	No income group available	Contraceptive use (any method)	2000	Lower 2.5th percentile	2
All women	No income group available	Contraceptive use (any method)	2000	Median (50th percentile)	4
All women	No income group available	Contraceptive use (any method)	2000	Upper 97.5th percentile	9
All women	No income group available	Contraceptive use (any method)	2010	Lower 2.5th percentile	3
All women	No income group available	Contraceptive use (any method)	2010	Median (50th percentile)	6
All women	No income group available	Contraceptive use (any method)	2010	Upper 97.5th percentile	15
All women	No income group available	Contraceptive use (any method)	2019	Lower 2.5th percentile	3
All women	No income group available	Contraceptive use (any method)	2019	Median (50th percentile)	7
All women	No income group available	Contraceptive use (any method)	2019	Upper 97.5th percentile	18
All women	No income group available	Contraceptive use (any method)	2030	Lower 2.5th percentile	3
All women	No income group available	Contraceptive use (any method)	2030	Median (50th percentile)	8
All women	No income group available	Contraceptive use (any method)	2030	Upper 97.5th percentile	20
All women	No income group available	Unmet need for family planning	1990	Lower 2.5th percentile	2
All women	No income group available	Unmet need for family planning	1990	Median (50th percentile)	4
All women	No income group available	Unmet need for family planning	1990	Upper 97.5th percentile	13
All women	No income group available	Unmet need for family planning	2000	Lower 2.5th percentile	1
All women	No income group available	Unmet need for family planning	2000	Median (50th percentile)	4
All women	No income group available	Unmet need for family planning	2000	Upper 97.5th percentile	13
All women	No income group available	Unmet need for family planning	2010	Lower 2.5th percentile	1
All women	No income group available	Unmet need for family planning	2010	Median (50th percentile)	4
All women	No income group available	Unmet need for family planning	2010	Upper 97.5th percentile	15
All women	No income group available	Unmet need for family planning	2019	Lower 2.5th percentile	1
All women	No income group available	Unmet need for family planning	2019	Median (50th percentile)	4
All women	No income group available	Unmet need for family planning	2019	Upper 97.5th percentile	15
All women	No income group available	Unmet need for family planning	2030	Lower 2.5th percentile	1
All women	No income group available	Unmet need for family planning	2030	Median (50th percentile)	4
All women	No income group available	Unmet need for family planning	2030	Upper 97.5th percentile	13
All women	No income group available	Need for family planning	1990	Lower 2.5th percentile	3
All women	No income group available	Need for family planning	1990	Median (50th percentile)	6
All women	No income group available	Need for family planning	1990	Upper 97.5th percentile	17
All women	No income group available	Need for family planning	2000	Lower 2.5th percentile	4
All women	No income group available	Need for family planning	2000	Median (50th percentile)	7
All women	No income group available	Need for family planning	2000	Upper 97.5th percentile	18
All women	No income group available	Need for family planning	2010	Lower 2.5th percentile	5
All women	No income group available	Need for family planning	2010	Median (50th percentile)	10
All women	No income group available	Need for family planning	2010	Upper 97.5th percentile	24
All women	No income group available	Need for family planning	2019	Lower 2.5th percentile	6
All women	No income group available	Need for family planning	2019	Median (50th percentile)	12
All women	No income group available	Need for family planning	2019	Upper 97.5th percentile	26
All women	No income group available	Need for family planning	2030	Lower 2.5th percentile	6
All women	No income group available	Need for family planning	2030	Median (50th percentile)	11
All women	No income group available	Need for family planning	2030	Upper 97.5th percentile	26
Married women	High-income countries	Contraceptive use (modern methods)	1990	Lower 2.5th percentile	331
Married women	High-income countries	Contraceptive use (modern methods)	1990	Median (50th percentile)	653
Married women	High-income countries	Contraceptive use (modern methods)	1990	Upper 97.5th percentile	944
Married women	High-income countries	Contraceptive use (modern methods)	2000	Lower 2.5th percentile	438
Married women	High-income countries	Contraceptive use (modern methods)	2000	Median (50th percentile)	745
Married women	High-income countries	Contraceptive use (modern methods)	2000	Upper 97.5th percentile	937
Married women	High-income countries	Contraceptive use (modern methods)	2010	Lower 2.5th percentile	566
Married women	High-income countries	Contraceptive use (modern methods)	2010	Median (50th percentile)	709
Married women	High-income countries	Contraceptive use (modern methods)	2010	Upper 97.5th percentile	810
Married women	High-income countries	Contraceptive use (modern methods)	2019	Lower 2.5th percentile	541
Married women	High-income countries	Contraceptive use (modern methods)	2019	Median (50th percentile)	646
Married women	High-income countries	Contraceptive use (modern methods)	2019	Upper 97.5th percentile	726
Married women	High-income countries	Contraceptive use (modern methods)	2030	Lower 2.5th percentile	516
Married women	High-income countries	Contraceptive use (modern methods)	2030	Median (50th percentile)	640
Married women	High-income countries	Contraceptive use (modern methods)	2030	Upper 97.5th percentile	736
Married women	High-income countries	Contraceptive use (any method)	1990	Lower 2.5th percentile	794
Married women	High-income countries	Contraceptive use (any method)	1990	Median (50th percentile)	1045
Married women	High-income countries	Contraceptive use (any method)	1990	Upper 97.5th percentile	1315
Married women	High-income countries	Contraceptive use (any method)	2000	Lower 2.5th percentile	836
Married women	High-income countries	Contraceptive use (any method)	2000	Median (50th percentile)	1008
Married women	High-income countries	Contraceptive use (any method)	2000	Upper 97.5th percentile	1158
Married women	High-income countries	Contraceptive use (any method)	2010	Lower 2.5th percentile	780
Married women	High-income countries	Contraceptive use (any method)	2010	Median (50th percentile)	868
Married women	High-income countries	Contraceptive use (any method)	2010	Upper 97.5th percentile	945
Married women	High-income countries	Contraceptive use (any method)	2019	Lower 2.5th percentile	673
Married women	High-income countries	Contraceptive use (any method)	2019	Median (50th percentile)	753
Married women	High-income countries	Contraceptive use (any method)	2019	Upper 97.5th percentile	816
Married women	High-income countries	Contraceptive use (any method)	2030	Lower 2.5th percentile	615
Married women	High-income countries	Contraceptive use (any method)	2030	Median (50th percentile)	731
Married women	High-income countries	Contraceptive use (any method)	2030	Upper 97.5th percentile	815
Married women	High-income countries	Unmet need for family planning	1990	Lower 2.5th percentile	262
Married women	High-income countries	Unmet need for family planning	1990	Median (50th percentile)	406
Married women	High-income countries	Unmet need for family planning	1990	Upper 97.5th percentile	615
Married women	High-income countries	Unmet need for family planning	2000	Lower 2.5th percentile	169
Married women	High-income countries	Unmet need for family planning	2000	Median (50th percentile)	263
Married women	High-income countries	Unmet need for family planning	2000	Upper 97.5th percentile	414
Married women	High-income countries	Unmet need for family planning	2010	Lower 2.5th percentile	101
Married women	High-income countries	Unmet need for family planning	2010	Median (50th percentile)	160
Married women	High-income countries	Unmet need for family planning	2010	Upper 97.5th percentile	251
Married women	High-income countries	Unmet need for family planning	2019	Lower 2.5th percentile	64
Married women	High-income countries	Unmet need for family planning	2019	Median (50th percentile)	101
Married women	High-income countries	Unmet need for family planning	2019	Upper 97.5th percentile	164
Married women	High-income countries	Unmet need for family planning	2030	Lower 2.5th percentile	50
Married women	High-income countries	Unmet need for family planning	2030	Median (50th percentile)	87
Married women	High-income countries	Unmet need for family planning	2030	Upper 97.5th percentile	156
Married women	High-income countries	Need for family planning	1990	Lower 2.5th percentile	1235
Married women	High-income countries	Need for family planning	1990	Median (50th percentile)	1452
Married women	High-income countries	Need for family planning	1990	Upper 97.5th percentile	1663
Married women	High-income countries	Need for family planning	2000	Lower 2.5th percentile	1122
Married women	High-income countries	Need for family planning	2000	Median (50th percentile)	1271
Married women	High-income countries	Need for family planning	2000	Upper 97.5th percentile	1405
Married women	High-income countries	Need for family planning	2010	Lower 2.5th percentile	942
Married women	High-income countries	Need for family planning	2010	Median (50th percentile)	1028
Married women	High-income countries	Need for family planning	2010	Upper 97.5th percentile	1112
Married women	High-income countries	Need for family planning	2019	Lower 2.5th percentile	789
Married women	High-income countries	Need for family planning	2019	Median (50th percentile)	854
Married women	High-income countries	Need for family planning	2019	Upper 97.5th percentile	910
Married women	High-income countries	Need for family planning	2030	Lower 2.5th percentile	736
Married women	High-income countries	Need for family planning	2030	Median (50th percentile)	818
Married women	High-income countries	Need for family planning	2030	Upper 97.5th percentile	877
Married women	Middle-income countries	Contraceptive use (modern methods)	1990	Lower 2.5th percentile	3540
Married women	Middle-income countries	Contraceptive use (modern methods)	1990	Median (50th percentile)	4000
Married women	Middle-income countries	Contraceptive use (modern methods)	1990	Upper 97.5th percentile	4619
Married women	Middle-income countries	Contraceptive use (modern methods)	2000	Lower 2.5th percentile	6009
Married women	Middle-income countries	Contraceptive use (modern methods)	2000	Median (50th percentile)	6479
Married women	Middle-income countries	Contraceptive use (modern methods)	2000	Upper 97.5th percentile	7019
Married women	Middle-income countries	Contraceptive use (modern methods)	2010	Lower 2.5th percentile	6701
Married women	Middle-income countries	Contraceptive use (modern methods)	2010	Median (50th percentile)	7220
Married women	Middle-income countries	Contraceptive use (modern methods)	2010	Upper 97.5th percentile	7806
Married women	Middle-income countries	Contraceptive use (modern methods)	2019	Lower 2.5th percentile	6690
Married women	Middle-income countries	Contraceptive use (modern methods)	2019	Median (50th percentile)	7377
Married women	Middle-income countries	Contraceptive use (modern methods)	2019	Upper 97.5th percentile	8107
Married women	Middle-income countries	Contraceptive use (modern methods)	2030	Lower 2.5th percentile	6159
Married women	Middle-income countries	Contraceptive use (modern methods)	2030	Median (50th percentile)	7201
Married women	Middle-income countries	Contraceptive use (modern methods)	2030	Upper 97.5th percentile	8482
Married women	Middle-income countries	Contraceptive use (any method)	1990	Lower 2.5th percentile	5197
Married women	Middle-income countries	Contraceptive use (any method)	1990	Median (50th percentile)	5746
Married women	Middle-income countries	Contraceptive use (any method)	1990	Upper 97.5th percentile	6502
Married women	Middle-income countries	Contraceptive use (any method)	2000	Lower 2.5th percentile	7916
Married women	Middle-income countries	Contraceptive use (any method)	2000	Median (50th percentile)	8403
Married women	Middle-income countries	Contraceptive use (any method)	2000	Upper 97.5th percentile	8981
Married women	Middle-income countries	Contraceptive use (any method)	2010	Lower 2.5th percentile	8285
Married women	Middle-income countries	Contraceptive use (any method)	2010	Median (50th percentile)	8832
Married women	Middle-income countries	Contraceptive use (any method)	2010	Upper 97.5th percentile	9449
Married women	Middle-income countries	Contraceptive use (any method)	2019	Lower 2.5th percentile	7932
Married women	Middle-income countries	Contraceptive use (any method)	2019	Median (50th percentile)	8686
Married women	Middle-income countries	Contraceptive use (any method)	2019	Upper 97.5th percentile	9493
Married women	Middle-income countries	Contraceptive use (any method)	2030	Lower 2.5th percentile	7117
Married women	Middle-income countries	Contraceptive use (any method)	2030	Median (50th percentile)	8349
Married women	Middle-income countries	Contraceptive use (any method)	2030	Upper 97.5th percentile	9862
Married women	Middle-income countries	Unmet need for family planning	1990	Lower 2.5th percentile	9922
Married women	Middle-income countries	Unmet need for family planning	1990	Median (50th percentile)	11319
Married women	Middle-income countries	Unmet need for family planning	1990	Upper 97.5th percentile	12859
Married women	Middle-income countries	Unmet need for family planning	2000	Lower 2.5th percentile	8528
Married women	Middle-income countries	Unmet need for family planning	2000	Median (50th percentile)	9384
Married women	Middle-income countries	Unmet need for family planning	2000	Upper 97.5th percentile	10309
Married women	Middle-income countries	Unmet need for family planning	2010	Lower 2.5th percentile	6247
Married women	Middle-income countries	Unmet need for family planning	2010	Median (50th percentile)	7063
Married women	Middle-income countries	Unmet need for family planning	2010	Upper 97.5th percentile	8018
Married women	Middle-income countries	Unmet need for family planning	2019	Lower 2.5th percentile	4613
Married women	Middle-income countries	Unmet need for family planning	2019	Median (50th percentile)	5279
Married women	Middle-income countries	Unmet need for family planning	2019	Upper 97.5th percentile	6054
Married women	Middle-income countries	Unmet need for family planning	2030	Lower 2.5th percentile	3214
Married women	Middle-income countries	Unmet need for family planning	2030	Median (50th percentile)	3999
Married women	Middle-income countries	Unmet need for family planning	2030	Upper 97.5th percentile	4923
Married women	Middle-income countries	Need for family planning	1990	Lower 2.5th percentile	15606
Married women	Middle-income countries	Need for family planning	1990	Median (50th percentile)	17065
Married women	Middle-income countries	Need for family planning	1990	Upper 97.5th percentile	18649
Married women	Middle-income countries	Need for family planning	2000	Lower 2.5th percentile	16883
Married women	Middle-income countries	Need for family planning	2000	Median (50th percentile)	17787
Married women	Middle-income countries	Need for family planning	2000	Upper 97.5th percentile	18755
Married women	Middle-income countries	Need for family planning	2010	Lower 2.5th percentile	14996
Married women	Middle-income countries	Need for family planning	2010	Median (50th percentile)	15895
Married women	Middle-income countries	Need for family planning	2010	Upper 97.5th percentile	16895
Married women	Middle-income countries	Need for family planning	2019	Lower 2.5th percentile	13122
Married women	Middle-income countries	Need for family planning	2019	Median (50th percentile)	13965
Married women	Middle-income countries	Need for family planning	2019	Upper 97.5th percentile	14880
Married women	Middle-income countries	Need for family planning	2030	Lower 2.5th percentile	11210
Married women	Middle-income countries	Need for family planning	2030	Median (50th percentile)	12349
Married women	Middle-income countries	Need for family planning	2030	Upper 97.5th percentile	13657
Married women	Upper-middle-income countries	Contraceptive use (modern methods)	1990	Lower 2.5th percentile	1609
Married women	Upper-middle-income countries	Contraceptive use (modern methods)	1990	Median (50th percentile)	1936
Married women	Upper-middle-income countries	Contraceptive use (modern methods)	1990	Upper 97.5th percentile	2489
Married women	Upper-middle-income countries	Contraceptive use (modern methods)	2000	Lower 2.5th percentile	2461
Married women	Upper-middle-income countries	Contraceptive use (modern methods)	2000	Median (50th percentile)	2808
Married women	Upper-middle-income countries	Contraceptive use (modern methods)	2000	Upper 97.5th percentile	3272
Married women	Upper-middle-income countries	Contraceptive use (modern methods)	2010	Lower 2.5th percentile	2787
Married women	Upper-middle-income countries	Contraceptive use (modern methods)	2010	Median (50th percentile)	3172
Married women	Upper-middle-income countries	Contraceptive use (modern methods)	2010	Upper 97.5th percentile	3633
Married women	Upper-middle-income countries	Contraceptive use (modern methods)	2019	Lower 2.5th percentile	2689
Married women	Upper-middle-income countries	Contraceptive use (modern methods)	2019	Median (50th percentile)	3106
Married women	Upper-middle-income countries	Contraceptive use (modern methods)	2019	Upper 97.5th percentile	3541
Married women	Upper-middle-income countries	Contraceptive use (modern methods)	2030	Lower 2.5th percentile	2477
Married women	Upper-middle-income countries	Contraceptive use (modern methods)	2030	Median (50th percentile)	3022
Married women	Upper-middle-income countries	Contraceptive use (modern methods)	2030	Upper 97.5th percentile	3589
Married women	Upper-middle-income countries	Contraceptive use (any method)	1990	Lower 2.5th percentile	2255
Married women	Upper-middle-income countries	Contraceptive use (any method)	1990	Median (50th percentile)	2657
Married women	Upper-middle-income countries	Contraceptive use (any method)	1990	Upper 97.5th percentile	3301
Married women	Upper-middle-income countries	Contraceptive use (any method)	2000	Lower 2.5th percentile	3158
Married women	Upper-middle-income countries	Contraceptive use (any method)	2000	Median (50th percentile)	3530
Married women	Upper-middle-income countries	Contraceptive use (any method)	2000	Upper 97.5th percentile	4020
Married women	Upper-middle-income countries	Contraceptive use (any method)	2010	Lower 2.5th percentile	3346
Married women	Upper-middle-income countries	Contraceptive use (any method)	2010	Median (50th percentile)	3764
Married women	Upper-middle-income countries	Contraceptive use (any method)	2010	Upper 97.5th percentile	4239
Married women	Upper-middle-income countries	Contraceptive use (any method)	2019	Lower 2.5th percentile	3134
Married women	Upper-middle-income countries	Contraceptive use (any method)	2019	Median (50th percentile)	3580
Married women	Upper-middle-income countries	Contraceptive use (any method)	2019	Upper 97.5th percentile	4039
Married women	Upper-middle-income countries	Contraceptive use (any method)	2030	Lower 2.5th percentile	2846
Married women	Upper-middle-income countries	Contraceptive use (any method)	2030	Median (50th percentile)	3449
Married women	Upper-middle-income countries	Contraceptive use (any method)	2030	Upper 97.5th percentile	4064
Married women	Upper-middle-income countries	Unmet need for family planning	1990	Lower 2.5th percentile	2035
Married women	Upper-middle-income countries	Unmet need for family planning	1990	Median (50th percentile)	2582
Married women	Upper-middle-income countries	Unmet need for family planning	1990	Upper 97.5th percentile	3288
Married women	Upper-middle-income countries	Unmet need for family planning	2000	Lower 2.5th percentile	1809
Married women	Upper-middle-income countries	Unmet need for family planning	2000	Median (50th percentile)	2235
Married women	Upper-middle-income countries	Unmet need for family planning	2000	Upper 97.5th percentile	2765
Married women	Upper-middle-income countries	Unmet need for family planning	2010	Lower 2.5th percentile	1332
Married women	Upper-middle-income countries	Unmet need for family planning	2010	Median (50th percentile)	1666
Married women	Upper-middle-income countries	Unmet need for family planning	2010	Upper 97.5th percentile	2094
Married women	Upper-middle-income countries	Unmet need for family planning	2019	Lower 2.5th percentile	922
Married women	Upper-middle-income countries	Unmet need for family planning	2019	Median (50th percentile)	1199
Married women	Upper-middle-income countries	Unmet need for family planning	2019	Upper 97.5th percentile	1539
Married women	Upper-middle-income countries	Unmet need for family planning	2030	Lower 2.5th percentile	627
Married women	Upper-middle-income countries	Unmet need for family planning	2030	Median (50th percentile)	932
Married women	Upper-middle-income countries	Unmet need for family planning	2030	Upper 97.5th percentile	1316
Married women	Upper-middle-income countries	Need for family planning	1990	Lower 2.5th percentile	4598
Married women	Upper-middle-income countries	Need for family planning	1990	Median (50th percentile)	5240
Married women	Upper-middle-income countries	Need for family planning	1990	Upper 97.5th percentile	6010
Married women	Upper-middle-income countries	Need for family planning	2000	Lower 2.5th percentile	5261
Married women	Upper-middle-income countries	Need for family planning	2000	Median (50th percentile)	5766
Married women	Upper-middle-income countries	Need for family planning	2000	Upper 97.5th percentile	6329
Married women	Upper-middle-income countries	Need for family planning	2010	Lower 2.5th percentile	4998
Married women	Upper-middle-income countries	Need for family planning	2010	Median (50th percentile)	5430
Married women	Upper-middle-income countries	Need for family planning	2010	Upper 97.5th percentile	5863
Married women	Upper-middle-income countries	Need for family planning	2019	Lower 2.5th percentile	4423
Married women	Upper-middle-income countries	Need for family planning	2019	Median (50th percentile)	4779
Married women	Upper-middle-income countries	Need for family planning	2019	Upper 97.5th percentile	5114
Married women	Upper-middle-income countries	Need for family planning	2030	Lower 2.5th percentile	3955
Married women	Upper-middle-income countries	Need for family planning	2030	Median (50th percentile)	4381
Married women	Upper-middle-income countries	Need for family planning	2030	Upper 97.5th percentile	4776
Married women	Lower-middle-income countries	Contraceptive use (modern methods)	1990	Lower 2.5th percentile	1776
Married women	Lower-middle-income countries	Contraceptive use (modern methods)	1990	Median (50th percentile)	2051
Married women	Lower-middle-income countries	Contraceptive use (modern methods)	1990	Upper 97.5th percentile	2372
Married women	Lower-middle-income countries	Contraceptive use (modern methods)	2000	Lower 2.5th percentile	3375
Married women	Lower-middle-income countries	Contraceptive use (modern methods)	2000	Median (50th percentile)	3666
Married women	Lower-middle-income countries	Contraceptive use (modern methods)	2000	Upper 97.5th percentile	3960
Married women	Lower-middle-income countries	Contraceptive use (modern methods)	2010	Lower 2.5th percentile	3705
Married women	Lower-middle-income countries	Contraceptive use (modern methods)	2010	Median (50th percentile)	4043
Married women	Lower-middle-income countries	Contraceptive use (modern methods)	2010	Upper 97.5th percentile	4422
Married women	Lower-middle-income countries	Contraceptive use (modern methods)	2019	Lower 2.5th percentile	3764
Married women	Lower-middle-income countries	Contraceptive use (modern methods)	2019	Median (50th percentile)	4268
Married women	Lower-middle-income countries	Contraceptive use (modern methods)	2019	Upper 97.5th percentile	4837
Married women	Lower-middle-income countries	Contraceptive use (modern methods)	2030	Lower 2.5th percentile	3351
Married women	Lower-middle-income countries	Contraceptive use (modern methods)	2030	Median (50th percentile)	4167
Married women	Lower-middle-income countries	Contraceptive use (modern methods)	2030	Upper 97.5th percentile	5268
Married women	Lower-middle-income countries	Contraceptive use (any method)	1990	Lower 2.5th percentile	2742
Married women	Lower-middle-income countries	Contraceptive use (any method)	1990	Median (50th percentile)	3072
Married women	Lower-middle-income countries	Contraceptive use (any method)	1990	Upper 97.5th percentile	3481
Married women	Lower-middle-income countries	Contraceptive use (any method)	2000	Lower 2.5th percentile	4571
Married women	Lower-middle-income countries	Contraceptive use (any method)	2000	Median (50th percentile)	4872
Married women	Lower-middle-income countries	Contraceptive use (any method)	2000	Upper 97.5th percentile	5173
Married women	Lower-middle-income countries	Contraceptive use (any method)	2010	Lower 2.5th percentile	4716
Married women	Lower-middle-income countries	Contraceptive use (any method)	2010	Median (50th percentile)	5064
Married women	Lower-middle-income countries	Contraceptive use (any method)	2010	Upper 97.5th percentile	5469
Married women	Lower-middle-income countries	Contraceptive use (any method)	2019	Lower 2.5th percentile	4536
Married women	Lower-middle-income countries	Contraceptive use (any method)	2019	Median (50th percentile)	5099
Married women	Lower-middle-income countries	Contraceptive use (any method)	2019	Upper 97.5th percentile	5742
Married women	Lower-middle-income countries	Contraceptive use (any method)	2030	Lower 2.5th percentile	3899
Married women	Lower-middle-income countries	Contraceptive use (any method)	2030	Median (50th percentile)	4889
Married women	Lower-middle-income countries	Contraceptive use (any method)	2030	Upper 97.5th percentile	6237
Married women	Lower-middle-income countries	Unmet need for family planning	1990	Lower 2.5th percentile	7468
Married women	Lower-middle-income countries	Unmet need for family planning	1990	Median (50th percentile)	8717
Married women	Lower-middle-income countries	Unmet need for family planning	1990	Upper 97.5th percentile	10106
Married women	Lower-middle-income countries	Unmet need for family planning	2000	Lower 2.5th percentile	6423
Married women	Lower-middle-income countries	Unmet need for family planning	2000	Median (50th percentile)	7137
Married women	Lower-middle-income countries	Unmet need for family planning	2000	Upper 97.5th percentile	7896
Married women	Lower-middle-income countries	Unmet need for family planning	2010	Lower 2.5th percentile	4667
Married women	Lower-middle-income countries	Unmet need for family planning	2010	Median (50th percentile)	5387
Married women	Lower-middle-income countries	Unmet need for family planning	2010	Upper 97.5th percentile	6239
Married women	Lower-middle-income countries	Unmet need for family planning	2019	Lower 2.5th percentile	3479
Married women	Lower-middle-income countries	Unmet need for family planning	2019	Median (50th percentile)	4074
Married women	Lower-middle-income countries	Unmet need for family planning	2019	Upper 97.5th percentile	4776
Married women	Lower-middle-income countries	Unmet need for family planning	2030	Lower 2.5th percentile	2375
Married women	Lower-middle-income countries	Unmet need for family planning	2030	Median (50th percentile)	3052
Married women	Lower-middle-income countries	Unmet need for family planning	2030	Upper 97.5th percentile	3889
Married women	Lower-middle-income countries	Need for family planning	1990	Lower 2.5th percentile	10512
Married women	Lower-middle-income countries	Need for family planning	1990	Median (50th percentile)	11789
Married women	Lower-middle-income countries	Need for family planning	1990	Upper 97.5th percentile	13185
Married women	Lower-middle-income countries	Need for family planning	2000	Lower 2.5th percentile	11262
Married women	Lower-middle-income countries	Need for family planning	2000	Median (50th percentile)	12009
Married women	Lower-middle-income countries	Need for family planning	2000	Upper 97.5th percentile	12814
Married women	Lower-middle-income countries	Need for family planning	2010	Lower 2.5th percentile	9661
Married women	Lower-middle-income countries	Need for family planning	2010	Median (50th percentile)	10451
Married women	Lower-middle-income countries	Need for family planning	2010	Upper 97.5th percentile	11355
Married women	Lower-middle-income countries	Need for family planning	2019	Lower 2.5th percentile	8438
Married women	Lower-middle-income countries	Need for family planning	2019	Median (50th percentile)	9172
Married women	Lower-middle-income countries	Need for family planning	2019	Upper 97.5th percentile	10011
Married women	Lower-middle-income countries	Need for family planning	2030	Lower 2.5th percentile	6926
Married women	Lower-middle-income countries	Need for family planning	2030	Median (50th percentile)	7941
Married women	Lower-middle-income countries	Need for family planning	2030	Upper 97.5th percentile	9167
Married women	Low-income countries	Contraceptive use (modern methods)	1990	Lower 2.5th percentile	77
Married women	Low-income countries	Contraceptive use (modern methods)	1990	Median (50th percentile)	103
Married women	Low-income countries	Contraceptive use (modern methods)	1990	Upper 97.5th percentile	148
Married women	Low-income countries	Contraceptive use (modern methods)	2000	Lower 2.5th percentile	299
Married women	Low-income countries	Contraceptive use (modern methods)	2000	Median (50th percentile)	340
Married women	Low-income countries	Contraceptive use (modern methods)	2000	Upper 97.5th percentile	392
Married women	Low-income countries	Contraceptive use (modern methods)	2010	Lower 2.5th percentile	739
Married women	Low-income countries	Contraceptive use (modern methods)	2010	Median (50th percentile)	810
Married women	Low-income countries	Contraceptive use (modern methods)	2010	Upper 97.5th percentile	891
Married women	Low-income countries	Contraceptive use (modern methods)	2019	Lower 2.5th percentile	1167
Married women	Low-income countries	Contraceptive use (modern methods)	2019	Median (50th percentile)	1335
Married women	Low-income countries	Contraceptive use (modern methods)	2019	Upper 97.5th percentile	1521
Married women	Low-income countries	Contraceptive use (modern methods)	2030	Lower 2.5th percentile	1366
Married women	Low-income countries	Contraceptive use (modern methods)	2030	Median (50th percentile)	1715
Married women	Low-income countries	Contraceptive use (modern methods)	2030	Upper 97.5th percentile	2116
Married women	Low-income countries	Contraceptive use (any method)	1990	Lower 2.5th percentile	260
Married women	Low-income countries	Contraceptive use (any method)	1990	Median (50th percentile)	309
Married women	Low-income countries	Contraceptive use (any method)	1990	Upper 97.5th percentile	383
Married women	Low-income countries	Contraceptive use (any method)	2000	Lower 2.5th percentile	527
Married women	Low-income countries	Contraceptive use (any method)	2000	Median (50th percentile)	586
Married women	Low-income countries	Contraceptive use (any method)	2000	Upper 97.5th percentile	672
Married women	Low-income countries	Contraceptive use (any method)	2010	Lower 2.5th percentile	975
Married women	Low-income countries	Contraceptive use (any method)	2010	Median (50th percentile)	1056
Married women	Low-income countries	Contraceptive use (any method)	2010	Upper 97.5th percentile	1149
Married women	Low-income countries	Contraceptive use (any method)	2019	Lower 2.5th percentile	1392
Married women	Low-income countries	Contraceptive use (any method)	2019	Median (50th percentile)	1580
Married women	Low-income countries	Contraceptive use (any method)	2019	Upper 97.5th percentile	1783
Married women	Low-income countries	Contraceptive use (any method)	2030	Lower 2.5th percentile	1573
Married women	Low-income countries	Contraceptive use (any method)	2030	Median (50th percentile)	1957
Married women	Low-income countries	Contraceptive use (any method)	2030	Upper 97.5th percentile	2396
Married women	Low-income countries	Unmet need for family planning	1990	Lower 2.5th percentile	1493
Married women	Low-income countries	Unmet need for family planning	1990	Median (50th percentile)	1700
Married women	Low-income countries	Unmet need for family planning	1990	Upper 97.5th percentile	1924
Married women	Low-income countries	Unmet need for family planning	2000	Lower 2.5th percentile	1789
Married women	Low-income countries	Unmet need for family planning	2000	Median (50th percentile)	1913
Married women	Low-income countries	Unmet need for family planning	2000	Upper 97.5th percentile	2049
Married women	Low-income countries	Unmet need for family planning	2010	Lower 2.5th percentile	1911
Married women	Low-income countries	Unmet need for family planning	2010	Median (50th percentile)	2031
Married women	Low-income countries	Unmet need for family planning	2010	Upper 97.5th percentile	2159
Married women	Low-income countries	Unmet need for family planning	2019	Lower 2.5th percentile	1817
Married women	Low-income countries	Unmet need for family planning	2019	Median (50th percentile)	2002
Married women	Low-income countries	Unmet need for family planning	2019	Upper 97.5th percentile	2205
Married women	Low-income countries	Unmet need for family planning	2030	Lower 2.5th percentile	1445
Married women	Low-income countries	Unmet need for family planning	2030	Median (50th percentile)	1702
Married women	Low-income countries	Unmet need for family planning	2030	Upper 97.5th percentile	1979
Married women	Low-income countries	Need for family planning	1990	Lower 2.5th percentile	1801
Married women	Low-income countries	Need for family planning	1990	Median (50th percentile)	2009
Married women	Low-income countries	Need for family planning	1990	Upper 97.5th percentile	2238
Married women	Low-income countries	Need for family planning	2000	Lower 2.5th percentile	2371
Married women	Low-income countries	Need for family planning	2000	Median (50th percentile)	2500
Married women	Low-income countries	Need for family planning	2000	Upper 97.5th percentile	2649
Married women	Low-income countries	Need for family planning	2010	Lower 2.5th percentile	2956
Married women	Low-income countries	Need for family planning	2010	Median (50th percentile)	3087
Married women	Low-income countries	Need for family planning	2010	Upper 97.5th percentile	3226
Married women	Low-income countries	Need for family planning	2019	Lower 2.5th percentile	3353
Married women	Low-income countries	Need for family planning	2019	Median (50th percentile)	3582
Married women	Low-income countries	Need for family planning	2019	Upper 97.5th percentile	3828
Married women	Low-income countries	Need for family planning	2030	Lower 2.5th percentile	3286
Married women	Low-income countries	Need for family planning	2030	Median (50th percentile)	3660
Married women	Low-income countries	Need for family planning	2030	Upper 97.5th percentile	4062
Married women	No income group available	Contraceptive use (modern methods)	1990	Lower 2.5th percentile	0
Married women	No income group available	Contraceptive use (modern methods)	1990	Median (50th percentile)	0
Married women	No income group available	Contraceptive use (modern methods)	1990	Upper 97.5th percentile	1
Married women	No income group available	Contraceptive use (modern methods)	2000	Lower 2.5th percentile	0
Married women	No income group available	Contraceptive use (modern methods)	2000	Median (50th percentile)	0
Married women	No income group available	Contraceptive use (modern methods)	2000	Upper 97.5th percentile	1
Married women	No income group available	Contraceptive use (modern methods)	2010	Lower 2.5th percentile	0
Married women	No income group available	Contraceptive use (modern methods)	2010	Median (50th percentile)	1
Married women	No income group available	Contraceptive use (modern methods)	2010	Upper 97.5th percentile	1
Married women	No income group available	Contraceptive use (modern methods)	2019	Lower 2.5th percentile	0
Married women	No income group available	Contraceptive use (modern methods)	2019	Median (50th percentile)	1
Married women	No income group available	Contraceptive use (modern methods)	2019	Upper 97.5th percentile	1
Married women	No income group available	Contraceptive use (modern methods)	2030	Lower 2.5th percentile	0
Married women	No income group available	Contraceptive use (modern methods)	2030	Median (50th percentile)	1
Married women	No income group available	Contraceptive use (modern methods)	2030	Upper 97.5th percentile	1
Married women	No income group available	Contraceptive use (any method)	1990	Lower 2.5th percentile	0
Married women	No income group available	Contraceptive use (any method)	1990	Median (50th percentile)	1
Married women	No income group available	Contraceptive use (any method)	1990	Upper 97.5th percentile	1
Married women	No income group available	Contraceptive use (any method)	2000	Lower 2.5th percentile	0
Married women	No income group available	Contraceptive use (any method)	2000	Median (50th percentile)	1
Married women	No income group available	Contraceptive use (any method)	2000	Upper 97.5th percentile	1
Married women	No income group available	Contraceptive use (any method)	2010	Lower 2.5th percentile	0
Married women	No income group available	Contraceptive use (any method)	2010	Median (50th percentile)	1
Married women	No income group available	Contraceptive use (any method)	2010	Upper 97.5th percentile	1
Married women	No income group available	Contraceptive use (any method)	2019	Lower 2.5th percentile	0
Married women	No income group available	Contraceptive use (any method)	2019	Median (50th percentile)	1
Married women	No income group available	Contraceptive use (any method)	2019	Upper 97.5th percentile	1
Married women	No income group available	Contraceptive use (any method)	2030	Lower 2.5th percentile	0
Married women	No income group available	Contraceptive use (any method)	2030	Median (50th percentile)	1
Married women	No income group available	Contraceptive use (any method)	2030	Upper 97.5th percentile	1
Married women	No income group available	Unmet need for family planning	1990	Lower 2.5th percentile	1
Married women	No income group available	Unmet need for family planning	1990	Median (50th percentile)	1
Married women	No income group available	Unmet need for family planning	1990	Upper 97.5th percentile	2
Married women	No income group available	Unmet need for family planning	2000	Lower 2.5th percentile	0
Married women	No income group available	Unmet need for family planning	2000	Median (50th percentile)	1
Married women	No income group available	Unmet need for family planning	2000	Upper 97.5th percentile	1
Married women	No income group available	Unmet need for family planning	2010	Lower 2.5th percentile	0
Married women	No income group available	Unmet need for family planning	2010	Median (50th percentile)	1
Married women	No income group available	Unmet need for family planning	2010	Upper 97.5th percentile	1
Married women	No income group available	Unmet need for family planning	2019	Lower 2.5th percentile	0
Married women	No income group available	Unmet need for family planning	2019	Median (50th percentile)	0
Married women	No income group available	Unmet need for family planning	2019	Upper 97.5th percentile	1
Married women	No income group available	Unmet need for family planning	2030	Lower 2.5th percentile	0
Married women	No income group available	Unmet need for family planning	2030	Median (50th percentile)	0
Married women	No income group available	Unmet need for family planning	2030	Upper 97.5th percentile	1
Married women	No income group available	Need for family planning	1990	Lower 2.5th percentile	1
Married women	No income group available	Need for family planning	1990	Median (50th percentile)	2
Married women	No income group available	Need for family planning	1990	Upper 97.5th percentile	2
Married women	No income group available	Need for family planning	2000	Lower 2.5th percentile	1
Married women	No income group available	Need for family planning	2000	Median (50th percentile)	1
Married women	No income group available	Need for family planning	2000	Upper 97.5th percentile	2
Married women	No income group available	Need for family planning	2010	Lower 2.5th percentile	1
Married women	No income group available	Need for family planning	2010	Median (50th percentile)	1
Married women	No income group available	Need for family planning	2010	Upper 97.5th percentile	2
Married women	No income group available	Need for family planning	2019	Lower 2.5th percentile	1
Married women	No income group available	Need for family planning	2019	Median (50th percentile)	1
Married women	No income group available	Need for family planning	2019	Upper 97.5th percentile	2
Married women	No income group available	Need for family planning	2030	Lower 2.5th percentile	1
Married women	No income group available	Need for family planning	2030	Median (50th percentile)	1
Married women	No income group available	Need for family planning	2030	Upper 97.5th percentile	2
Unmarried women	High-income countries	Contraceptive use (modern methods)	1990	Lower 2.5th percentile	1081
Unmarried women	High-income countries	Contraceptive use (modern methods)	1990	Median (50th percentile)	2736
Unmarried women	High-income countries	Contraceptive use (modern methods)	1990	Upper 97.5th percentile	5848
Unmarried women	High-income countries	Contraceptive use (modern methods)	2000	Lower 2.5th percentile	1996
Unmarried women	High-income countries	Contraceptive use (modern methods)	2000	Median (50th percentile)	3887
Unmarried women	High-income countries	Contraceptive use (modern methods)	2000	Upper 97.5th percentile	6902
Unmarried women	High-income countries	Contraceptive use (modern methods)	2010	Lower 2.5th percentile	3321
Unmarried women	High-income countries	Contraceptive use (modern methods)	2010	Median (50th percentile)	5484
Unmarried women	High-income countries	Contraceptive use (modern methods)	2010	Upper 97.5th percentile	8103
Unmarried women	High-income countries	Contraceptive use (modern methods)	2019	Lower 2.5th percentile	3792
Unmarried women	High-income countries	Contraceptive use (modern methods)	2019	Median (50th percentile)	6188
Unmarried women	High-income countries	Contraceptive use (modern methods)	2019	Upper 97.5th percentile	9023
Unmarried women	High-income countries	Contraceptive use (modern methods)	2030	Lower 2.5th percentile	3892
Unmarried women	High-income countries	Contraceptive use (modern methods)	2030	Median (50th percentile)	6820
Unmarried women	High-income countries	Contraceptive use (modern methods)	2030	Upper 97.5th percentile	10848
Unmarried women	High-income countries	Contraceptive use (any method)	1990	Lower 2.5th percentile	1468
Unmarried women	High-income countries	Contraceptive use (any method)	1990	Median (50th percentile)	3442
Unmarried women	High-income countries	Contraceptive use (any method)	1990	Upper 97.5th percentile	7021
Unmarried women	High-income countries	Contraceptive use (any method)	2000	Lower 2.5th percentile	2312
Unmarried women	High-income countries	Contraceptive use (any method)	2000	Median (50th percentile)	4394
Unmarried women	High-income countries	Contraceptive use (any method)	2000	Upper 97.5th percentile	7674
Unmarried women	High-income countries	Contraceptive use (any method)	2010	Lower 2.5th percentile	3598
Unmarried women	High-income countries	Contraceptive use (any method)	2010	Median (50th percentile)	5864
Unmarried women	High-income countries	Contraceptive use (any method)	2010	Upper 97.5th percentile	8620
Unmarried women	High-income countries	Contraceptive use (any method)	2019	Lower 2.5th percentile	4014
Unmarried women	High-income countries	Contraceptive use (any method)	2019	Median (50th percentile)	6480
Unmarried women	High-income countries	Contraceptive use (any method)	2019	Upper 97.5th percentile	9420
Unmarried women	High-income countries	Contraceptive use (any method)	2030	Lower 2.5th percentile	4070
Unmarried women	High-income countries	Contraceptive use (any method)	2030	Median (50th percentile)	7068
Unmarried women	High-income countries	Contraceptive use (any method)	2030	Upper 97.5th percentile	11191
Unmarried women	High-income countries	Unmet need for family planning	1990	Lower 2.5th percentile	340
Unmarried women	High-income countries	Unmet need for family planning	1990	Median (50th percentile)	1370
Unmarried women	High-income countries	Unmet need for family planning	1990	Upper 97.5th percentile	6143
Unmarried women	High-income countries	Unmet need for family planning	2000	Lower 2.5th percentile	373
Unmarried women	High-income countries	Unmet need for family planning	2000	Median (50th percentile)	1469
Unmarried women	High-income countries	Unmet need for family planning	2000	Upper 97.5th percentile	6553
Unmarried women	High-income countries	Unmet need for family planning	2010	Lower 2.5th percentile	377
Unmarried women	High-income countries	Unmet need for family planning	2010	Median (50th percentile)	1503
Unmarried women	High-income countries	Unmet need for family planning	2010	Upper 97.5th percentile	6945
Unmarried women	High-income countries	Unmet need for family planning	2019	Lower 2.5th percentile	334
Unmarried women	High-income countries	Unmet need for family planning	2019	Median (50th percentile)	1325
Unmarried women	High-income countries	Unmet need for family planning	2019	Upper 97.5th percentile	6355
Unmarried women	High-income countries	Unmet need for family planning	2030	Lower 2.5th percentile	310
Unmarried women	High-income countries	Unmet need for family planning	2030	Median (50th percentile)	1270
Unmarried women	High-income countries	Unmet need for family planning	2030	Upper 97.5th percentile	6127
Unmarried women	High-income countries	Need for family planning	1990	Lower 2.5th percentile	2348
Unmarried women	High-income countries	Need for family planning	1990	Median (50th percentile)	4811
Unmarried women	High-income countries	Need for family planning	1990	Upper 97.5th percentile	10468
Unmarried women	High-income countries	Need for family planning	2000	Lower 2.5th percentile	3331
Unmarried women	High-income countries	Need for family planning	2000	Median (50th percentile)	5864
Unmarried women	High-income countries	Need for family planning	2000	Upper 97.5th percentile	11499
Unmarried women	High-income countries	Need for family planning	2010	Lower 2.5th percentile	4799
Unmarried women	High-income countries	Need for family planning	2010	Median (50th percentile)	7367
Unmarried women	High-income countries	Need for family planning	2010	Upper 97.5th percentile	13050
Unmarried women	High-income countries	Need for family planning	2019	Lower 2.5th percentile	5173
Unmarried women	High-income countries	Need for family planning	2019	Median (50th percentile)	7805
Unmarried women	High-income countries	Need for family planning	2019	Upper 97.5th percentile	12979
Unmarried women	High-income countries	Need for family planning	2030	Lower 2.5th percentile	5285
Unmarried women	High-income countries	Need for family planning	2030	Median (50th percentile)	8339
Unmarried women	High-income countries	Need for family planning	2030	Upper 97.5th percentile	13591
Unmarried women	Middle-income countries	Contraceptive use (modern methods)	1990	Lower 2.5th percentile	1192
Unmarried women	Middle-income countries	Contraceptive use (modern methods)	1990	Median (50th percentile)	2188
Unmarried women	Middle-income countries	Contraceptive use (modern methods)	1990	Upper 97.5th percentile	8693
Unmarried women	Middle-income countries	Contraceptive use (modern methods)	2000	Lower 2.5th percentile	3086
Unmarried women	Middle-income countries	Contraceptive use (modern methods)	2000	Median (50th percentile)	4572
Unmarried women	Middle-income countries	Contraceptive use (modern methods)	2000	Upper 97.5th percentile	12386
Unmarried women	Middle-income countries	Contraceptive use (modern methods)	2010	Lower 2.5th percentile	4827
Unmarried women	Middle-income countries	Contraceptive use (modern methods)	2010	Median (50th percentile)	7277
Unmarried women	Middle-income countries	Contraceptive use (modern methods)	2010	Upper 97.5th percentile	17449
Unmarried women	Middle-income countries	Contraceptive use (modern methods)	2019	Lower 2.5th percentile	5900
Unmarried women	Middle-income countries	Contraceptive use (modern methods)	2019	Median (50th percentile)	9009
Unmarried women	Middle-income countries	Contraceptive use (modern methods)	2019	Upper 97.5th percentile	19054
Unmarried women	Middle-income countries	Contraceptive use (modern methods)	2030	Lower 2.5th percentile	7926
Unmarried women	Middle-income countries	Contraceptive use (modern methods)	2030	Median (50th percentile)	12563
Unmarried women	Middle-income countries	Contraceptive use (modern methods)	2030	Upper 97.5th percentile	26696
Unmarried women	Middle-income countries	Contraceptive use (any method)	1990	Lower 2.5th percentile	2013
Unmarried women	Middle-income countries	Contraceptive use (any method)	1990	Median (50th percentile)	3557
Unmarried women	Middle-income countries	Contraceptive use (any method)	1990	Upper 97.5th percentile	12746
Unmarried women	Middle-income countries	Contraceptive use (any method)	2000	Lower 2.5th percentile	3977
Unmarried women	Middle-income countries	Contraceptive use (any method)	2000	Median (50th percentile)	5956
Unmarried women	Middle-income countries	Contraceptive use (any method)	2000	Upper 97.5th percentile	15826
Unmarried women	Middle-income countries	Contraceptive use (any method)	2010	Lower 2.5th percentile	5555
Unmarried women	Middle-income countries	Contraceptive use (any method)	2010	Median (50th percentile)	8438
Unmarried women	Middle-income countries	Contraceptive use (any method)	2010	Upper 97.5th percentile	20372
Unmarried women	Middle-income countries	Contraceptive use (any method)	2019	Lower 2.5th percentile	6532
Unmarried women	Middle-income countries	Contraceptive use (any method)	2019	Median (50th percentile)	9946
Unmarried women	Middle-income countries	Contraceptive use (any method)	2019	Upper 97.5th percentile	21142
Unmarried women	Middle-income countries	Contraceptive use (any method)	2030	Lower 2.5th percentile	8577
Unmarried women	Middle-income countries	Contraceptive use (any method)	2030	Median (50th percentile)	13617
Unmarried women	Middle-income countries	Contraceptive use (any method)	2030	Upper 97.5th percentile	29278
Unmarried women	Middle-income countries	Unmet need for family planning	1990	Lower 2.5th percentile	1246
Unmarried women	Middle-income countries	Unmet need for family planning	1990	Median (50th percentile)	2592
Unmarried women	Middle-income countries	Unmet need for family planning	1990	Upper 97.5th percentile	21485
Unmarried women	Middle-income countries	Unmet need for family planning	2000	Lower 2.5th percentile	2060
Unmarried women	Middle-income countries	Unmet need for family planning	2000	Median (50th percentile)	3474
Unmarried women	Middle-income countries	Unmet need for family planning	2000	Upper 97.5th percentile	20327
Unmarried women	Middle-income countries	Unmet need for family planning	2010	Lower 2.5th percentile	2381
Unmarried women	Middle-income countries	Unmet need for family planning	2010	Median (50th percentile)	3994
Unmarried women	Middle-income countries	Unmet need for family planning	2010	Upper 97.5th percentile	20683
Unmarried women	Middle-income countries	Unmet need for family planning	2019	Lower 2.5th percentile	2507
Unmarried women	Middle-income countries	Unmet need for family planning	2019	Median (50th percentile)	4076
Unmarried women	Middle-income countries	Unmet need for family planning	2019	Upper 97.5th percentile	16935
Unmarried women	Middle-income countries	Unmet need for family planning	2030	Lower 2.5th percentile	3007
Unmarried women	Middle-income countries	Unmet need for family planning	2030	Median (50th percentile)	5052
Unmarried women	Middle-income countries	Unmet need for family planning	2030	Upper 97.5th percentile	19531
Unmarried women	Middle-income countries	Need for family planning	1990	Lower 2.5th percentile	3787
Unmarried women	Middle-income countries	Need for family planning	1990	Median (50th percentile)	6149
Unmarried women	Middle-income countries	Need for family planning	1990	Upper 97.5th percentile	28810
Unmarried women	Middle-income countries	Need for family planning	2000	Lower 2.5th percentile	6664
Unmarried women	Middle-income countries	Need for family planning	2000	Median (50th percentile)	9430
Unmarried women	Middle-income countries	Need for family planning	2000	Upper 97.5th percentile	30012
Unmarried women	Middle-income countries	Need for family planning	2010	Lower 2.5th percentile	8882
Unmarried women	Middle-income countries	Need for family planning	2010	Median (50th percentile)	12432
Unmarried women	Middle-income countries	Need for family planning	2010	Upper 97.5th percentile	33802
Unmarried women	Middle-income countries	Need for family planning	2019	Lower 2.5th percentile	10187
Unmarried women	Middle-income countries	Need for family planning	2019	Median (50th percentile)	14023
Unmarried women	Middle-income countries	Need for family planning	2019	Upper 97.5th percentile	31078
Unmarried women	Middle-income countries	Need for family planning	2030	Lower 2.5th percentile	13091
Unmarried women	Middle-income countries	Need for family planning	2030	Median (50th percentile)	18669
Unmarried women	Middle-income countries	Need for family planning	2030	Upper 97.5th percentile	38919
Unmarried women	Upper-middle-income countries	Contraceptive use (modern methods)	1990	Lower 2.5th percentile	876
Unmarried women	Upper-middle-income countries	Contraceptive use (modern methods)	1990	Median (50th percentile)	1757
Unmarried women	Upper-middle-income countries	Contraceptive use (modern methods)	1990	Upper 97.5th percentile	8266
Unmarried women	Upper-middle-income countries	Contraceptive use (modern methods)	2000	Lower 2.5th percentile	2325
Unmarried women	Upper-middle-income countries	Contraceptive use (modern methods)	2000	Median (50th percentile)	3661
Unmarried women	Upper-middle-income countries	Contraceptive use (modern methods)	2000	Upper 97.5th percentile	11433
Unmarried women	Upper-middle-income countries	Contraceptive use (modern methods)	2010	Lower 2.5th percentile	3528
Unmarried women	Upper-middle-income countries	Contraceptive use (modern methods)	2010	Median (50th percentile)	5813
Unmarried women	Upper-middle-income countries	Contraceptive use (modern methods)	2010	Upper 97.5th percentile	15945
Unmarried women	Upper-middle-income countries	Contraceptive use (modern methods)	2019	Lower 2.5th percentile	4003
Unmarried women	Upper-middle-income countries	Contraceptive use (modern methods)	2019	Median (50th percentile)	6891
Unmarried women	Upper-middle-income countries	Contraceptive use (modern methods)	2019	Upper 97.5th percentile	16826
Unmarried women	Upper-middle-income countries	Contraceptive use (modern methods)	2030	Lower 2.5th percentile	4794
Unmarried women	Upper-middle-income countries	Contraceptive use (modern methods)	2030	Median (50th percentile)	8830
Unmarried women	Upper-middle-income countries	Contraceptive use (modern methods)	2030	Upper 97.5th percentile	22659
Unmarried women	Upper-middle-income countries	Contraceptive use (any method)	1990	Lower 2.5th percentile	1227
Unmarried women	Upper-middle-income countries	Contraceptive use (any method)	1990	Median (50th percentile)	2556
Unmarried women	Upper-middle-income countries	Contraceptive use (any method)	1990	Upper 97.5th percentile	11708
Unmarried women	Upper-middle-income countries	Contraceptive use (any method)	2000	Lower 2.5th percentile	2689
Unmarried women	Upper-middle-income countries	Contraceptive use (any method)	2000	Median (50th percentile)	4402
Unmarried women	Upper-middle-income countries	Contraceptive use (any method)	2000	Upper 97.5th percentile	14018
Unmarried women	Upper-middle-income countries	Contraceptive use (any method)	2010	Lower 2.5th percentile	3844
Unmarried women	Upper-middle-income countries	Contraceptive use (any method)	2010	Median (50th percentile)	6426
Unmarried women	Upper-middle-income countries	Contraceptive use (any method)	2010	Upper 97.5th percentile	18141
Unmarried women	Upper-middle-income countries	Contraceptive use (any method)	2019	Lower 2.5th percentile	4260
Unmarried women	Upper-middle-income countries	Contraceptive use (any method)	2019	Median (50th percentile)	7358
Unmarried women	Upper-middle-income countries	Contraceptive use (any method)	2019	Upper 97.5th percentile	18184
Unmarried women	Upper-middle-income countries	Contraceptive use (any method)	2030	Lower 2.5th percentile	5032
Unmarried women	Upper-middle-income countries	Contraceptive use (any method)	2030	Median (50th percentile)	9315
Unmarried women	Upper-middle-income countries	Contraceptive use (any method)	2030	Upper 97.5th percentile	23963
Unmarried women	Upper-middle-income countries	Unmet need for family planning	1990	Lower 2.5th percentile	761
Unmarried women	Upper-middle-income countries	Unmet need for family planning	1990	Median (50th percentile)	2015
Unmarried women	Upper-middle-income countries	Unmet need for family planning	1990	Upper 97.5th percentile	20933
Unmarried women	Upper-middle-income countries	Unmet need for family planning	2000	Lower 2.5th percentile	1164
Unmarried women	Upper-middle-income countries	Unmet need for family planning	2000	Median (50th percentile)	2452
Unmarried women	Upper-middle-income countries	Unmet need for family planning	2000	Upper 97.5th percentile	19369
Unmarried women	Upper-middle-income countries	Unmet need for family planning	2010	Lower 2.5th percentile	1211
Unmarried women	Upper-middle-income countries	Unmet need for family planning	2010	Median (50th percentile)	2682
Unmarried women	Upper-middle-income countries	Unmet need for family planning	2010	Upper 97.5th percentile	19360
Unmarried women	Upper-middle-income countries	Unmet need for family planning	2019	Lower 2.5th percentile	1037
Unmarried women	Upper-middle-income countries	Unmet need for family planning	2019	Median (50th percentile)	2434
Unmarried women	Upper-middle-income countries	Unmet need for family planning	2019	Upper 97.5th percentile	15351
Unmarried women	Upper-middle-income countries	Unmet need for family planning	2030	Lower 2.5th percentile	1033
Unmarried women	Upper-middle-income countries	Unmet need for family planning	2030	Median (50th percentile)	2630
Unmarried women	Upper-middle-income countries	Unmet need for family planning	2030	Upper 97.5th percentile	17098
Unmarried women	Upper-middle-income countries	Need for family planning	1990	Lower 2.5th percentile	2431
Unmarried women	Upper-middle-income countries	Need for family planning	1990	Median (50th percentile)	4571
Unmarried women	Upper-middle-income countries	Need for family planning	1990	Upper 97.5th percentile	27130
Unmarried women	Upper-middle-income countries	Need for family planning	2000	Lower 2.5th percentile	4373
Unmarried women	Upper-middle-income countries	Need for family planning	2000	Median (50th percentile)	6854
Unmarried women	Upper-middle-income countries	Need for family planning	2000	Upper 97.5th percentile	27470
Unmarried women	Upper-middle-income countries	Need for family planning	2010	Lower 2.5th percentile	5882
Unmarried women	Upper-middle-income countries	Need for family planning	2010	Median (50th percentile)	9108
Unmarried women	Upper-middle-income countries	Need for family planning	2010	Upper 97.5th percentile	30298
Unmarried women	Upper-middle-income countries	Need for family planning	2019	Lower 2.5th percentile	6301
Unmarried women	Upper-middle-income countries	Need for family planning	2019	Median (50th percentile)	9792
Unmarried women	Upper-middle-income countries	Need for family planning	2019	Upper 97.5th percentile	26733
Unmarried women	Upper-middle-income countries	Need for family planning	2030	Lower 2.5th percentile	7286
Unmarried women	Upper-middle-income countries	Need for family planning	2030	Median (50th percentile)	11945
Unmarried women	Upper-middle-income countries	Need for family planning	2030	Upper 97.5th percentile	32047
Unmarried women	Lower-middle-income countries	Contraceptive use (modern methods)	1990	Lower 2.5th percentile	240
Unmarried women	Lower-middle-income countries	Contraceptive use (modern methods)	1990	Median (50th percentile)	355
Unmarried women	Lower-middle-income countries	Contraceptive use (modern methods)	1990	Upper 97.5th percentile	1022
Unmarried women	Lower-middle-income countries	Contraceptive use (modern methods)	2000	Lower 2.5th percentile	639
Unmarried women	Lower-middle-income countries	Contraceptive use (modern methods)	2000	Median (50th percentile)	789
Unmarried women	Lower-middle-income countries	Contraceptive use (modern methods)	2000	Upper 97.5th percentile	1888
Unmarried women	Lower-middle-income countries	Contraceptive use (modern methods)	2010	Lower 2.5th percentile	1112
Unmarried women	Lower-middle-income countries	Contraceptive use (modern methods)	2010	Median (50th percentile)	1300
Unmarried women	Lower-middle-income countries	Contraceptive use (modern methods)	2010	Upper 97.5th percentile	2923
Unmarried women	Lower-middle-income countries	Contraceptive use (modern methods)	2019	Lower 2.5th percentile	1578
Unmarried women	Lower-middle-income countries	Contraceptive use (modern methods)	2019	Median (50th percentile)	1938
Unmarried women	Lower-middle-income countries	Contraceptive use (modern methods)	2019	Upper 97.5th percentile	4006
Unmarried women	Lower-middle-income countries	Contraceptive use (modern methods)	2030	Lower 2.5th percentile	2370
Unmarried women	Lower-middle-income countries	Contraceptive use (modern methods)	2030	Median (50th percentile)	3475
Unmarried women	Lower-middle-income countries	Contraceptive use (modern methods)	2030	Upper 97.5th percentile	6919
Unmarried women	Lower-middle-income countries	Contraceptive use (any method)	1990	Lower 2.5th percentile	661
Unmarried women	Lower-middle-income countries	Contraceptive use (any method)	1990	Median (50th percentile)	858
Unmarried women	Lower-middle-income countries	Contraceptive use (any method)	1990	Upper 97.5th percentile	2209
Unmarried women	Lower-middle-income countries	Contraceptive use (any method)	2000	Lower 2.5th percentile	1139
Unmarried women	Lower-middle-income countries	Contraceptive use (any method)	2000	Median (50th percentile)	1349
Unmarried women	Lower-middle-income countries	Contraceptive use (any method)	2000	Upper 97.5th percentile	3398
Unmarried women	Lower-middle-income countries	Contraceptive use (any method)	2010	Lower 2.5th percentile	1500
Unmarried women	Lower-middle-income countries	Contraceptive use (any method)	2010	Median (50th percentile)	1744
Unmarried women	Lower-middle-income countries	Contraceptive use (any method)	2010	Upper 97.5th percentile	4428
Unmarried women	Lower-middle-income countries	Contraceptive use (any method)	2019	Lower 2.5th percentile	1897
Unmarried women	Lower-middle-income countries	Contraceptive use (any method)	2019	Median (50th percentile)	2328
Unmarried women	Lower-middle-income countries	Contraceptive use (any method)	2019	Upper 97.5th percentile	5582
Unmarried women	Lower-middle-income countries	Contraceptive use (any method)	2030	Lower 2.5th percentile	2710
Unmarried women	Lower-middle-income countries	Contraceptive use (any method)	2030	Median (50th percentile)	3950
Unmarried women	Lower-middle-income countries	Contraceptive use (any method)	2030	Upper 97.5th percentile	8864
Unmarried women	Lower-middle-income countries	Unmet need for family planning	1990	Lower 2.5th percentile	375
Unmarried women	Lower-middle-income countries	Unmet need for family planning	1990	Median (50th percentile)	517
Unmarried women	Lower-middle-income countries	Unmet need for family planning	1990	Upper 97.5th percentile	1036
Unmarried women	Lower-middle-income countries	Unmet need for family planning	2000	Lower 2.5th percentile	743
Unmarried women	Lower-middle-income countries	Unmet need for family planning	2000	Median (50th percentile)	935
Unmarried women	Lower-middle-income countries	Unmet need for family planning	2000	Upper 97.5th percentile	1671
Unmarried women	Lower-middle-income countries	Unmet need for family planning	2010	Lower 2.5th percentile	994
Unmarried women	Lower-middle-income countries	Unmet need for family planning	2010	Median (50th percentile)	1220
Unmarried women	Lower-middle-income countries	Unmet need for family planning	2010	Upper 97.5th percentile	2032
Unmarried women	Lower-middle-income countries	Unmet need for family planning	2019	Lower 2.5th percentile	1205
Unmarried women	Lower-middle-income countries	Unmet need for family planning	2019	Median (50th percentile)	1547
Unmarried women	Lower-middle-income countries	Unmet need for family planning	2019	Upper 97.5th percentile	2469
Unmarried women	Lower-middle-income countries	Unmet need for family planning	2030	Lower 2.5th percentile	1564
Unmarried women	Lower-middle-income countries	Unmet need for family planning	2030	Median (50th percentile)	2253
Unmarried women	Lower-middle-income countries	Unmet need for family planning	2030	Upper 97.5th percentile	3766
Unmarried women	Lower-middle-income countries	Need for family planning	1990	Lower 2.5th percentile	1107
Unmarried women	Lower-middle-income countries	Need for family planning	1990	Median (50th percentile)	1375
Unmarried women	Lower-middle-income countries	Need for family planning	1990	Upper 97.5th percentile	2816
Unmarried women	Lower-middle-income countries	Need for family planning	2000	Lower 2.5th percentile	1978
Unmarried women	Lower-middle-income countries	Need for family planning	2000	Median (50th percentile)	2284
Unmarried women	Lower-middle-income countries	Need for family planning	2000	Upper 97.5th percentile	4417
Unmarried women	Lower-middle-income countries	Need for family planning	2010	Lower 2.5th percentile	2599
Unmarried women	Lower-middle-income countries	Need for family planning	2010	Median (50th percentile)	2964
Unmarried women	Lower-middle-income countries	Need for family planning	2010	Upper 97.5th percentile	5766
Unmarried women	Lower-middle-income countries	Need for family planning	2019	Lower 2.5th percentile	3263
Unmarried women	Lower-middle-income countries	Need for family planning	2019	Median (50th percentile)	3875
Unmarried women	Lower-middle-income countries	Need for family planning	2019	Upper 97.5th percentile	7148
Unmarried women	Lower-middle-income countries	Need for family planning	2030	Lower 2.5th percentile	4625
Unmarried women	Lower-middle-income countries	Need for family planning	2030	Median (50th percentile)	6203
Unmarried women	Lower-middle-income countries	Need for family planning	2030	Upper 97.5th percentile	11261
Unmarried women	Low-income countries	Contraceptive use (modern methods)	1990	Lower 2.5th percentile	85
Unmarried women	Low-income countries	Contraceptive use (modern methods)	1990	Median (50th percentile)	128
Unmarried women	Low-income countries	Contraceptive use (modern methods)	1990	Upper 97.5th percentile	300
Unmarried women	Low-income countries	Contraceptive use (modern methods)	2000	Lower 2.5th percentile	345
Unmarried women	Low-income countries	Contraceptive use (modern methods)	2000	Median (50th percentile)	422
Unmarried women	Low-income countries	Contraceptive use (modern methods)	2000	Upper 97.5th percentile	675
Unmarried women	Low-income countries	Contraceptive use (modern methods)	2010	Lower 2.5th percentile	749
Unmarried women	Low-income countries	Contraceptive use (modern methods)	2010	Median (50th percentile)	862
Unmarried women	Low-income countries	Contraceptive use (modern methods)	2010	Upper 97.5th percentile	1255
Unmarried women	Low-income countries	Contraceptive use (modern methods)	2019	Lower 2.5th percentile	1432
Unmarried women	Low-income countries	Contraceptive use (modern methods)	2019	Median (50th percentile)	1782
Unmarried women	Low-income countries	Contraceptive use (modern methods)	2019	Upper 97.5th percentile	2435
Unmarried women	Low-income countries	Contraceptive use (modern methods)	2030	Lower 2.5th percentile	2379
Unmarried women	Low-income countries	Contraceptive use (modern methods)	2030	Median (50th percentile)	3387
Unmarried women	Low-income countries	Contraceptive use (modern methods)	2030	Upper 97.5th percentile	5074
Unmarried women	Low-income countries	Contraceptive use (any method)	1990	Lower 2.5th percentile	276
Unmarried women	Low-income countries	Contraceptive use (any method)	1990	Median (50th percentile)	418
Unmarried women	Low-income countries	Contraceptive use (any method)	1990	Upper 97.5th percentile	755
Unmarried women	Low-income countries	Contraceptive use (any method)	2000	Lower 2.5th percentile	633
Unmarried women	Low-income countries	Contraceptive use (any method)	2000	Median (50th percentile)	797
Unmarried women	Low-income countries	Contraceptive use (any method)	2000	Upper 97.5th percentile	1235
Unmarried women	Low-income countries	Contraceptive use (any method)	2010	Lower 2.5th percentile	1036
Unmarried women	Low-income countries	Contraceptive use (any method)	2010	Median (50th percentile)	1194
Unmarried women	Low-income countries	Contraceptive use (any method)	2010	Upper 97.5th percentile	1805
Unmarried women	Low-income countries	Contraceptive use (any method)	2019	Lower 2.5th percentile	1696
Unmarried women	Low-income countries	Contraceptive use (any method)	2019	Median (50th percentile)	2121
Unmarried women	Low-income countries	Contraceptive use (any method)	2019	Upper 97.5th percentile	3051
Unmarried women	Low-income countries	Contraceptive use (any method)	2030	Lower 2.5th percentile	2625
Unmarried women	Low-income countries	Contraceptive use (any method)	2030	Median (50th percentile)	3760
Unmarried women	Low-income countries	Contraceptive use (any method)	2030	Upper 97.5th percentile	5769
Unmarried women	Low-income countries	Unmet need for family planning	1990	Lower 2.5th percentile	388
Unmarried women	Low-income countries	Unmet need for family planning	1990	Median (50th percentile)	528
Unmarried women	Low-income countries	Unmet need for family planning	1990	Upper 97.5th percentile	928
Unmarried women	Low-income countries	Unmet need for family planning	2000	Lower 2.5th percentile	696
Unmarried women	Low-income countries	Unmet need for family planning	2000	Median (50th percentile)	838
Unmarried women	Low-income countries	Unmet need for family planning	2000	Upper 97.5th percentile	1185
Unmarried women	Low-income countries	Unmet need for family planning	2010	Lower 2.5th percentile	983
Unmarried women	Low-income countries	Unmet need for family planning	2010	Median (50th percentile)	1130
Unmarried women	Low-income countries	Unmet need for family planning	2010	Upper 97.5th percentile	1512
Unmarried women	Low-income countries	Unmet need for family planning	2019	Lower 2.5th percentile	1422
Unmarried women	Low-income countries	Unmet need for family planning	2019	Median (50th percentile)	1772
Unmarried women	Low-income countries	Unmet need for family planning	2019	Upper 97.5th percentile	2297
Unmarried women	Low-income countries	Unmet need for family planning	2030	Lower 2.5th percentile	1921
Unmarried women	Low-income countries	Unmet need for family planning	2030	Median (50th percentile)	2683
Unmarried women	Low-income countries	Unmet need for family planning	2030	Upper 97.5th percentile	3792
Unmarried women	Low-income countries	Need for family planning	1990	Lower 2.5th percentile	718
Unmarried women	Low-income countries	Need for family planning	1990	Median (50th percentile)	946
Unmarried women	Low-income countries	Need for family planning	1990	Upper 97.5th percentile	1478
Unmarried women	Low-income countries	Need for family planning	2000	Lower 2.5th percentile	1389
Unmarried women	Low-income countries	Need for family planning	2000	Median (50th percentile)	1636
Unmarried women	Low-income countries	Need for family planning	2000	Upper 97.5th percentile	2208
Unmarried women	Low-income countries	Need for family planning	2010	Lower 2.5th percentile	2086
Unmarried women	Low-income countries	Need for family planning	2010	Median (50th percentile)	2324
Unmarried women	Low-income countries	Need for family planning	2010	Upper 97.5th percentile	3026
Unmarried women	Low-income countries	Need for family planning	2019	Lower 2.5th percentile	3261
Unmarried women	Low-income countries	Need for family planning	2019	Median (50th percentile)	3894
Unmarried women	Low-income countries	Need for family planning	2019	Upper 97.5th percentile	4975
Unmarried women	Low-income countries	Need for family planning	2030	Lower 2.5th percentile	4931
Unmarried women	Low-income countries	Need for family planning	2030	Median (50th percentile)	6442
Unmarried women	Low-income countries	Need for family planning	2030	Upper 97.5th percentile	8666
Unmarried women	No income group available	Contraceptive use (modern methods)	1990	Lower 2.5th percentile	0
Unmarried women	No income group available	Contraceptive use (modern methods)	1990	Median (50th percentile)	1
Unmarried women	No income group available	Contraceptive use (modern methods)	1990	Upper 97.5th percentile	4
Unmarried women	No income group available	Contraceptive use (modern methods)	2000	Lower 2.5th percentile	1
Unmarried women	No income group available	Contraceptive use (modern methods)	2000	Median (50th percentile)	2
Unmarried women	No income group available	Contraceptive use (modern methods)	2000	Upper 97.5th percentile	6
Unmarried women	No income group available	Contraceptive use (modern methods)	2010	Lower 2.5th percentile	2
Unmarried women	No income group available	Contraceptive use (modern methods)	2010	Median (50th percentile)	5
Unmarried women	No income group available	Contraceptive use (modern methods)	2010	Upper 97.5th percentile	12
Unmarried women	No income group available	Contraceptive use (modern methods)	2019	Lower 2.5th percentile	2
Unmarried women	No income group available	Contraceptive use (modern methods)	2019	Median (50th percentile)	6
Unmarried women	No income group available	Contraceptive use (modern methods)	2019	Upper 97.5th percentile	16
Unmarried women	No income group available	Contraceptive use (modern methods)	2030	Lower 2.5th percentile	2
Unmarried women	No income group available	Contraceptive use (modern methods)	2030	Median (50th percentile)	6
Unmarried women	No income group available	Contraceptive use (modern methods)	2030	Upper 97.5th percentile	18
Unmarried women	No income group available	Contraceptive use (any method)	1990	Lower 2.5th percentile	1
Unmarried women	No income group available	Contraceptive use (any method)	1990	Median (50th percentile)	2
Unmarried women	No income group available	Contraceptive use (any method)	1990	Upper 97.5th percentile	6
Unmarried women	No income group available	Contraceptive use (any method)	2000	Lower 2.5th percentile	1
Unmarried women	No income group available	Contraceptive use (any method)	2000	Median (50th percentile)	3
Unmarried women	No income group available	Contraceptive use (any method)	2000	Upper 97.5th percentile	8
Unmarried women	No income group available	Contraceptive use (any method)	2010	Lower 2.5th percentile	2
Unmarried women	No income group available	Contraceptive use (any method)	2010	Median (50th percentile)	5
Unmarried women	No income group available	Contraceptive use (any method)	2010	Upper 97.5th percentile	14
Unmarried women	No income group available	Contraceptive use (any method)	2019	Lower 2.5th percentile	3
Unmarried women	No income group available	Contraceptive use (any method)	2019	Median (50th percentile)	7
Unmarried women	No income group available	Contraceptive use (any method)	2019	Upper 97.5th percentile	17
Unmarried women	No income group available	Contraceptive use (any method)	2030	Lower 2.5th percentile	3
Unmarried women	No income group available	Contraceptive use (any method)	2030	Median (50th percentile)	7
Unmarried women	No income group available	Contraceptive use (any method)	2030	Upper 97.5th percentile	19
Unmarried women	No income group available	Unmet need for family planning	1990	Lower 2.5th percentile	1
Unmarried women	No income group available	Unmet need for family planning	1990	Median (50th percentile)	3
Unmarried women	No income group available	Unmet need for family planning	1990	Upper 97.5th percentile	12
Unmarried women	No income group available	Unmet need for family planning	2000	Lower 2.5th percentile	1
Unmarried women	No income group available	Unmet need for family planning	2000	Median (50th percentile)	3
Unmarried women	No income group available	Unmet need for family planning	2000	Upper 97.5th percentile	12
Unmarried women	No income group available	Unmet need for family planning	2010	Lower 2.5th percentile	1
Unmarried women	No income group available	Unmet need for family planning	2010	Median (50th percentile)	4
Unmarried women	No income group available	Unmet need for family planning	2010	Upper 97.5th percentile	14
Unmarried women	No income group available	Unmet need for family planning	2019	Lower 2.5th percentile	1
Unmarried women	No income group available	Unmet need for family planning	2019	Median (50th percentile)	4
Unmarried women	No income group available	Unmet need for family planning	2019	Upper 97.5th percentile	14
Unmarried women	No income group available	Unmet need for family planning	2030	Lower 2.5th percentile	1
Unmarried women	No income group available	Unmet need for family planning	2030	Median (50th percentile)	3
Unmarried women	No income group available	Unmet need for family planning	2030	Upper 97.5th percentile	13
Unmarried women	No income group available	Need for family planning	1990	Lower 2.5th percentile	2
Unmarried women	No income group available	Need for family planning	1990	Median (50th percentile)	5
Unmarried women	No income group available	Need for family planning	1990	Upper 97.5th percentile	16
Unmarried women	No income group available	Need for family planning	2000	Lower 2.5th percentile	2
Unmarried women	No income group available	Need for family planning	2000	Median (50th percentile)	6
Unmarried women	No income group available	Need for family planning	2000	Upper 97.5th percentile	16
Unmarried women	No income group available	Need for family planning	2010	Lower 2.5th percentile	4
Unmarried women	No income group available	Need for family planning	2010	Median (50th percentile)	9
Unmarried women	No income group available	Need for family planning	2010	Upper 97.5th percentile	23
Unmarried women	No income group available	Need for family planning	2019	Lower 2.5th percentile	5
Unmarried women	No income group available	Need for family planning	2019	Median (50th percentile)	10
Unmarried women	No income group available	Need for family planning	2019	Upper 97.5th percentile	25
Unmarried women	No income group available	Need for family planning	2030	Lower 2.5th percentile	4
Unmarried women	No income group available	Need for family planning	2030	Median (50th percentile)	10
Unmarried women	No income group available	Need for family planning	2030	Upper 97.5th percentile	25
